# Supplementary material for: Comparative Transcriptome Analysis of Thitarodes Armoricanus in Response to the Entomopathogenic Fungi Paecilomyces Hepiali and Ophiocordyceps Sinensis
Source: Insects. 2019 Dec 19;11(1):4. doi: 10.3390/insects11010004 (PMC7022891; doi:10.3390/insects11010004)
Supplement: Supplementary file 1 [file insects-11-00004-s001.zip › Table S1.xlsx]

## Sheet: GO term
Table S1. GO terms for predicting immunity or defense related genes
GO term	Gene number in database
immune response	128622
regulation of immune response	488920
defense response	254592
regulation of defense response	448040
melanization defense response	540
coagulation	11669
regulation of blood coagulation	4771
encapsulation of foreign target	530
phagocytosis	7341
regulation of phagocytosis	2241
autophagy	60811
regulation of autophagy	171657
execution phase of apoptosis	4528
antifungal humoral response	632
regulation of antifungal peptide production	138
antifungal innate immune response	52
antifungal peptide production	13
regulation of antifungal innate immune response	51
defense response to fungus	7135
removal of superoxide radicals	143153
