# Supplementary material for: Comparative Transcriptome Analysis of Thitarodes Armoricanus in Response to the Entomopathogenic Fungi Paecilomyces Hepiali and Ophiocordyceps Sinensis
Source: Insects. 2019 Dec 19;11(1):4. doi: 10.3390/insects11010004 (PMC7022891; doi:10.3390/insects11010004)
Supplement: Supplementary file 1 [file insects-11-00004-s001.zip › Table S10.xlsx]

## Sheet: Immune or defense genes
Table S9. Differentially expressed genes involved in immune or defense response in T. armoricanus
Gene ID	Annotation	Pathway
			PH3d	OS3d	OS15d
THIAR.g007291	Flap endonuclease 1 1	Apoptosis	-1.01341	-	-
THIAR.g005092	Peptidyl-prolyl cis-trans isomerase 10	Apoptosis	-3.2932	-	-
THIAR.g016944	Peptidyl-prolyl cis-trans isomerase 4	Apoptosis	-	1.71869	-
THIAR.g001451	Arylsulfatase B 1	Autophagy	-	6.54744	9.4815
THIAR.g006267	Arylsulfatase B 3	Autophagy	-1.48772	-	-
THIAR.g011539	Dawdle	Autophagy	-1.93117	-	-
THIAR.g017991	Fatty acid desaturase 1	Autophagy	-	-1.9389	-
THIAR.g002306	Fatty acid desaturase 11	Autophagy	-6.75897	-	-
THIAR.g020285	Fatty acid desaturase 12	Autophagy	-	-10.0419	-
THIAR.g002088	Fatty acid desaturase 15	Autophagy	-	-4.2826	-1.69482
THIAR.g003184	Fatty acid desaturase 16	Autophagy	-	-	5.63721
THIAR.g003185	Fatty acid desaturase 17	Autophagy	-	-5.52625	4.68796
THIAR.g003186	Fatty acid desaturase 18	Autophagy	-	-	5.59868
THIAR.g003820	Fatty acid desaturase 19	Autophagy	-	-8.1997	-
THIAR.g004636	Fatty acid desaturase 20	Autophagy	-	-2.31924	-1.59633
THIAR.g005228	Fatty acid desaturase 21	Autophagy	-	3.4706	-
THIAR.g007323	Fatty acid desaturase 23	Autophagy	-	-2.79654	-1.77206
THIAR.g010955	Fatty acid desaturase 25	Autophagy	2.88427	3.28498	-2.52976
THIAR.g011449	Fatty acid desaturase 26	Autophagy	-6.92335	-	-
THIAR.g013593	Fatty acid desaturase 3	Autophagy	-1.72905	-3.27339	-
THIAR.g007734	Fatty acid desaturase 4	Autophagy	-	-1.97592	-
THIAR.g006481	Fatty acid desaturase 5	Autophagy	-1.91758	-2.45707	-3.35335
THIAR.g002087	Fatty acid desaturase 6	Autophagy	-	-3.79132	-1.91634
THIAR.g008758	F-box protein 32	Autophagy	-	1.30015	-
THIAR.g001526	GATOR complex protein NPRL2	Autophagy	1.37688	-	-
THIAR.g010038	NPC intracellular cholesterol transporter 1	Autophagy	1.49044	-	-
THIAR.g007934	Nuclear receptor binding factor 2 1	Autophagy	-	3.45637	-
THIAR.g004237	Ras-related protein Rab-8A	Autophagy	-	-	3.05598
THIAR.g012651	Caspase-1 1	Autophagy, Apoptosis	-3.44548	-1.37388	-
THIAR.g015407	Caspase-1 2	Autophagy, Apoptosis	-3.73265	1.46097	-
THIAR.g018587	Caspase-1 3	Autophagy, Apoptosis	-3.02829	-2.22255	-
THIAR.g000420	Caspase-1 4	Autophagy, Apoptosis	-2.95967	-1.20859	-
THIAR.g001927	Caspase-7 1	Autophagy, Apoptosis	1.86774	-	1.72976
THIAR.g004465	Caspase-7 4	Autophagy, Apoptosis	-	-2.95368	-
THIAR.g010490	3-phosphoinositide-dependent protein kinase 1	Coagulation	-1.81343	-1.55203	-
THIAR.g011825	Collagen alpha-2(I) chain	Coagulation	-1.85687	-1.09406	-2.50056
THIAR.g013621	Diacylglycerol kinase theta	Coagulation	-	1.97089	-
THIAR.g003015	GTP:AMP phosphotransferase AK3, mitochondrial	Coagulation	-1.52356	-1.09755	-
THIAR.g009490	Heparanase	Coagulation	-1.07185	-	-
THIAR.g002196	Histone H3.2 14	Coagulation	-1.28341	-4.44514	-
THIAR.g005898	Plasma kallikrein 1	Coagulation	-1.94594	-1.39187	-
THIAR.g005943	Plasma kallikrein 2	Coagulation	-1.14277	-1.84875	-
THIAR.g008591	Plasma kallikrein 3	Coagulation	-2.67888	-2.3776	5.10366
THIAR.g018080	Plasma kallikrein 6	Coagulation	-1.161	-1.05728	-
THIAR.g020279	Plasma kallikrein 7	Coagulation	-3.45917	-2.75278	-4.94028
THIAR.g008090	Phosphatidylinositol 4,5-bisphosphate 3-kinase catalytic subunit	Coagulation, Autophagy	-1.11039	-1.69321	-
THIAR.g002741	Calmodulin 4	Coagulation, Phagocytosis	-	1.95783	-
THIAR.g017577	Ankyrin2-3	IMD pathway	-	-	2.88643
THIAR.g003742	Ankyrin3-3	IMD pathway	-	-5.52777	-
THIAR.g018675	Death-related ced-3/NEDD2-like protein	IMD pathway	1.96387	1.979	2.06714
THIAR.g010866	Nuclear factor NF-kappa-B p110 subunit (rel)	IMD pathway	1.57744	-	3.14769
THIAR.g000337	Cytokine-inducible SH2-containing protein	JAKSTATs signal transduction	1.98551	-	-
THIAR.g011112	Suppressor of cytokine signaling 5	JAKSTATs signal transduction	1.51106	-	-
THIAR.g018378	Serine protease inhibitor 77Ba 1	Melanization	2.37464	-	-
THIAR.g020392	Serine protease inhibitor 77Ba 2	Melanization	-	-4.31562	-
THIAR.g014216	Serine protease inhibitor 77Ba 3	Melanization	1.4984	-	-
THIAR.g000924	Serine protease inhibitor 77Ba 4	Melanization	1.40251	-	-
THIAR.g017247	Echinoderm microtubule-associated protein-like CG42247	Melanization, Encapsulation	2.74838	2.82305	-
THIAR.g019369	Phenoloxidase 2 1	Melanization, Encapsulation, Antifungal	-1.54588	-1.23532	-
THIAR.g020298	Phenoloxidase 2 2	Melanization, Encapsulation, Antifungal	-1.16302	-1.88841	-
THIAR.g020299	Phenoloxidase 2 3	Melanization, Encapsulation, Antifungal	-1.51824	-1.47555	-
THIAR.g019867	Serine protease inhibitor 27A	Melanization, Encapsulation, Antifungal	-1.06673	-	-
THIAR.g007918	4-hydroxybenzoate polyprenyltransferase, mitochondrial 3	Others	-3.23998	-	-
THIAR.g019358	Apolipophorin-3 1	Others	-	5.83164	-
THIAR.g019359	Apolipophorin-3 2	Others	-	2.77365	-
THIAR.g011358	Calpain-A 2	Others	-	1.24374	2.12393
THIAR.g009078	Cathepsin G	Others	-6.35378	-6.24299	-
THIAR.g019708	Histone H2A 25	Others	-	-2.02641	-1.66897
THIAR.g002194	Histone H2A 29	Others	-	-2.33089	-
THIAR.g016864	Histone H2A 30	Others	-	2.53409	-
THIAR.g004089	Histone H2A 8	Others	-	7.13456	-
THIAR.g006798	Lactotransferrin 1	Others	2.15425	-	-
THIAR.g003780	Lactotransferrin 2	Others	-	-2.77964	-
THIAR.g019927	Lactotransferrin 3	Others	1.8881	-	1.88136
THIAR.g006780	Modular serine protease 1	Others	1.88034	-	-
THIAR.g013891	Neuroserpin	Others	1.1399	-	-
THIAR.g010620	Probable cytochrome P450 6a13	Others	-2.56962	-	-
THIAR.g019466	Protein lifeguard-1 1	Others	2.86392	-	-
THIAR.g012771	Protein lifeguard-1 3	Others	-	-1.63286	-
THIAR.g005053	Regulator of G-protein signaling loco 2	Others	-5.71338	-	-
THIAR.g013512	THO complex subunit 1	Others	-	1.77408	-
THIAR.g002461	Attacin 1	Pathogen elimination	8.55358	5.95851	10.3473
THIAR.g006804	Attacin 2	Pathogen elimination	8.76537	6.67982	11.0472
THIAR.g011320	Attacin 3	Pathogen elimination	6.26687	4.93244	7.66736
THIAR.g002462	Attacin 4	Pathogen elimination	-	7.94069	7.94424
THIAR.g013211	Attacin 5	Pathogen elimination	-	6.50505	9.95062
THIAR.g006803	Attacin 6	Pathogen elimination	-1.82947	4.35746	6.32987
THIAR.g011875	Attacin 7	Pathogen elimination	-	3.73819	-
THIAR.g002460	Attacin 8	Pathogen elimination	-4.47074	1.81381	11.0174
THIAR.g000223	Cecropin 1	Pathogen elimination	5.53558	4.938	12.8347
THIAR.g000224	Cecropin 2	Pathogen elimination	8.14021	5.7536	15.4601
THIAR.g000225	Cecropin 3	Pathogen elimination	6.16614	3.97819	7.7238
THIAR.g003821	Cecropin 4	Pathogen elimination	3.78912	1.40698	9.22215
THIAR.g006035	Defensin 1	Pathogen elimination	-	7.40827	8.82234
THIAR.g010738	Defensin 2	Pathogen elimination	-	7.01649	10.2294
THIAR.g017918	Defensin 3	Pathogen elimination	-	7.6893	9.38937
THIAR.g003772	Defensin 4	Pathogen elimination	-2.95675	4.639	6.03984
THIAR.g013210	Gloverin 1	Pathogen elimination	7.82245	4.26949	8.91129
THIAR.g016752	Gloverin 2	Pathogen elimination	-	5.54933	8.85678
THIAR.g016753	Gloverin 3	Pathogen elimination	-	5.87664	7.65033
THIAR.g007861	Lysozyme 3	Pathogen elimination	1.7016	-	-
THIAR.g007862	Lysozyme 4	Pathogen elimination	5.05252	2.3836	6.36008
THIAR.g008070	Lysozyme 5	Pathogen elimination	-4.97513	-4.3967	-6.40246
THIAR.g018857	Lysozyme 7	Pathogen elimination	5.42265	3.91591	4.19656
THIAR.g018900	Lysozyme 8	Pathogen elimination	1.07571	-2.67725	-
THIAR.g007286	Proline-rich antimicrobial peptide 1 1	Pathogen elimination	-3.07656	13.1994	7.23138
THIAR.g007285	Proline-rich antimicrobial peptide 1 2	Pathogen elimination	-1.93548	5.3371	13.4928
THIAR.g007287	Proline-rich antimicrobial peptide 1 3	Pathogen elimination	-1.73017	6.21369	7.42977
THIAR.g003985	Beta-1,3-glucan-binding protein 1	Pathogen recognition	3.57843	-	5.45154
THIAR.g013560	Beta-1,3-glucan-binding protein 10	Pathogen recognition	2.86757	-	-
THIAR.g009583	Beta-1,3-glucan-binding protein 3	Pathogen recognition	2.81606	-	-
THIAR.g009585	Beta-1,3-glucan-binding protein 4	Pathogen recognition	1.00094	-	-
THIAR.g009586	Beta-1,3-glucan-binding protein 5	Pathogen recognition	-	-2.03162	-1.71222
THIAR.g007548	Beta-1,3-glucan-binding protein 7	Pathogen recognition	1.26187	-	-
THIAR.g009584	Beta-1,3-glucan-binding protein 9	Pathogen recognition	1.39198	-	-
THIAR.g013223	C-type lectin 1	Pathogen recognition	-4.41993	-3.78968	-2.88158
THIAR.g010019	C-type lectin 11	Pathogen recognition	-	2.2871	-
THIAR.g012845	C-type lectin 13	Pathogen recognition	-	-1.62749	-
THIAR.g012365	C-type lectin 17	Pathogen recognition	2.61816	-	-
THIAR.g006237	C-type lectin 19	Pathogen recognition	-2.69328	-	-4.93109
THIAR.g012846	C-type lectin 20	Pathogen recognition	1.37651	-	-
THIAR.g005157	C-type lectin 23	Pathogen recognition	1.97694	-	-
THIAR.g012576	C-type lectin 24	Pathogen recognition	3.18157	-	-
THIAR.g012844	C-type lectin 26	Pathogen recognition	1.61076	-	-
THIAR.g008673	C-type lectin 27	Pathogen recognition	-1.22788	-3.02939	-
THIAR.g005029	C-type lectin 28	Pathogen recognition	-	-1.85802	-
THIAR.g002537	C-type lectin 29	Pathogen recognition	-	2.13766	-
THIAR.g018104	C-type lectin 3	Pathogen recognition	-4.70557	-	-7.37941
THIAR.g000311	C-type lectin 31	Pathogen recognition	-	6.14846	-
THIAR.g010109	C-type lectin 4	Pathogen recognition	-	-4.66401	-
THIAR.g014795	C-type lectin 6	Pathogen recognition	-	2.66718	-2.1307
THIAR.g012953	C-type lectin 7	Pathogen recognition	2.20304	-	-
THIAR.g007483	C-type lectin 9	Pathogen recognition	-	-2.43026	-
THIAR.g000992	MD2-like receptor 2	Pathogen recognition	1.52319	-	-
THIAR.g003594	MD2-like receptor 4	Pathogen recognition	-8.824	-7.81512	-
THIAR.g001008	Peptidoglycan recognition protein 1	Pathogen recognition	1.05387	-	-
THIAR.g001627	Peptidoglycan recognition protein 2	Pathogen recognition	1.72656	-	2.80187
THIAR.g003102	Peptidoglycan recognition protein 3	Pathogen recognition	1.95051	-	-
THIAR.g004899	Peptidoglycan recognition protein 4	Pathogen recognition	2.84551	1.87747	-
THIAR.g010021	Peptidoglycan recognition protein 5	Pathogen recognition	1.0107	-	-
THIAR.g004898	Peptidoglycan recognition protein 6	Pathogen recognition	4.43408	-	-
THIAR.g010022	Peptidoglycan recognition protein 7	Pathogen recognition	-	-	2.21495
THIAR.g003208	Peptidoglycan-recognition protein LB 1	Pathogen recognition	4.8049	2.14385	3.72292
THIAR.g003209	Peptidoglycan-recognition protein LB 2	Pathogen recognition	-	-	1.94037
THIAR.g004065	Peptidoglycan-recognition protein LB 3	Pathogen recognition	8.75545	-	8.34537
THIAR.g008157	Peptidoglycan-recognition protein LB 4	Pathogen recognition	2.07974	1.66811	5.08989
THIAR.g013067	Peptidoglycan-recognition protein LB 5	Pathogen recognition	-	3.21989	-
THIAR.g016997	Eater 3	Phagocytosis	1.5758	-	-
THIAR.g005340	Eater 4	Phagocytosis	-	-1.60242	-
THIAR.g019546	Lissencephaly-1 homolog	Phagocytosis	-	1.26045	-
THIAR.g008444	Synaptotagmin	Phagocytosis	-	-	6.04016
THIAR.g006662	Tyrosine-protein kinase CSK	Phagocytosis	-	1.23024	-
THIAR.g018842	Tyrosine-protein kinase Shark	Phagocytosis	-	1.44632	-
THIAR.g005526	Extracellular superoxide dismutase [Cu-Zn] 3	Radical removal	-	3.68566	-
THIAR.g006173	Extracellular superoxide dismutase [Cu-Zn] 6	Radical removal	2.45021	-	-
THIAR.g012740	Extracellular superoxide dismutase [Cu-Zn] 8	Radical removal	-5.93734	-7.71279	-
THIAR.g018206	Extracellular superoxide dismutase [Cu-Zn] 9	Radical removal	3.41115	4.45582	-
THIAR.g004021	Heme peroxidase 1	Radical removal	1.13151	3.79388	-2.21732
THIAR.g000838	Heme peroxidase 4	Radical removal	1.34046	2.72488	-
THIAR.g017375	Heme peroxidase 5	Radical removal	-	3.80122	-
THIAR.g004228	Heme peroxidase 6	Radical removal	2.77052	4.09245	-
THIAR.g018972	Heme peroxidase 7	Radical removal	-	3.69888	-
THIAR.g013772	Nitric oxide synthase	Radical removal	1.95875	-	2.27607
THIAR.g000135	Thioredoxin peroxidase 1	Radical removal	-	-1.30743	-
THIAR.g009878	Thioredoxin peroxidase 2	Radical removal	-	-1.52768	-
THIAR.g019390	Thioredoxin peroxidase 3	Radical removal	-	5.52338	-
THIAR.g003431	ATP-dependent RNA helicase p62-2	Small Regulatory RNA pathway	1.10536	-	-
THIAR.g019930	ATP-dependent RNA helicase p62-3	Small Regulatory RNA pathway	-	-1.38035	-
THIAR.g000024	Clip-domain containing serine protease 1	Toll pathway	1.4842	-	-
THIAR.g007319	Clip-domain containing serine protease 11	Toll pathway	4.37021	-	-
THIAR.g017951	Clip-domain containing serine protease 12	Toll pathway	4.34508	1.29266	2.75143
THIAR.g009932	Clip-domain containing serine protease 14	Toll pathway	2.45153	-	3.83184
THIAR.g010094	Clip-domain containing serine protease 15	Toll pathway	-2.37683	-	-
THIAR.g010439	Clip-domain containing serine protease 17	Toll pathway	2.49879	-	-
THIAR.g013462	Clip-domain containing serine protease 18	Toll pathway	-	-2.19538	-
THIAR.g014941	Clip-domain containing serine protease 21	Toll pathway	1.04555	-1.5003	-
THIAR.g017591	Clip-domain containing serine protease 24	Toll pathway	1.67853	-	-
THIAR.g017953	Clip-domain containing serine protease 25	Toll pathway	2.11931	-	-
THIAR.g020044	Clip-domain containing serine protease 26	Toll pathway	1.86676	-	-
THIAR.g020407	Clip-domain containing serine protease 27	Toll pathway	1.69723	-1.73291	3.47623
THIAR.g001189	Clip-domain containing serine protease 29	Toll pathway	-	-2.52951	-
THIAR.g004192	Clip-domain containing serine protease 3	Toll pathway	2.66554	2.20569	-
THIAR.g003611	Clip-domain containing serine protease 32	Toll pathway	-	-1.77389	-
THIAR.g008809	Clip-domain containing serine protease 35	Toll pathway	1.40503	-	-
THIAR.g009539	Clip-domain containing serine protease 36	Toll pathway	2.77001	-	-
THIAR.g004193	Clip-domain containing serine protease 4	Toll pathway	-	2.59186	-
THIAR.g011249	Clip-domain containing serine protease 40	Toll pathway	-	-	2.08201
THIAR.g013742	Clip-domain containing serine protease 42	Toll pathway	1.13901	-	-
THIAR.g015830	Clip-domain containing serine protease 43	Toll pathway	2.39549	-	-
THIAR.g016499	Clip-domain containing serine protease 44	Toll pathway	-	1.36095	1.78686
THIAR.g004194	Clip-domain containing serine protease 5	Toll pathway	1.08817	-	-
THIAR.g018482	Clip-domain containing serine protease 57	Toll pathway	1.35885	-	-
THIAR.g004195	Clip-domain containing serine protease 6	Toll pathway	-	-	1.36016
THIAR.g009238	Clip-domain containing serine protease homolog 1	Toll pathway	-	-2.89666	-
THIAR.g012570	Clip-domain containing serine protease homolog 11	Toll pathway	1.35736	-	-
THIAR.g003018	Clip-domain containing serine protease homolog 4	Toll pathway	1.12567	-	-
THIAR.g004975	Clip-domain containing serine protease homolog 6	Toll pathway	5.93542	-	-
THIAR.g008885	Clip-domain containing serine protease homolog 7	Toll pathway	5.49052	12.8546	-4.03682
THIAR.g009860	Clip-domain containing serine protease homolog 8	Toll pathway	2.27053	-	-
THIAR.g010486	Clip-domain containing serine protease homolog 9	Toll pathway	6.59645	7.59097	-
THIAR.g006915	Embryonic polarity protein dorsal 1	Toll pathway	1.7601	-	-
THIAR.g006916	Embryonic polarity protein dorsal 2	Toll pathway	-	1.62281	-
THIAR.g018366	NF-kappa-B inhibitor cactus	Toll pathway	1.45298	-	-
THIAR.g017454	Protein spaetzle 3	Toll pathway	-4.08572	-	-7.02668
THIAR.g001004	Protein toll 1	Toll pathway	2.11711	-	-
THIAR.g010965	Protein toll 6	Toll pathway	2.46689	-	-
THIAR.g013127	Protein toll 7	Toll pathway	-	-	1.68406
THIAR.g014934	Serine/threonine-protein kinase pelle	Toll pathway	1.37433	-	-
THIAR.g007999	Serpin 1	Toll pathway	1.40249	-	-
THIAR.g001283	Serpin 10	Toll pathway	1.4277	-	-
THIAR.g008606	Serpin 2	Toll pathway	-	-	3.4226
THIAR.g017988	Serpin 9	Toll pathway	-	1.67882	-
THIAR.g010202	Toll-like receptor 13-1	Toll pathway	-	-1.54031	1.74281
THIAR.g019832	Toll-like receptor 6	Toll pathway	-5.6061	-2.94763	-
*the fold change of gene with FDR>0.05 was marked with "-"
