# Supplementary material for: Comparative Transcriptome Analysis of Thitarodes Armoricanus in Response to the Entomopathogenic Fungi Paecilomyces Hepiali and Ophiocordyceps Sinensis
Source: Insects. 2019 Dec 19;11(1):4. doi: 10.3390/insects11010004 (PMC7022891; doi:10.3390/insects11010004)
Supplement: Supplementary file 1 [file insects-11-00004-s001.zip › Table S11.xlsx]

## Sheet: a. Common down-regulated
Table S11a. The genes both down-regulated in T. armoricanus after P. hepiali and O. sinensis infection
#	Gene ID	Annotation	Fold change (log2Ratio)
			PH3d	OS3d	OS15d
Genes down-regulated in both PH3d and OS3d (Cluster 1)
1	THIAR.g017302	Alpha-amylase 2	-15.7929	-11.2396	-
2	THIAR.g004606	Peritrophin-1	-15.5438	-10.0841	-8.58416
3	THIAR.g019787	Protein G12	-14.7316	-14.6164	-
4	THIAR.g008963	-	-14.5308	-7.39806	-15.6259
5	THIAR.g008962	-	-14.5176	-8.30869	-14.5172
6	THIAR.g001245	Alpha-amylase 2	-14.4465	-9.46314	-
7	THIAR.g010968	Probable salivary secreted peptide	-13.5459	-13.4309	-
8	THIAR.g007967	Collagenase	-13.2382	-7.03219	-
9	THIAR.g007882	Chymotrypsin-1	-13.0931	-14.8524	-
10	THIAR.g002017	Putative uncharacterized protein	-12.9467	-10.7832	-
11	THIAR.g011170	Maltase A1	-12.4726	-10.412	-5.74845
12	THIAR.g007920	Membrane alanyl aminopeptidase (Fragment)	-12.324	-12.2089	-9.63056
13	THIAR.g014204	Aminopeptidase N	-12.2242	-10.152	-
14	THIAR.g020040	Trypsin, alkaline A	-12.0615	-11.9467	-
15	THIAR.g006652	Uncharacterized protein	-12.0525	-4.26527	-13.49
16	THIAR.g012674	Probable salivary secreted peptide	-12.0108	-11.8958	-
17	THIAR.g001465	Probable chitinase 3	-11.8654	-15.2792	-
18	THIAR.g000118	Peritrophic membrane chitin binding protein	-11.8159	-13.5548	-
19	THIAR.g014812	Probable salivary secreted peptide	-11.7668	-14.2997	-
20	THIAR.g019558	Zinc metalloproteinase nas-14	-11.5458	-9.00743	-
21	THIAR.g017684	Zinc metalloproteinase nas-4	-11.3434	-11.9268	-
22	THIAR.g017303	Alpha-amylase	-11.2874	-7.18775	-
23	THIAR.g009013	Protein G12	-11.0577	-10.9427	-
24	THIAR.g009250	Membrane-bound alkaline phosphatase	-10.995	-8.9387	-6.07638
25	THIAR.g008233	Pancreatic triacylglycerol lipase	-10.9875	-8.14368	-
26	THIAR.g013777	Chymotrypsin-1	-10.9597	-13.4958	-
27	THIAR.g008474	Uncharacterized protein	-10.8965	-10.7819	-8.27361
28	THIAR.g020412	Alpha-amylase 1	-10.884	-7.98378	-
29	THIAR.g006185	Zinc finger protein 683	-10.755	-7.91083	-12.865
30	THIAR.g011848	Trypsin, alkaline C	-10.6419	-6.40698	-10.805
31	THIAR.g019660	Putative uncharacterized protein	-10.5543	-10.4399	-
32	THIAR.g012673	Probable salivary secreted peptide	-10.4275	-10.313	-6.64313
33	THIAR.g004143	Carboxypeptidase B	-10.2871	-8.19787	-5.33363
34	THIAR.g017164	Carbonyl reductase [NADPH] 3	-10.2565	-10.142	-
35	THIAR.g011458	Membrane alanyl aminopeptidase (Fragment)	-10.2283	-11.6959	-
36	THIAR.g018723	Putative ribosomal protein S6 kinase alpha-1	-10.1006	-5.44537	-
37	THIAR.g004386	Trypsin CFT-1	-10.0865	-9.97162	-
38	THIAR.g007921	Collagenase	-10.0542	-9.85948	-7.54348
39	THIAR.g006472	Aminopeptidase N	-10.0446	-9.93018	-
40	THIAR.g012676	Probable salivary secreted peptide	-10.0022	-9.88764	-
41	THIAR.g020523	Maltase A1	-9.99949	-7.92654	-6.15936
42	THIAR.g011254	Alpha-amylase A	-9.98586	-10.1686	-7.75682
43	THIAR.g003525	Protein G12	-9.98292	-11.7324	-
44	THIAR.g003526	Protein G12	-9.96864	-9.85389	-8.99904
45	THIAR.g016798	Trypsin, alkaline C	-9.94286	-13.8979	-
46	THIAR.g011552	Uncharacterized family 31 glucosidase KIAA1161	-9.73976	-5.53983	-
47	THIAR.g009149	-	-9.72474	-13.6743	-
48	THIAR.g015606	Chitin deacetylase 9	-9.71883	-8.94103	-
49	THIAR.g010492	Uncharacterized protein	-9.6982	-9.58193	-6.7296
50	THIAR.g003443	-	-9.57191	-9.4573	-13.4147
51	THIAR.g008513	Uncharacterized protein (Fragment)	-9.49363	-8.23682	-7.2991
52	THIAR.g007029	Uncharacterized protein (Fragment)	-9.44586	-8.76398	-10.5549
53	THIAR.g005838	Uncharacterized protein slr1819	-9.34972	-7.29813	-4.86819
54	THIAR.g016540	Protein G12	-9.26237	-11.6423	-9.28674
55	THIAR.g005240	Protein G12	-9.19938	-10.9641	-9.41693
56	THIAR.g011553	Uncharacterized family 31 glucosidase KIAA1161	-9.16188	-5.0582	-
57	THIAR.g004559	Trypsin, alkaline C	-9.16093	-12.1915	-
58	THIAR.g011597	Zinc carboxypeptidase A 1	-9.10621	-9.75416	-
59	THIAR.g012492	Uncharacterized family 31 glucosidase KIAA1161	-9.1056	-4.17388	-
60	THIAR.g005239	Protein G12	-8.98514	-8.37903	-
61	THIAR.g015693	Putative dsRNase	-8.97955	-10.5907	-
62	THIAR.g016085	Insect intestinal mucin IIM14	-8.97309	-3.2338	-
63	THIAR.g013739	Putative uncharacterized protein	-8.96821	-8.75479	-
64	THIAR.g014324	Trypsin, alkaline C	-8.91573	-13.2481	-
65	THIAR.g003594	MD2-like receptor 4	-8.824	-7.81512	-
66	THIAR.g006789	Zinc carboxypeptidase A 1	-8.68323	-10.432	-7.92228
67	THIAR.g005872	Polysialoglycoprotein	-8.66485	-6.61316	-
68	THIAR.g006872	Chymotrypsin-1	-8.56641	-11.9763	-
69	THIAR.g015080	Niemann-Pick C1 protein	-8.44008	-10.2066	-
70	THIAR.g008638	Pancreatic lipase-related protein 2	-8.30404	-11.3658	-6.93821
71	THIAR.g005511	Uncharacterized protein	-8.2319	-6.75048	-7.28938
72	THIAR.g017147	Chymotrypsin-like elastase family member 2A	-8.19499	-9.60553	-
73	THIAR.g015522	Venom carboxylesterase-6	-8.13569	-8.02036	-
74	THIAR.g012606	Protein G12	-8.11955	-9.8595	-
75	THIAR.g018099	-	-8.09531	-6.60244	-
76	THIAR.g000140	Apolipoprotein D	-8.02712	-6.27038	-10.9765
77	THIAR.g005756	GG15880	-8.00806	-6.03556	-8.13921
78	THIAR.g004643	Glucose dehydrogenase [FAD, quinone]	-7.99319	-7.8789	-
79	THIAR.g018065	Trypsin CFT-1	-7.96037	-9.70208	-
80	THIAR.g014780	Trypsin CFT-1	-7.94491	-10.4888	-4.11792
81	THIAR.g001330	Zinc carboxypeptidase A 1	-7.93999	-7.82491	-
82	THIAR.g003231	-	-7.92335	-4.32702	-11.6751
83	THIAR.g019838	Mite allergen Der f 3	-7.891	-10.9831	-
84	THIAR.g001893	Membrane alanyl aminopeptidase (Fragment)	-7.87674	-7.31722	-
85	THIAR.g017892	Chymotrypsin	-7.87557	-10.5226	-
86	THIAR.g007687	Probable DNA polymerase	-7.78806	-7.67506	-
87	THIAR.g016420	Deoxycytidylate deaminase	-7.75572	-2.32322	-5.6697
88	THIAR.g007587	Transposable element Tcb1 transposase	-7.75054	-9.48385	-
89	THIAR.g009301	-	-7.67499	-7.9211	-
90	THIAR.g004704	Sodium-dependent noradrenaline transporter	-7.64371	-4.32135	6.40978
91	THIAR.g002521	-	-7.55055	-7.43631	-5.25804
92	THIAR.g003275	Liver carboxylesterase	-7.52601	-4.04656	-
93	THIAR.g006213	Putative uncharacterized protein	-7.42393	-6.08851	-12.2636
94	THIAR.g011101	GH11933	-7.40076	-3.967	-7.29457
95	THIAR.g017974	-	-7.38687	-7.27497	-
96	THIAR.g015876	Uncharacterized family 31 glucosidase KIAA1161	-7.3097	-5.21731	-
97	THIAR.g018250	Enteropeptidase	-7.25938	-5.48286	-
98	THIAR.g004632	Nose resistant to fluoxetine protein 6	-7.21489	-7.0996	-
99	THIAR.g004599	Sperm acrosomal protein FSA-ACR.1 (Fragment)	-7.16731	-3.85147	-6.69275
100	THIAR.g010923	Carboxylesterase 4A	-7.13988	-7.72721	-
101	THIAR.g001807	Glutamate receptor, putative	-7.09376	-6.97826	6.30028
102	THIAR.g003948	Spindle pole body protein pcp1, putative	-7.09362	-6.98037	-
103	THIAR.g005823	4,5-DOPA dioxygenase extradiol	-7.08877	-4.98967	-
104	THIAR.g009790	-	-7.03072	-7.6463	-
105	THIAR.g011211	Putative uncharacterized protein	-7.00212	-7.60859	-
106	THIAR.g008178	-	-6.9522	-6.83906	-
107	THIAR.g017874	Carboxypeptidase Q	-6.91212	-5.07365	-
108	THIAR.g002484	Uncharacterized protein	-6.8991	-6.49918	-
109	THIAR.g005675	Sucrose-6-phosphate hydrolase	-6.82617	-10.7632	-
110	THIAR.g003249	Protocadherin-15	-6.81004	-7.87249	-
111	THIAR.g007588	-	-6.79832	-3.6592	-6.98475
112	THIAR.g005655	-	-6.79172	-6.92928	-
113	THIAR.g016730	Sucrose-6-phosphate hydrolase	-6.74717	-11.2489	-
114	THIAR.g015806	Lysosomal alpha-glucosidase	-6.70399	-3.72256	-
115	THIAR.g001806	Glutamate receptor	-6.64205	-6.44495	9.26717
116	THIAR.g020005	Xaa-Pro aminopeptidase 1	-6.59769	-8.84314	-
117	THIAR.g010969	Probable salivary secreted peptide	-6.5336	-12.458	-
118	THIAR.g020133	Uncharacterized protein (Fragment)	-6.52869	-5.08249	-
119	THIAR.g012478	Venom carboxylesterase-6	-6.49961	-5.4619	-
120	THIAR.g006326	Trypsin, alkaline C	-6.46058	-6.34719	-
121	THIAR.g013434	Uncharacterized protein	-6.42561	-8.17339	-
122	THIAR.g009091	Zinc finger CCCH domain-containing protein 4	-6.42022	-4.78819	-5.58959
123	THIAR.g020516	Xaa-Pro aminopeptidase 1	-6.38185	-6.67017	-4.37841
124	THIAR.g012942	Lipase 3	-6.38099	-7.79693	-6.38103
125	THIAR.g003528	Protein G12	-6.3798	-3.80575	-
126	THIAR.g009078	Cathepsin G	-6.35378	-6.24299	-
127	THIAR.g002485	Protocadherin-15	-6.35058	-8.70657	-
128	THIAR.g001894	Membrane alanyl aminopeptidase (Fragment)	-6.33569	-9.88577	-4.70047
129	THIAR.g018293	Uncharacterized protein (Fragment)	-6.33462	-5.62645	-8.73455
130	THIAR.g007399	Chymotrypsin-2	-6.29018	-6.1758	-6.02173
131	THIAR.g000911	Carboxypeptidase B	-6.28154	-6.16638	-
132	THIAR.g005568	Cytochrome b561 domain-containing protein 1	-6.26994	-4.22182	-6.64217
133	THIAR.g013661	Sulfotransferase 1C4	-6.24761	-2.63002	-3.74725
134	THIAR.g004925	-	-6.23056	-6.75853	-
135	THIAR.g006836	Phosphatidylethanolamine-binding protein 1	-6.21498	-6.10177	-
136	THIAR.g001973	Putative uncharacterized protein	-6.19425	-5.75463	-7.83464
137	THIAR.g016729	Sucrose-6-phosphate hydrolase	-6.14497	-10.4834	-
138	THIAR.g000419	Class B secretin-like G-protein coupled receptor GPRcal3, putative	-6.12535	-6.0123	-
139	THIAR.g000393	Carboxypeptidase B	-6.03469	-5.83859	-
140	THIAR.g007601	-	-6.0072	-5.894	-
141	THIAR.g006900	Accumulation-associated protein	-6.00418	-5.27844	-4.63007
142	THIAR.g008235	Pancreatic lipase-related protein 2	-5.99087	-11.4432	-4.66906
143	THIAR.g012740	Extracellular superoxide dismutase [Cu-Zn] 8	-5.93734	-7.71279	-
144	THIAR.g013836	Membrane alanyl aminopeptidase (Fragment)	-5.92709	-5.81442	-
145	THIAR.g007020	Kielin/chordin-like protein	-5.91974	-3.12661	-3.60945
146	THIAR.g012670	REPAT30	-5.89395	-3.5137	-6.48699
147	THIAR.g001456	Nose resistant to fluoxetine protein 6	-5.86796	-6.46344	-5.45929
148	THIAR.g007857	Cytochrome b561 domain-containing protein 2 (Fragment)	-5.86732	-5.7544	-
149	THIAR.g019293	Trypsin, alkaline B	-5.81713	-12.2497	-4.85053
150	THIAR.g004958	Lipase 3	-5.69808	-3.8645	-6.07678
151	THIAR.g008329	Otopetrin	-5.69089	-8.2056	-
152	THIAR.g018351	Brain protein I3	-5.69049	-4.80461	-
153	THIAR.g009554	Sucrose-6-phosphate hydrolase	-5.68857	-3.59979	-
154	THIAR.g006788	Zinc carboxypeptidase A 1	-5.67767	-5.93824	-6.87858
155	THIAR.g008334	Cut-1_10 protein	-5.63869	-4.3953	-7.29289
156	THIAR.g007109	-	-5.63182	-5.52062	-
157	THIAR.g006497	Uncharacterized protein	-5.63014	-5.51961	-8.3516
158	THIAR.g012672	REPAT30	-5.61906	-5.50893	-
159	THIAR.g003274	-	-5.61496	-7.36331	-
160	THIAR.g004830	Retinoid-inducible serine carboxypeptidase	-5.61076	-8.66	-5.57187
161	THIAR.g019832	Toll-like receptor 6	-5.6061	-2.94763	-
162	THIAR.g003444	IgA FC receptor	-5.5751	-10.6832	-7.78619
163	THIAR.g016366	Ecdysteroid UDP-glucosyltransferase	-5.55236	-7.00538	-
164	THIAR.g010657	Putative uncharacterized protein	-5.45587	-6.59442	-7.88438
165	THIAR.g013706	Uncharacterized protein	-5.41824	-3.13534	-6.64935
166	THIAR.g011460	Abscisic-aldehyde oxidase	-5.39707	-4.18264	-5.92069
167	THIAR.g017872	Uncharacterized protein (Fragment)	-5.38282	-2.72034	-3.01566
168	THIAR.g015096	Putative uncharacterized protein	-5.35674	-4.33683	-5.97973
169	THIAR.g004638	ATP-binding cassette sub-family A member 3	-5.34685	-4.81262	-
170	THIAR.g006569	Retinoid-inducible serine carboxypeptidase	-5.33219	-7.11885	-5.71348
171	THIAR.g006097	Juvenile hormone-inducible protein	-5.26616	-3.24583	-
172	THIAR.g009994	RE45222p	-5.25795	-3.9965	-5.69352
173	THIAR.g015369	Putative uncharacterized protein	-5.22382	-4.48251	-6.91722
174	THIAR.g012615	Uncharacterized protein	-5.157	-3.48374	-7.59606
175	THIAR.g004897	Chymotrypsin-2	-5.13945	-10.7183	-5.23205
176	THIAR.g005435	Uncharacterized protein (Fragment)	-5.13455	-3.92901	-6.48828
177	THIAR.g016549	-	-5.11633	-2.90093	5.06851
178	THIAR.g016061	Kallikrein-7	-5.08187	-6.54484	-
179	THIAR.g012602	General odorant-binding protein 19d	-5.06956	-3.57741	-
180	THIAR.g014262	-	-5.06672	-7.12695	-6.42344
181	THIAR.g009872	Putative Ves G 5 allergen	-5.03986	-4.15963	-
182	THIAR.g018208	-	-5.02347	-9.89351	-4.27575
183	THIAR.g008070	Lysozyme 5	-4.97513	-4.3967	-6.40246
184	THIAR.g019473	Organic cation transporter protein	-4.89894	-3.12265	-
185	THIAR.g015303	Putative uncharacterized protein	-4.89325	-4.87718	-9.44113
186	THIAR.g003445	-	-4.88644	-8.33698	-
187	THIAR.g019661	Repetitive proline-rich cell wall protein 2	-4.8408	-5.41607	-
188	THIAR.g000036	Chemosensory protein	-4.81913	-5.35333	-4.31592
189	THIAR.g007883	Cytosol aminopeptidase	-4.8034	-2.81173	4.2329
190	THIAR.g016824	Uncharacterized protein	-4.75838	-3.09142	-6.3601
191	THIAR.g008179	-	-4.66725	-4.76911	-8.10756
192	THIAR.g014439	Carbonic anhydrase 5A, mitochondrial	-4.66012	-3.87657	-
193	THIAR.g006562	-	-4.65825	-5.23584	-
194	THIAR.g001000	Cytochrome P450 6B2	-4.62972	-10.4161	-
195	THIAR.g018719	Venom serine carboxypeptidase	-4.6126	-6.81411	-3.82942
196	THIAR.g013876	Lipase 1	-4.58457	-3.79549	-
197	THIAR.g012943	Lipase 3	-4.53511	-6.97909	-7.94584
198	THIAR.g006062	Synaptic vesicle glycoprotein 2A	-4.49341	-3.95856	-
199	THIAR.g006865	Uncharacterized protein (Fragment)	-4.46601	-5.17374	-
200	THIAR.g020143	GG17986	-4.4314	-3.02724	-5.38513
201	THIAR.g008640	Pancreatic lipase-related protein 2	-4.43124	-7.83512	-9.51892
202	THIAR.g016904	-	-4.4278	-3.77436	-
203	THIAR.g008074	Venom serine carboxypeptidase	-4.42178	-6.24767	-3.31789
204	THIAR.g013223	C-type lectin 1	-4.41993	-3.78968	-2.88158
205	THIAR.g006542	Uncharacterized protein (Fragment)	-4.39415	-3.32335	-5.57673
206	THIAR.g019037	-	-4.38595	-5.35952	-4.61868
207	THIAR.g006518	Facilitated trehalose transporter Tret1	-4.3809	-6.30605	-
208	THIAR.g001506	-	-4.34375	-6.09394	-
209	THIAR.g001650	-	-4.33641	-4.09417	5.40374
210	THIAR.g001244	Alpha-amylase 2	-4.3258	-2.32231	-7.16075
211	THIAR.g015044	Venom serine protease 34	-4.31677	-4.34792	-6.35159
212	THIAR.g007049	PR domain zinc finger protein 1	-4.31231	-4.70794	-
213	THIAR.g002441	Chymotrypsin-C	-4.25345	-9.88447	-
214	THIAR.g006650	Neuroligin-4, X-linked	-4.246	-7.0538	-
215	THIAR.g019820	Sucrose-6-phosphate hydrolase	-4.22201	-8.88994	-
216	THIAR.g014909	Membrane alanyl aminopeptidase (Fragment)	-4.20956	-3.74825	-
217	THIAR.g014214	Glucose dehydrogenase [FAD, quinone]	-4.2051	-2.3185	-3.10797
218	THIAR.g006444	Zinc carboxypeptidase A 1	-4.19783	-5.94577	-
219	THIAR.g006586	Protein G12	-4.17214	-7.02479	-
220	THIAR.g016769	GG20897	-4.14425	-3.13152	-3.12411
221	THIAR.g018876	-	-4.14309	-5.80935	-4.32139
222	THIAR.g005034	Adult-specific cuticular protein ACP-20	-4.13946	-4.80636	-3.17311
223	THIAR.g012564	Esterase FE4	-4.13908	-9.74223	-
224	THIAR.g004405	Delta-like protein C	-4.13555	-4.53541	-6.67217
225	THIAR.g015336	Uncharacterized protein	-4.08846	-5.86929	-
226	THIAR.g019559	Astacin-like metalloprotease toxin 1	-4.06678	-8.49148	-
227	THIAR.g005557	Lipase member I	-4.01469	-4.71887	-4.23328
228	THIAR.g003626	Histidine ammonia-lyase	-4.01213	-2.5079	-
229	THIAR.g018669	-	-4.00643	-3.68855	-4.10176
230	THIAR.g009287	Maltase A1	-3.99744	-8.4784	-
231	THIAR.g014718	Adipocyte plasma membrane-associated protein	-3.97237	-7.38683	-
232	THIAR.g014846	Deoxycytidylate deaminase	-3.9639	-3.78832	-5.23398
233	THIAR.g012677	Probable salivary secreted peptide	-3.93125	-10.8342	-4.80052
234	THIAR.g004424	Zinc metalloproteinase nas-1	-3.92979	-3.1004	-
235	THIAR.g017059	Uncharacterized protein (Fragment)	-3.9249	-4.04568	-5.27984
236	THIAR.g020134	Uncharacterized protein	-3.82209	-5.83251	-
237	THIAR.g015169	Carbohydrate sulfotransferase 11	-3.81755	-6.13332	-
238	THIAR.g018937	Putative uncharacterized protein	-3.80872	-2.05447	-
239	THIAR.g009047	Myophilin	-3.79658	-5.41201	-
240	THIAR.g020242	Facilitated trehalose transporter Tret1	-3.7878	-8.38089	-
241	THIAR.g012980	Juvenile hormone-inducible protein	-3.75145	-3.61631	-
242	THIAR.g015086	Peritrophin type-A domain protein 4	-3.74653	-6.25751	-5.00005
243	THIAR.g015407	Caspase-1 2	-3.73265	1.46097	-
244	THIAR.g011779	Esterase FE4	-3.73035	-4.83793	-
245	THIAR.g020461	Carboxypeptidase A1	-3.68552	-4.21478	-5.80856
246	THIAR.g019801	Juvenile hormone-inducible protein	-3.63885	-9.82504	-
247	THIAR.g012768	Putative uncharacterized protein	-3.61572	-6.02593	-
248	THIAR.g009220	Cytochrome P450 6k1	-3.5726	-5.35651	-
249	THIAR.g000496	Ecdysteroid UDP-glucosyltransferase	-3.49318	-2.93876	-
250	THIAR.g000060	Cytochrome P450 6B7	-3.48332	-5.09257	-
251	THIAR.g020279	Plasma kallikrein 7	-3.45917	-2.75278	-4.94028
252	THIAR.g012651	Caspase-1 1	-3.44548	-1.37388	-
253	THIAR.g015743	Malic enzyme	-3.44193	-3.17555	-
254	THIAR.g006907	Ecdysteroid UDP-glucosyltransferase	-3.38844	-7.22046	-
255	THIAR.g003265	Midgut cadherin (Fragment)	-3.36492	-4.48911	-3.17971
256	THIAR.g014261	-	-3.35754	-3.43255	-4.39602
257	THIAR.g016613	-	-3.33021	-4.29955	-
258	THIAR.g009006	Flavin reductase (NADPH)	-3.30225	-7.62479	-4.71894
259	THIAR.g010703	Uncharacterized protein	-3.2743	-4.34707	-5.58145
260	THIAR.g014092	Prostaglandin reductase 1	-3.24118	-5.21751	-
261	THIAR.g012120	Myosin-VIIa	-3.23644	-1.84862	-
262	THIAR.g020252	Uncharacterized protein	-3.22969	-8.72109	-
263	THIAR.g020462	Autotransporter beta-domain protein	-3.21723	-3.88549	-8.12498
264	THIAR.g012136	Myosin heavy chain 95F	-3.21307	-5.16813	-
265	THIAR.g019295	Trypsin, alkaline A	-3.20519	-6.43358	-6.86093
266	THIAR.g018434	Uncharacterized protein	-3.17463	-3.95412	-3.48933
267	THIAR.g012549	Arrestin domain-containing protein 2	-3.14259	-6.62385	-3.59116
268	THIAR.g019001	Putative acetyltransferase	-3.13515	-2.08603	-
269	THIAR.g014470	-	-3.10793	-7.8126	-
270	THIAR.g014636	Epoxide hydrolase 4	-3.0994	-2.49079	-
271	THIAR.g011383	Esterase FE4	-3.08599	-3.86231	-
272	THIAR.g018587	Caspase-1 3	-3.02829	-2.22255	-
273	THIAR.g009221	Ecdysteroid UDP-glucosyltransferase	-2.98617	-3.33764	-
274	THIAR.g019458	Alpha-tocopherol transfer protein	-2.97193	-4.37575	-
275	THIAR.g000420	Caspase-1 4	-2.95967	-1.20859	-
276	THIAR.g007863	Acyl-CoA-binding protein homolog 1	-2.91944	-4.79648	-
277	THIAR.g017162	Cytochrome c oxidase subunit 4 isoform 2, mitochondrial	-2.90521	-2.76051	-
278	THIAR.g002112	-	-2.86796	-4.31755	-
279	THIAR.g019995	Thiamine transporter 2	-2.83014	-5.98347	-2.95269
280	THIAR.g001234	Protein ovo	-2.80443	-3.9015	-2.35349
281	THIAR.g003620	Adhesive plaque matrix protein	-2.78725	-2.74792	-
282	THIAR.g019901	Glutathione S-transferase	-2.77878	-5.06377	-
283	THIAR.g003028	Uncharacterized protein	-2.75487	-4.1073	-
284	THIAR.g016396	Uncharacterized protein	-2.69601	-4.44232	-5.83962
285	THIAR.g008591	Plasma kallikrein 3	-2.67888	-2.3776	5.10366
286	THIAR.g001085	Cytochrome P450 6B7	-2.64811	-3.03203	-
287	THIAR.g012652	Uncharacterized protein	-2.616	-4.30953	-
288	THIAR.g012054	Probable cytochrome P450 6a13	-2.60504	-2.9518	-1.76532
289	THIAR.g013070	Cytosol aminopeptidase	-2.5859	-2.32139	-
290	THIAR.g016728	Trypsin-3	-2.57292	-3.03165	-3.69904
291	THIAR.g005499	Probable maleylacetoacetate isomerase 2	-2.57032	-7.27798	-2.65124
292	THIAR.g016526	Ornithine aminotransferase, mitochondrial	-2.52046	-2.05807	-
293	THIAR.g000245	Insulin-like growth factor-binding protein complex acid labile subunit	-2.51569	-5.16414	-
294	THIAR.g004269	Cytochrome P450 4d2	-2.49591	-4.08563	-
295	THIAR.g006174	Probable cytochrome P450 6a14	-2.49355	-3.78597	-2.00568
296	THIAR.g018284	Ornithine aminotransferase, mitochondrial	-2.47234	-2.13854	-
297	THIAR.g005067	Luciferin 4-monooxygenase	-2.46721	-2.60507	-2.76411
298	THIAR.g017271	-	-2.44085	-5.44257	-3.46759
299	THIAR.g019425	235L_IIV6 Putative methyltransferase 235L	-2.42661	-1.88214	-
300	THIAR.g003643	Inositol oxygenase	-2.42654	-3.05299	-
301	THIAR.g010970	Putative fatbody protein 3Rev-G1 (Fragment)	-2.40047	-6.54775	-
302	THIAR.g004662	Organic cation transporter protein	-2.35139	-3.38371	-
303	THIAR.g011811	Esterase E4	-2.28902	-6.44891	-
304	THIAR.g007690	Putative transcription factor SOX-15	-2.27143	-2.00514	-
305	THIAR.g002266	Palmitoyl-protein thioesterase 1	-2.27054	-2.09854	-1.37745
306	THIAR.g018897	Esterase E4	-2.26927	-5.87285	-
307	THIAR.g001981	Probable hydroxyacid-oxoacid transhydrogenase, mitochondrial	-2.26367	-1.81144	-
308	THIAR.g003462	T-cell immunomodulatory protein	-2.2341	-3.50053	-
309	THIAR.g000970	Succinate-semialdehyde dehydrogenase, mitochondrial	-2.20258	-2.23843	-
310	THIAR.g017617	Uncharacterized protein	-2.19973	-8.76545	-4.04021
311	THIAR.g005966	Carbonic anhydrase 7	-2.18331	-2.14985	-
312	THIAR.g008120	Putative fatty acyl-CoA reductase CG5065	-2.12598	-9.67683	-
313	THIAR.g003522	Venom carboxylesterase-6	-2.07281	-3.22185	-
314	THIAR.g011812	Trypsin, alkaline C	-2.05443	-5.1871	-5.93333
315	THIAR.g006299	Fatty acid synthase	-2.01604	-3.6041	-
316	THIAR.g014391	Lipase 3	-2.01237	-4.78869	-
317	THIAR.g002211	Aspartate aminotransferase, cytoplasmic	-1.98653	-2.1787	-
318	THIAR.g006072	TNF receptor-associated factor 4	-1.96874	-4.33011	-
319	THIAR.g010621	Ecdysteroid UDP-glucosyltransferase	-1.96563	-3.29401	-
320	THIAR.g009993	Probable alpha-ketoglutarate-dependent hypophosphite dioxygenase	-1.96171	-6.21659	-
321	THIAR.g001491	Cytochrome P450 4B1	-1.95521	-3.2412	-
322	THIAR.g005898	Plasma kallikrein 1	-1.94594	-1.39187	-
323	THIAR.g016773	Carbonyl reductase [NADPH] 1	-1.93509	-5.03327	-
324	THIAR.g012428	Lysoplasmalogenase-like protein TMEM86A	-1.92741	-2.00771	-
325	THIAR.g006481	Fatty acid desaturase 5	-1.91758	-2.45707	-3.35335
326	THIAR.g007337	Aspartate aminotransferase, cytoplasmic	-1.90312	-1.8838	-
327	THIAR.g018217	Prostaglandin reductase 1	-1.90264	-3.23654	-
328	THIAR.g000843	Probable hydroxyacid-oxoacid transhydrogenase, mitochondrial	-1.87942	-3.09284	-
329	THIAR.g017674	Facilitated trehalose transporter Tret1-2 homolog	-1.86906	-5.00511	-
330	THIAR.g013737	Cytochrome P450 3A9	-1.86749	-4.37316	-
331	THIAR.g011825	Collagen alpha-2(I) chain	-1.85687	-1.09406	-2.50056
332	THIAR.g008799	Glycine N-methyltransferase	-1.84618	-4.5129	-
333	THIAR.g004362	Apolipoprotein D	-1.83393	-3.97173	-2.2458
334	THIAR.g016155	Aldo-keto reductase AKR2E4	-1.81824	-3.48861	-
335	THIAR.g017338	Lopap	-1.81816	-6.76278	-3.07364
336	THIAR.g010490	3-phosphoinositide-dependent protein kinase 1	-1.81343	-1.55203	-
337	THIAR.g000399	Cytochrome P450 6B7	-1.80918	-6.24447	-
338	THIAR.g009864	Trypsin, alkaline A	-1.80357	-5.02968	-
339	THIAR.g014773	Cytochrome P450 6B7	-1.79702	-3.39683	-
340	THIAR.g011575	-	-1.79071	-2.9794	-
341	THIAR.g001260	Carbonyl reductase [NADPH] 3	-1.76359	-4.45161	-
342	THIAR.g013249	Juvenile hormone-inducible protein	-1.75717	-3.26137	-
343	THIAR.g016580	Vanin-like protein 1	-1.73451	-2.56404	-1.5051
344	THIAR.g013593	Fatty acid desaturase 3	-1.72905	-3.27339	-
345	THIAR.g006945	Vanin-like protein 2	-1.72224	-2.60179	-1.53921
346	THIAR.g006354	Organic cation/carnitine transporter 7	-1.66673	-3.04602	-
347	THIAR.g006760	N-acetylneuraminate lyase	-1.66351	-3.129	-
348	THIAR.g011497	Fatty acid synthase	-1.65495	-1.74326	-2.12432
349	THIAR.g013319	4-nitrophenylphosphatase	-1.65272	-2.95821	-
350	THIAR.g009373	Cytochrome P450 9e2	-1.62214	-1.65018	-
351	THIAR.g003841	C-5 sterol desaturase erg32	-1.60848	-2.45649	-
352	THIAR.g008425	Glycerol-3-phosphate dehydrogenase [NAD(+)], cytoplasmic	-1.60811	-1.90245	-
353	THIAR.g018918	Putative ribosomal protein S6 kinase alpha-1	-1.60778	-2.43149	-
354	THIAR.g007100	Uncharacterized protein	-1.58534	-2.23746	-
355	THIAR.g003024	Alpha-aminoadipic semialdehyde synthase, mitochondrial	-1.57641	-1.89798	-
356	THIAR.g011620	Zinc finger protein 408	-1.56987	-2.27686	-
357	THIAR.g016799	Arginine kinase	-1.5556	-1.43738	-
358	THIAR.g017035	Probable pyruvate dehydrogenase E1 component subunit alpha, mitochondrial	-1.54663	-1.44545	-
359	THIAR.g019369	Phenoloxidase 2 1	-1.54588	-1.23532	-
360	THIAR.g013427	Thioredoxin domain-containing protein 17	-1.5257	-2.92349	-2.5877
361	THIAR.g003015	GTP:AMP phosphotransferase AK3, mitochondrial	-1.52356	-1.09755	-
362	THIAR.g008507	Succinyl-CoA:3-ketoacid coenzyme A transferase 1, mitochondrial	-1.52084	-1.40857	-
363	THIAR.g007480	Alpha-aminoadipic semialdehyde dehydrogenase	-1.52058	-2.95119	-
364	THIAR.g020299	Phenoloxidase 2 3	-1.51824	-1.47555	-
365	THIAR.g005724	Arylphorin subunit alpha	-1.48944	-2.30921	-1.72707
366	THIAR.g006297	Vanin-like protein 2	-1.46707	-3.64232	-
367	THIAR.g001297	SHC SH2 domain-binding protein 1 homolog B	-1.46459	-1.90564	-
368	THIAR.g007761	Prostaglandin reductase 1	-1.45411	-3.09574	-
369	THIAR.g004408	WASH complex subunit CCDC53	-1.41199	-1.89016	-
370	THIAR.g015968	Probable cytochrome P450 304a1	-1.34272	-5.31603	-
371	THIAR.g015846	Mitochondrial amidoxime-reducing component 1	-1.32695	-2.53252	-
372	THIAR.g005202	Cysteine dioxygenase type 1	-1.32349	-2.67487	-
373	THIAR.g016034	Prostamide/prostaglandin F synthase	-1.3206	-1.69578	-
374	THIAR.g005997	Cytochrome P450 9e2	-1.30198	-2.64635	-
375	THIAR.g014179	Sarcosine dehydrogenase, mitochondrial	-1.30134	-1.668	-
376	THIAR.g016792	Transketolase-like protein 2	-1.30081	-1.81701	-
377	THIAR.g002442	Cytochrome P450 6k1	-1.2991	-2.57713	-
378	THIAR.g002196	Histone H3.2 14	-1.28341	-4.44514	-
379	THIAR.g002590	Trypsin-3	-1.27816	-2.85042	-
380	THIAR.g020308	Neuroligin-4, Y-linked	-1.24558	-1.86756	-
381	THIAR.g017654	Glutaryl-CoA dehydrogenase, mitochondrial	-1.24016	-1.40525	-
382	THIAR.g004933	Alpha-tocopherol transfer protein-like	-1.24002	-3.0734	-
383	THIAR.g005017	Acetyl-coA carboxylase (Fragment)	-1.23157	-1.60406	-
384	THIAR.g008673	C-type lectin 27	-1.22788	-3.02939	-
385	THIAR.g015670	Cytochrome P450 4c3	-1.21895	-1.8152	-
386	THIAR.g005565	Actin, muscle	-1.21273	-1.23508	-1.14667
387	THIAR.g020212	GH17191	-1.2	-3.16806	-
388	THIAR.g015711	Dihydrolipoyllysine-residue succinyltransferase component of 2-oxoglutarate dehydrogenase complex, mitochondrial	-1.18818	-2.95428	-
389	THIAR.g013015	4-nitrophenylphosphatase	-1.17353	-2.58981	-
390	THIAR.g014610	GH10934	-1.16625	-2.38814	-
391	THIAR.g020298	Phenoloxidase 2 2	-1.16302	-1.88841	-
392	THIAR.g018080	Plasma kallikrein 6	-1.161	-1.05728	-
393	THIAR.g005943	Plasma kallikrein 2	-1.14277	-1.84875	-
394	THIAR.g017819	D-erythrulose reductase	-1.12631	-1.61946	-
395	THIAR.g001975	Mitochondrial pyruvate carrier 1	-1.1184	-1.6493	-
396	THIAR.g008090	Phosphatidylinositol 4,5-bisphosphate 3-kinase catalytic subunit	-1.11039	-1.69321	-
397	THIAR.g001738	Fasciclin-2	-1.10482	-4.57782	-
398	THIAR.g012709	Uncharacterized protein	-1.08489	-1.56233	-
399	THIAR.g010880	Uncharacterized protein	-1.07664	-2.00724	-
400	THIAR.g016415	Alcohol dehydrogenase [NADP(+)] A	-1.03895	-1.71703	-
401	THIAR.g017106	Probable isoaspartyl peptidase/L-asparaginase CG7860	-1.03841	-1.99307	-
402	THIAR.g015546	Lambda-crystallin homolog	-1.00256	-1.84789	-

## Sheet: b. Common up-regulated
Table S11b. The common genes up-regulated in T. amoricanus after infected with P. hepiali or O. sinensis
#	Gene ID	Annotation	Fold change (log2Ratio)
			PH3d	OS3d	OS15d
1	THIAR.g019414	Putative defense protein 1	9.6024	8.36278	3.19642
2	THIAR.g016755	-	8.81485	6.98345	10.9179
3	THIAR.g006804	Attacin 2	8.76537	6.67982	11.0472
4	THIAR.g002461	Attacin 1	8.55358	5.95851	10.3473
5	THIAR.g007283	-	8.4573	4.45431	8.4047
6	THIAR.g009476	Larval cuticle protein 5	8.30075	9.04453	-
7	THIAR.g000224	Cecropin 2	8.14021	5.7536	15.4601
8	THIAR.g019222	Putative uncharacterized protein	7.88759	10.8285	-
9	THIAR.g006981	Laccase-2	7.83849	7.10947	-
10	THIAR.g013210	Gloverin 1	7.82245	4.26949	8.91129
11	THIAR.g008416	Serine protease gd	7.75703	6.7844	5.31317
12	THIAR.g008415	-	7.70483	3.98806	8.28151
13	THIAR.g016754	-	7.31107	3.61853	10.1847
14	THIAR.g005293	Circadian clock-controlled protein	7.11484	3.30648	6.6529
15	THIAR.g007284	-	7.08286	6.12197	9.35188
16	THIAR.g019963	Cuticle protein 19	7.04791	5.10405	-
17	THIAR.g008417	Serine protease gd	6.90917	6.08004	-
18	THIAR.g020482	Lipid storage droplets surface-binding protein 1	6.65556	7.77466	6.03472
19	THIAR.g010486	Clip-domain containing serine protease homolog 9	6.59645	7.59097	-
20	THIAR.g013369	Synaptic vesicle glycoprotein 2A	6.44143	4.30372	6.84428
21	THIAR.g004984	Hemocytin	6.34164	6.03227	8.62803
22	THIAR.g013370	Synaptic vesicle glycoprotein 2C	6.26922	4.38087	6.38384
23	THIAR.g011320	Attacin 3	6.26687	4.93244	7.66736
24	THIAR.g000225	Cecropin 3	6.16614	3.97819	7.7238
25	THIAR.g007288	-	6.0319	4.16296	5.42011
26	THIAR.g001963	A disintegrin and metalloproteinase with thrombospondin motifs 7	5.83628	3.61691	3.44762
27	THIAR.g012638	Protein yellow	5.75851	5.72756	7.89705
28	THIAR.g010556	Tyrosine 3-monooxygenase	5.65721	5.79492	-
29	THIAR.g019759	Cytochrome P450 2B19	5.54933	6.87879	-
30	THIAR.g000223	Cecropin 1	5.53558	4.938	12.8347
31	THIAR.g008885	Clip-domain containing serine protease homolog 7	5.49052	12.8546	-4.03682
32	THIAR.g000770	Uncharacterized protein	5.4246	5.25697	6.43632
33	THIAR.g018857	Lysozyme 7	5.42265	3.91591	4.19656
34	THIAR.g006178	AGAP005585-PA	5.36338	5.52381	-
35	THIAR.g019856	CCAAT/enhancer-binding protein	5.34382	6.49284	-
36	THIAR.g013175	Seminal fluid protein HACP044 (Fragment)	5.2322	2.44885	-
37	THIAR.g007862	Lysozyme 4	5.05252	2.3836	6.36008
38	THIAR.g011610	Astacin-like metalloendopeptidase	5.02977	11.7298	-
39	THIAR.g011058	-	5.02732	2.68886	-
40	THIAR.g008251	Beat protein, putative	4.96936	9.00589	6.72484
41	THIAR.g010790	Putative uncharacterized protein (Fragment)	4.91693	4.70167	-
42	THIAR.g003208	Peptidoglycan-recognition protein LB 1	4.8049	2.14385	3.72292
43	THIAR.g006786	Aromatic-L-amino-acid decarboxylase	4.78168	1.51739	4.01102
44	THIAR.g004621	Aromatic-L-amino-acid decarboxylase	4.67628	1.46028	4.13755
45	THIAR.g010605	Dynein beta chain, ciliary	4.66936	3.60029	-
46	THIAR.g015817	Putative uncharacterized protein (Fragment)	4.62782	3.77044	-
47	THIAR.g015174	Glucose dehydrogenase [FAD, quinone]	4.54308	7.1752	-
48	THIAR.g017428	Uncharacterized protein	4.4111	4.00761	-
49	THIAR.g011876	-	4.34807	4.36741	6.16736
50	THIAR.g017951	Clip-domain containing serine protease 12	4.34508	1.29266	2.75143
51	THIAR.g018296	Peroxisomal N(1)-acetyl-spermine/spermidine oxidase	4.32102	3.14619	3.47677
52	THIAR.g013837	Polypeptide N-acetylgalactosaminyltransferase 2	3.98842	2.26703	-
53	THIAR.g008886	Uncharacterized protein (Fragment)	3.92769	6.43719	-
54	THIAR.g013659	Protein yellow	3.85616	4.98363	-
55	THIAR.g015881	GTP cyclohydrolase 1	3.7904	2.42103	5.72236
56	THIAR.g003821	Cecropin 4	3.78912	1.40698	9.22215
57	THIAR.g009323	-	3.78075	3.20353	-
58	THIAR.g000766	Transposable element Tcb1 transposase	3.57268	4.22585	-
59	THIAR.g010746	Leucine-rich repeat-containing protein egg-6	3.5673	4.59878	1.99087
60	THIAR.g015808	Putative uncharacterized protein	3.52461	6.13517	3.46592
61	THIAR.g019219	Growth arrest and DNA damage-inducible protein GADD45 alpha	3.50267	2.0704	2.42137
62	THIAR.g003700	Uncharacterized protein	3.44912	4.3329	-
63	THIAR.g018206	Extracellular superoxide dismutase [Cu-Zn] 9	3.41115	4.45582	-
64	THIAR.g009178	Enteropeptidase	3.40345	6.33545	4.1664
65	THIAR.g006491	Uncharacterized protein	3.37721	2.8846	-
66	THIAR.g007659	PTB domain-containing adapter protein ced-6	3.35733	2.34358	-
67	THIAR.g010668	Bestrophin-3	3.35537	2.65967	-
68	THIAR.g007359	Uncharacterized protein (Fragment)	3.30882	12.9875	-
69	THIAR.g002470	Organic cation transporter protein	3.30102	2.37831	-
70	THIAR.g004950	Uncharacterized protein (Fragment)	3.24821	2.48025	-
71	THIAR.g000138	Alpha-tocopherol transfer protein-like	3.24254	3.15142	-
72	THIAR.g006487	Protein yellow	3.20931	4.9905	-
73	THIAR.g007246	GG20190	3.18294	3.06661	-
74	THIAR.g001001	GG16992	3.16114	2.76193	-
75	THIAR.g018046	Bipolar kinesin KRP-130	3.13046	3.80529	-
76	THIAR.g017802	Cadherin-89D	3.09452	7.84613	-
77	THIAR.g002422	Protein yellow	3.08578	1.48199	3.25701
78	THIAR.g001655	Mitochondrial sodium/hydrogen exchanger 9B2	3.07308	2.55426	-
79	THIAR.g016797	Facilitated trehalose transporter Tret1	3.01085	1.83217	-
80	THIAR.g006522	-	2.99643	5.61364	2.7533
81	THIAR.g020067	Acetylcholinesterase	2.97857	2.3401	-
82	THIAR.g013956	Uncharacterized protein	2.97515	8.97784	-5.18964
83	THIAR.g019821	Uncharacterized protein	2.97468	1.39148	-
84	THIAR.g010955	Fatty acid desaturase 25	2.88427	3.28498	-2.52976
85	THIAR.g005207	Protein lethal(2)essential for life	2.84847	4.43101	3.12876
86	THIAR.g004899	Peptidoglycan recognition protein 4	2.84551	1.87747	-
87	THIAR.g004967	Uncharacterized protein PFA0635c	2.82159	2.13984	-
88	THIAR.g004228	Heme peroxidase 6	2.77052	4.09245	-
89	THIAR.g010685	UDP-glucuronosyltransferase 2A3	2.75803	6.56699	-
90	THIAR.g006247	Annulin	2.75379	1.8729	3.30933
91	THIAR.g017247	Echinoderm microtubule-associated protein-like CG42247	2.74838	2.82305	-
92	THIAR.g003388	Putative odorant-binding protein A10	2.7337	4.68775	-
93	THIAR.g001664	Hemicentin-2	2.68029	3.35539	-
94	THIAR.g004192	Clip-domain containing serine protease 3	2.66554	2.20569	-
95	THIAR.g006172	Matrix metalloproteinase-14	2.65657	1.69741	-
96	THIAR.g006446	ATP-binding cassette sub-family G member 4	2.64631	3.54552	-
97	THIAR.g020330	Leucine-rich repeat-containing protein 4	2.64021	2.31968	1.64632
98	THIAR.g001906	Epoxide hydrolase 4	2.61108	2.67887	2.13165
99	THIAR.g006860	Synaptic vesicle glycoprotein 2B	2.58368	2.04199	-
100	THIAR.g019862	Uncharacterized protein (Fragment)	2.55055	2.01484	-
101	THIAR.g004964	40S ribosomal protein S2	2.46306	2.64397	-
102	THIAR.g013954	Excitatory amino acid transporter	2.4095	3.35803	-
103	THIAR.g017945	Serine/threonine-protein kinase N2	2.3986	1.56363	1.68308
104	THIAR.g008987	Putative uncharacterized protein	2.39213	1.98988	-
105	THIAR.g016740	Elongation of very long chain fatty acids protein 4	2.38997	3.53688	-
106	THIAR.g014353	Inducible metalloproteinase inhibitor protein	2.37669	1.40823	-
107	THIAR.g004927	-	2.35885	4.01414	-
108	THIAR.g013716	High affinity copper uptake protein 1	2.3549	1.81023	-
109	THIAR.g007394	Integrin alpha-PS2	2.34966	1.62252	-
110	THIAR.g001744	Flexible cuticle protein 12	2.34489	6.68118	-
111	THIAR.g002574	Ninjurin-2	2.31681	3.82261	-
112	THIAR.g007849	Uncharacterized protein (Fragment)	2.31388	5.06219	-
113	THIAR.g014811	Apyrase	2.30496	4.08226	-
114	THIAR.g014872	Sialin	2.23605	2.13049	-
115	THIAR.g020518	ATP synthase subunit d, mitochondrial	2.18949	5.35373	3.05276
116	THIAR.g017321	Proton-coupled folate transporter	2.18791	2.89912	-
117	THIAR.g018994	ATP-binding cassette sub-family G member 4	2.10814	1.79264	-
118	THIAR.g008157	Peptidoglycan-recognition protein LB 4	2.07974	1.66811	5.08989
119	THIAR.g006674	Putative cuticle protein	2.03095	2.82805	-
120	THIAR.g009138	Glutamate [NMDA] receptor subunit 1	2.022	3.32328	3.12423
121	THIAR.g010807	Monocarboxylate transporter 9	2.01097	2.60056	-
122	THIAR.g002866	Organic cation transporter protein	2.00039	2.04061	-
123	THIAR.g006670	Uncharacterized protein	1.99514	2.64674	2.01746
124	THIAR.g011352	Putative transcription factor SOX-14	1.98429	2.68359	-
125	THIAR.g018675	Death-related ced-3/NEDD2-like protein	1.96387	1.979	2.06714
126	THIAR.g007377	Ubiquinone/menaquinone biosynthesis C-methyltransferase UbiE	1.96271	2.85248	2.63405
127	THIAR.g008182	Uncharacterized protein (Fragment)	1.92539	1.38229	-
128	THIAR.g013963	Enteropeptidase	1.88133	2.95723	-
129	THIAR.g005389	V-type proton ATPase 116 kDa subunit a isoform 1	1.83842	1.25794	-
130	THIAR.g009696	Clavesin-2	1.83349	1.77552	-
131	THIAR.g004181	Furin-like protease 2	1.83152	1.33743	-
132	THIAR.g008608	Protein yellow	1.77884	2.92691	2.32467
133	THIAR.g013014	Solute carrier family 28 member 3	1.77812	1.9703	-
134	THIAR.g019833	Organic cation transporter protein	1.76823	3.51662	-
135	THIAR.g005994	Sodium-independent sulfate anion transporter	1.75688	2.47203	-
136	THIAR.g001407	Lipase member H	1.73101	1.9717	-2.53037
137	THIAR.g014583	Sodium-independent sulfate anion transporter	1.70145	1.77572	-
138	THIAR.g011504	Glucose dehydrogenase [FAD, quinone]	1.66241	3.06596	2.40262
139	THIAR.g005748	Putative fatty acyl-CoA reductase CG5065	1.64145	5.3423	-
140	THIAR.g000794	Putative uncharacterized protein	1.62293	1.70039	-
141	THIAR.g017282	S-adenosylmethionine mitochondrial carrier protein homolog	1.6112	3.93281	2.65565
142	THIAR.g012417	Uncharacterized protein (Fragment)	1.61103	5.86139	-
143	THIAR.g009989	Bumetanide-sensitive sodium-(potassium)-chloride cotransporter	1.559	1.63306	1.74062
144	THIAR.g010506	Sialin	1.55858	2.73253	-
145	THIAR.g006050	Putative uncharacterized protein	1.52248	1.63476	-
146	THIAR.g019561	Sodium/potassium-transporting ATPase subunit beta-2	1.51786	1.68684	-
147	THIAR.g015170	Acid trehalase-like protein 1	1.51255	1.57641	-
148	THIAR.g017927	Laminin subunit gamma-1	1.49117	2.15604	-
149	THIAR.g008374	Excitatory amino acid transporter 3	1.48593	1.31381	-
150	THIAR.g002036	Beta-1,3-galactosyltransferase 5 (Fragment)	1.46828	2.60507	-
151	THIAR.g003869	Aldo-keto reductase AKR2E4	1.4428	2.30425	-
152	THIAR.g014645	Ets DNA-binding protein pokkuri	1.44177	1.62873	-
153	THIAR.g003813	Putative transcription factor SOX-14	1.41013	2.00253	-
154	THIAR.g014850	Transcription factor castor	1.34933	1.71311	-
155	THIAR.g000838	Heme peroxidase 4	1.34046	2.72488	-
156	THIAR.g000971	Uncharacterized protein (Fragment)	1.33378	2.85628	-
157	THIAR.g014721	Excitatory amino acid transporter 3	1.32599	1.43597	-
158	THIAR.g011431	Renin receptor	1.31249	1.91028	-
159	THIAR.g001549	Glucose dehydrogenase [FAD, quinone]	1.30241	2.6933	-
160	THIAR.g004327	Putative inorganic phosphate cotransporter	1.27822	3.59325	-
161	THIAR.g002565	Myosin-IB	1.23752	1.70594	-
162	THIAR.g004678	Juvenile hormone epoxide hydrolase	1.20433	1.69653	-
163	THIAR.g011401	B-box type zinc finger protein ncl-1	1.19961	1.59234	-
164	THIAR.g013380	Tyrosine kinase receptor Cad96Ca	1.18083	2.3452	-
165	THIAR.g004021	Heme peroxidase 1	1.13151	3.79388	-2.21732
166	THIAR.g001740	Uncharacterized protein (Fragment)	1.0242	2.13924	-

## Sheet: c. Rapid death after PH infect
Table S11c. The genes potentially related to the rapid death of T. armoricanus after P. hepiali infection
#	Gene ID	Annotation	Fold change (log2Ratio)
			PH3d	OS3d	OS15d
Genes only down-regulated in PH3d but up-regulated in OS3d (part of Cluster 2a)
1	THIAR.g000264	Putative cuticle protein	-10.5351	7.75228	-13.0442
2	THIAR.g001761	GG17824	-9.73823	8.26939	-
3	THIAR.g015701	Osiris 9	-8.53897	8.84882	-15.7139
4	THIAR.g015699	Putative uncharacterized protein	-6.56578	9.54776	-10.2699
5	THIAR.g017969	General odorant-binding protein 2	-6.08348	4.14264	7.20349
6	THIAR.g011372	-	-5.78842	6.70202	-
7	THIAR.g007129	Osiris 9	-5.65786	6.12909	-10.7186
8	THIAR.g016609	Larval/pupal rigid cuticle protein 66	-5.31886	9.06012	7.25611
9	THIAR.g001762	Putative cuticle protein	-5.30172	6.73513	-
10	THIAR.g015704	Osiris 9	-5.29351	9.8215	-15.0616
11	THIAR.g014120	-	-5.00129	3.82159	6.63621
12	THIAR.g019819	Serine proteinase stubble	-4.96504	4.07178	-5.89524
13	THIAR.g006257	Cuticle protein 18.6, isoform B	-4.60712	8.67506	4.96428
14	THIAR.g000309	Putative uncharacterized protein	-4.59436	8.1069	-7.91236
15	THIAR.g001763	Putative cuticle protein	-4.56625	7.26264	5.11836
16	THIAR.g002460	Attacin 8	-4.47074	1.81381	11.0174
17	THIAR.g002440	Uncharacterized protein	-4.45597	8.25512	-4.9111
18	THIAR.g013387	Putative cuticle protein	-4.31135	2.07697	-
19	THIAR.g019304	La-related protein 6	-4.15146	3.08389	-5.19574
20	THIAR.g008129	Putative cuticle protein	-4.11418	8.61811	4.31911
21	THIAR.g002471	Amine sulfotransferase	-4.10811	4.95539	-4.15276
22	THIAR.g006840	Cuticle protein 18.6, isoform B	-4.04387	7.92988	-
23	THIAR.g017050	Tubulin beta-4 chain	-3.83274	2.37635	2.81317
24	THIAR.g005336	Cell surface glycoprotein 1	-3.82746	8.50409	5.91212
25	THIAR.g007021	GG23675	-3.66282	6.67564	-5.04623
26	THIAR.g015644	Putative uncharacterized protein	-3.59351	6.2514	-5.35663
27	THIAR.g011822	Larval/pupal rigid cuticle protein 66	-3.54026	5.35549	8.92033
28	THIAR.g005390	Uncharacterized protein	-3.52041	2.86496	-
29	THIAR.g004055	GH24849	-3.47306	1.79036	-3.90141
30	THIAR.g014970	Facilitated trehalose transporter Tret1	-3.38888	1.47349	-
31	THIAR.g014532	GH17412	-3.27979	5.28495	-
32	THIAR.g006285	Endocuticle structural glycoprotein ABD-5	-3.22434	5.29711	-
33	THIAR.g009668	Putative cuticle protein	-3.14212	3.98115	-
34	THIAR.g012522	Pupal cuticle protein	-3.08531	4.23705	-
35	THIAR.g007286	Proline-rich antimicrobial peptide 1 1	-3.07656	13.1994	7.23138
36	THIAR.g009164	Putative uncharacterized protein	-3.00109	7.01214	-5.36287
37	THIAR.g003772	Defensin 4	-2.95675	4.639	6.03984
38	THIAR.g007629	Uncharacterized protein	-2.81902	2.482	-
39	THIAR.g012162	Meiosis-specific with OB domain-containing protein	-2.79767	3.35351	1.13734
40	THIAR.g016159	GH18953	-2.74717	8.10711	4.80197
41	THIAR.g018466	Probable chitinase 3	-2.60408	3.15969	-
42	THIAR.g004325	Flexible cuticle protein 12	-2.59428	4.99961	-
43	THIAR.g007158	Uncharacterized protein (Fragment)	-2.56457	8.6202	-
44	THIAR.g018269	Putative cuticle protein	-2.53967	6.36659	-
45	THIAR.g018014	Cytochrome P450 6k1	-2.3459	1.47511	-
46	THIAR.g006841	Cuticle protein 19	-2.17785	5.24169	-
47	THIAR.g002702	Chorion peroxidase	-2.10107	1.97161	-
48	THIAR.g002499	Collagen alpha-1(IV) chain	-2.00901	1.58974	-
49	THIAR.g007285	Proline-rich antimicrobial peptide 1 2	-1.93548	5.3371	13.4928
50	THIAR.g018465	Probable chitinase 3	-1.88793	2.01451	3.83751
51	THIAR.g000303	Endocuticle structural glycoprotein ABD-5	-1.88385	2.02066	-
52	THIAR.g005603	Atrial natriuretic peptide-converting enzyme	-1.86762	2.12633	-
53	THIAR.g002216	GH11591	-1.85153	2.14974	-1.72906
54	THIAR.g006803	Attacin 6	-1.82947	4.35746	6.32987
55	THIAR.g006432	Collagen alpha-1(IV) chain	-1.80968	1.46991	-
56	THIAR.g006624	Collagen alpha-2(IV) chain	-1.80522	1.63135	-
57	THIAR.g002928	Inactive pancreatic lipase-related protein 1	-1.76618	2.92421	-
58	THIAR.g007287	Proline-rich antimicrobial peptide 1 3	-1.73017	6.21369	7.42977
59	THIAR.g002063	Uncharacterized protein (Fragment)	-1.67727	2.7226	-
60	THIAR.g009882	-	-1.66266	3.03823	-
61	THIAR.g014874	Uncharacterized protein	-1.63951	2.13451	-
62	THIAR.g013969	Glucose dehydrogenase [FAD, quinone]	-1.53027	5.73328	-
63	THIAR.g019914	Trehalase	-1.52448	1.25571	1.2487
64	THIAR.g016093	Putative inorganic phosphate cotransporter	-1.48995	3.81667	-
65	THIAR.g020239	A disintegrin and metalloproteinase with thrombospondin motifs 16	-1.45098	2.43539	-
66	THIAR.g001138	Uncharacterized protein	-1.34412	4.72583	-3.04507
67	THIAR.g019791	Serine protease gd	-1.33062	1.80291	-
68	THIAR.g006577	Probable chitinase 3	-1.30842	4.25295	-2.33247
69	THIAR.g014877	-	-1.3076	2.63799	-
70	THIAR.g012193	Serine protease gd	-1.29559	2.15092	-
71	THIAR.g019750	ORF%20c21518_g2_i3%7Cg.33421%20c21518_g2_i3%7Cm.334 21%20type%3Acomplete%20len%3A336%20(%2B) protein	-1.18709	2.04061	-
72	THIAR.g008443	Uncharacterized protein	-1.14334	2.83328	-
73	THIAR.g006648	Serine protease gd	-1.1345	1.25947	-2.16805
74	THIAR.g001448	Gasp, isoform A	-1.08401	2.2087	-
Genes only down-regulated in PH3d (Cluster 2a)
1	THIAR.g010590	L-ascorbate oxidase	-11.6548	-	-13.7917
2	THIAR.g007130	Osiris 9	-10.9241	-	-13.8948
3	THIAR.g010341	Leukocyte elastase inhibitor A	-9.84939	-	-6.88832
4	THIAR.g012519	Probable nuclear hormone receptor HR3	-9.57066	-	-7.4326
5	THIAR.g005342	CG4702, isoform B	-9.15234	-	-11.8732
6	THIAR.g018352	Uncharacterized protein	-9.13906	-	-
7	THIAR.g006653	Uncharacterized protein	-9.04768	-	-13.3493
8	THIAR.g016397	GG13248	-8.92758	-	-14.1109
9	THIAR.g005555	Putative uncharacterized protein	-8.37659	-	-11.2022
10	THIAR.g005150	Uncharacterized protein (Fragment)	-8.34709	-	-6.62694
11	THIAR.g008995	-	-8.05986	-	-8.10688
12	THIAR.g007151	Thymus-specific serine protease	-7.99108	-	-8.7197
13	THIAR.g020520	Sulfotransferase 1C4	-7.79619	-	-3.82743
14	THIAR.g005556	Uncharacterized protein	-7.70013	-	-13.7699
15	THIAR.g012402	Glucose dehydrogenase [FAD, quinone]	-7.50577	-	-11.1266
16	THIAR.g010308	Protein Wnt-4	-7.25022	-	-
17	THIAR.g011881	-	-7.02541	-	-
18	THIAR.g000106	Putative ubiquitin-protein ligase/hyperplastic discs protein (Fragment)	-6.96019	-	-12.1569
19	THIAR.g011449	Fatty acid desaturase 26	-6.92335	-	-
20	THIAR.g002306	Fatty acid desaturase 11	-6.75897	-	-
21	THIAR.g000360	Uncharacterized protein	-6.64823	-	-
22	THIAR.g012300	Cytochrome b561 domain-containing protein 1	-6.6275	-	-
23	THIAR.g013225	Venom carboxylesterase-6	-6.5615	-	-5.01159
24	THIAR.g014466	Putative uncharacterized protein	-6.55978	-	-3.61935
25	THIAR.g005567	Cytochrome b561 domain-containing protein 1	-6.44296	-	-
26	THIAR.g002187	Sialin	-6.3942	-	-
27	THIAR.g014936	Dynein light chain roadblock-type 2	-6.31373	-	-
28	THIAR.g016987	Probable nuclear hormone receptor HR3	-6.2472	-	-5.45833
29	THIAR.g012604	Single domain major allergen protein	-6.23709	-	-
30	THIAR.g017067	Trypsin-3	-6.13411	-	-8.49211
31	THIAR.g020200	Probable nuclear hormone receptor HR3	-5.95939	-	-5.51725
32	THIAR.g007848	Uncharacterized family 31 glucosidase C1039.11c	-5.83608	-	-4.10293
33	THIAR.g013257	Uncharacterized protein (Fragment)	-5.79365	-	-7.30323
34	THIAR.g016500	UPF0261 protein YPO3839/y0391/YP_3209	-5.78244	-	-9.62653
35	THIAR.g005053	Regulator of G-protein signaling loco 2	-5.71338	-	-
36	THIAR.g008402	Cuticle protein CP14.6	-5.59122	-	-
37	THIAR.g000905	Uncharacterized protein	-5.54695	-	-5.74404
38	THIAR.g017325	Uncharacterized protein	-5.44005	-	-
39	THIAR.g001166	-	-5.40894	-	-9.1584
40	THIAR.g013426	-	-5.37497	-	-7.52397
41	THIAR.g009834	-	-5.30619	-	-5.85807
42	THIAR.g011273	Enteropeptidase	-5.2129	-	-4.4296
43	THIAR.g008557	Agrin	-5.12834	-	-6.49651
44	THIAR.g014944	Uncharacterized protein	-5.12164	-	-3.78188
45	THIAR.g008733	Pro-resilin	-5.06502	-	-
46	THIAR.g018832	Uncharacterized protein	-5.06325	-	-
47	THIAR.g001609	Lipase 3	-4.92026	-	-
48	THIAR.g013616	-	-4.88764	-	-7.45386
49	THIAR.g007700	Putative uncharacterized protein	-4.87652	-	-8.21418
50	THIAR.g000813	-	-4.86673	-	-
51	THIAR.g009012	Putative inorganic phosphate cotransporter	-4.83126	-	-
52	THIAR.g006127	Cytochrome P450 4d2	-4.78935	-	-4.08848
53	THIAR.g018104	C-type lectin 3	-4.70557	-	-7.37941
54	THIAR.g002271	Larval cuticle protein LCP-22	-4.66134	-	-
55	THIAR.g015103	-	-4.65196	-	-
56	THIAR.g008752	Ejaculatory bulb-specific protein 3	-4.6038	-	-4.80736
57	THIAR.g010911	Sodium- and chloride-dependent glycine transporter 2	-4.53196	-	-
58	THIAR.g015414	Cytochrome P450 18a1	-4.51528	-	-
59	THIAR.g018527	Sodium/potassium-transporting ATPase subunit alpha	-4.3769	-	3.84229
60	THIAR.g007737	H2.0-like homeobox protein	-4.28613	-	-
61	THIAR.g016466	Uncharacterized protein	-4.15966	-	-
62	THIAR.g006417	Uncharacterized protein	-4.15678	-	-7.91533
63	THIAR.g006005	Uncharacterized protein	-4.12199	-	-3.42096
64	THIAR.g015542	Putative uncharacterized protein	-4.11691	-	-3.59926
65	THIAR.g017454	Protein spaetzle 3	-4.08572	-	-7.02668
66	THIAR.g018802	-	-4.05597	-	-3.49879
67	THIAR.g009946	Uncharacterized protein	-4.05307	-	-
68	THIAR.g002391	Larval cuticle protein LCP-17	-4.02685	-	3.50765
69	THIAR.g008593	Enhancer of split m4 protein	-4.0214	-	-
70	THIAR.g010526	-	-3.97067	-	-
71	THIAR.g009848	Growth/differentiation factor 8	-3.73351	-	-1.59453
72	THIAR.g008317	Facilitated trehalose transporter Tret1	-3.60802	-	-
73	THIAR.g006701	Phospholipase A1 member A	-3.56917	-	-
74	THIAR.g014835	TPPP family protein CG45057	-3.52877	-	-
75	THIAR.g005533	Endochitinase	-3.5224	-	-6.28326
76	THIAR.g019216	Endochitinase	-3.50373	-	-6.27697
77	THIAR.g001285	Antichymotrypsin-2	-3.46055	-	-3.51785
78	THIAR.g011781	Trypsin, alkaline A	-3.44341	-	-
79	THIAR.g009967	-	-3.40197	-	-
80	THIAR.g014267	UDP-glucuronosyltransferase 2B1	-3.35953	-	8.07984
81	THIAR.g010198	Vitamin K-dependent protein C (Fragment)	-3.34959	-	-2.61313
82	THIAR.g008205	Sphingomyelin phosphodiesterase	-3.31556	-	-
83	THIAR.g005092	Peptidyl-prolyl cis-trans isomerase 10	-3.2932	-	-
84	THIAR.g010357	BTB/POZ domain-containing protein KCTD8	-3.28665	-	-
85	THIAR.g015166	Uncharacterized protein (Fragment)	-3.27385	-	-
86	THIAR.g007918	4-hydroxybenzoate polyprenyltransferase, mitochondrial 3	-3.23998	-	-
87	THIAR.g009469	Hormone receptor 4	-3.23614	-	-2.79616
88	THIAR.g000921	Probable cytochrome P450 301a1, mitochondrial	-3.23551	-	-5.52131
89	THIAR.g013898	-	-3.20261	-	-
90	THIAR.g013430	Arylphorin subunit alpha	-3.15219	-	-2.53918
91	THIAR.g018452	Alpha-2-macroglobulin	-3.0973	-	-3.98808
92	THIAR.g006602	Epidermal retinol dehydrogenase 2	-3.05281	-	-6.8386
93	THIAR.g013698	Alpha-tocopherol transfer protein-like	-3.02195	-	-3.18757
94	THIAR.g002273	Larval cuticle protein LCP-30	-2.9772	-	-
95	THIAR.g000825	Solute carrier family 22 member 15	-2.9091	-	-
96	THIAR.g008165	Lactase-phlorizin hydrolase	-2.89458	-	-3.02138
97	THIAR.g004266	Leucine-rich repeats and immunoglobulin-like domains protein 3	-2.88767	-	-3.50218
98	THIAR.g013019	Uncharacterized protein (Fragment)	-2.7583	-	-2.5432
99	THIAR.g001167	Cuticlin-1	-2.75165	-	-9.06768
100	THIAR.g003683	Enteropeptidase	-2.73488	-	-
101	THIAR.g015431	Zinc finger protein 271	-2.73111	-	-
102	THIAR.g014089	E3 ubiquitin-protein ligase	-2.7193	-	-
103	THIAR.g011583	Inhibin beta chain	-2.71828	-	-
104	THIAR.g019319	Steroid hormone receptor ERR2	-2.71682	-	-
105	THIAR.g006237	C-type lectin 19	-2.69328	-	-4.93109
106	THIAR.g005250	Putative transporter B0361.11	-2.6897	-	-
107	THIAR.g005292	-	-2.66012	-	-
108	THIAR.g013707	Katanin p60 ATPase-containing subunit A-like 2	-2.64869	-	-
109	THIAR.g005889	-	-2.64577	-	-
110	THIAR.g014650	Long-chain-fatty-acid--CoA ligase, putative	-2.63601	-	-4.60257
111	THIAR.g004027	Myrosinase 1	-2.62374	-	-
112	THIAR.g007199	Probable cytochrome P450 301a1, mitochondrial	-2.62242	-	-5.88699
113	THIAR.g006225	Non-capsid protein NS-1	-2.61547	-	-2.89103
114	THIAR.g005955	Protein msta, isoform A	-2.61314	-	-
115	THIAR.g007132	-	-2.6058	-	-
116	THIAR.g012151	Prostatic acid phosphatase	-2.58743	-	-
117	THIAR.g004060	Gamma-glutamyltransferase 7	-2.58148	-	-2.92109
118	THIAR.g011361	Hypothetical secreted conserved protein	-2.57364	-	-
119	THIAR.g019567	GATA-binding factor C	-2.57178	-	-
120	THIAR.g010620	Probable cytochrome P450 6a13	-2.56962	-	-
121	THIAR.g016010	Voltage-dependent calcium channel subunit alpha-2/delta-4	-2.56038	-	-
122	THIAR.g016935	Circadian clock-controlled protein	-2.55626	-	-
123	THIAR.g007789	Tubulin polyglutamylase complex subunit 2	-2.53908	-	-
124	THIAR.g019951	Probable cytochrome P450 9f2	-2.47165	-	-
125	THIAR.g008024	Putative nicotinic acetylcholine receptor alpha 10 subunit (Fragment)	-2.45868	-	-
126	THIAR.g009113	Uncharacterized protein	-2.44592	-	-3.99815
127	THIAR.g009518	PBAN-type neuropeptides	-2.42904	-	-
128	THIAR.g010094	Clip-domain containing serine protease 15	-2.37683	-	-
129	THIAR.g004119	Macrophage migration inhibitory factor	-2.37464	-	-
130	THIAR.g002272	Larval cuticle protein LCP-30	-2.36954	-	-
131	THIAR.g006876	Larval cuticle protein 16/17	-2.36695	-	-
132	THIAR.g005998	Cytochrome P450 9e2	-2.36497	-	-
133	THIAR.g010633	Sulfiredoxin-1	-2.36172	-	-
134	THIAR.g019952	Cytochrome P450 9e2	-2.35732	-	-
135	THIAR.g005141	Cytochrome P450 6k1	-2.31092	-	-
136	THIAR.g010947	Cytochrome P450 306a1	-2.29807	-	-
137	THIAR.g000819	Protein Skeletor, isoforms D/E	-2.29023	-	-4.15379
138	THIAR.g002413	Chondroitin proteoglycan 1	-2.27815	-	-5.35086
139	THIAR.g012874	Adenosine deaminase CECR1	-2.27324	-	-
140	THIAR.g015309	Glycoprotein 3-alpha-L-fucosyltransferase A	-2.27217	-	-
141	THIAR.g017172	Zinc transporter ZIP3	-2.24505	-	-
142	THIAR.g004787	Silk gland factor 3	-2.22474	-	-2.70604
143	THIAR.g007133	Uncharacterized protein	-2.22271	-	-3.52745
144	THIAR.g016973	ATP-binding cassette sub-family G member 5	-2.19578	-	-3.21261
145	THIAR.g019846	Stathmin-4	-2.19552	-	-
146	THIAR.g002826	Patched domain-containing protein 3	-2.19541	-	-3.72808
147	THIAR.g002796	Graves disease carrier protein	-2.17868	-	-3.25817
148	THIAR.g006834	Solute carrier family 25 member 38	-2.1693	-	-
149	THIAR.g000913	Protein msta, isoform A	-2.16768	-	-
150	THIAR.g016210	TNF receptor-associated factor 4	-2.16278	-	-
151	THIAR.g015177	Uncharacterized protein	-2.15056	-	-
152	THIAR.g002072	Aldo-keto reductase AKR2E4	-2.14179	-	-
153	THIAR.g010695	Protein takeout	-2.11993	-	-
154	THIAR.g013892	-	-2.10603	-	-
155	THIAR.g002797	ATP-binding cassette sub-family G member 8	-2.09364	-	-3.70939
156	THIAR.g002168	Chitooligosaccharidolytic beta-N-acetylglucosaminidase	-2.08658	-	-
157	THIAR.g009321	NADH dehydrogenase [ubiquinone] 1 alpha subcomplex subunit 13	-2.0769	-	-
158	THIAR.g017499	Segmentation protein Runt	-2.05196	-	-
159	THIAR.g011021	Larval cuticle protein 16/17	-2.04666	-	-
160	THIAR.g009927	TNFSF5	-2.03253	-	-
161	THIAR.g011835	Serine proteinase stubble	-2.02413	-	-
162	THIAR.g013559	Uncharacterized protein	-2.00875	-	-6.0967
163	THIAR.g008476	Uncharacterized protein (Fragment)	-2.00783	-	-
164	THIAR.g001747	-	-2.00509	-	-
165	THIAR.g006137	Monocarboxylate transporter 9	-2.00131	-	-
166	THIAR.g020043	PI-PLC X domain-containing protein 3	-1.99897	-	-
167	THIAR.g019945	Homocysteine S-methyltransferase 3	-1.98293	-	-1.7276
168	THIAR.g012424	Glucosamine-6-phosphate isomerase	-1.96479	-	-1.90482
169	THIAR.g019482	Frizzled-10-B	-1.9477	-	-
170	THIAR.g012687	D-beta-hydroxybutyrate dehydrogenase, mitochondrial	-1.9328	-	-
171	THIAR.g011539	Dawdle	-1.93117	-	-
172	THIAR.g006357	Uncharacterized protein (Fragment)	-1.92371	-	-
173	THIAR.g008331	Potassium channel subfamily K member 18	-1.90705	-	-
174	THIAR.g020572	RWD domain-containing protein 4	-1.89772	-	-
175	THIAR.g014635	Epoxide hydrolase 4	-1.89055	-	-2.23922
176	THIAR.g003515	Uncharacterized protein	-1.86537	-	-
177	THIAR.g002212	Aldo-keto reductase family 1 member C4	-1.84773	-	-
178	THIAR.g015529	Alpha-N-acetylgalactosaminidase	-1.83979	-	-
179	THIAR.g000817	GA15803	-1.83518	-	-2.07187
180	THIAR.g003923	63 kDa sperm flagellar membrane protein	-1.8278	-	-2.9327
181	THIAR.g014469	Potassium channel subfamily K member 1	-1.80359	-	-
182	THIAR.g008494	Probable chitinase 3	-1.80287	-	-
183	THIAR.g007731	Pleiotrophin-like protein	-1.79919	-	-
184	THIAR.g010990	Cytochrome P450 9e2	-1.78984	-	-
185	THIAR.g000189	Farnesyl pyrophosphate synthase	-1.76185	-	-
186	THIAR.g006546	Uncharacterized protein (Fragment)	-1.76067	-	-
187	THIAR.g008359	Serine/threonine-protein kinase 3	-1.75943	-	-2.2214
188	THIAR.g003547	Protein takeout	-1.75838	-	-3.05685
189	THIAR.g014736	Elongation of very long chain fatty acids protein AAEL008004	-1.73115	-	-
190	THIAR.g016844	Kynurenine formamidase	-1.7267	-	-
191	THIAR.g006193	UDP-glucuronosyltransferase 2B16 (Fragment)	-1.68885	-	-
192	THIAR.g012082	Cytochrome P450 9e2	-1.67746	-	-
193	THIAR.g005182	Dehydrogenase/reductase SDR family member 11	-1.67693	-	-
194	THIAR.g005122	Ecdysone-inducible protein E75	-1.67353	-	-
195	THIAR.g002918	Proto-oncogene tyrosine-protein kinase ROS	-1.65229	-	2.44792
196	THIAR.g003779	Cytosolic non-specific dipeptidase	-1.64988	-	-
197	THIAR.g010113	Ejaculatory bulb-specific protein 3	-1.64155	-	-
198	THIAR.g015458	Cytochrome P450 6a2	-1.63799	-	-
199	THIAR.g018965	Myophilin	-1.63581	-	-
200	THIAR.g001662	Cytochrome b-c1 complex subunit 9	-1.63537	-	-
201	THIAR.g019115	Probable serine/threonine-protein kinase DDB_G0272282	-1.63533	-	-
202	THIAR.g017660	Mitochondrial 2-oxodicarboxylate carrier	-1.63504	-	-
203	THIAR.g011263	Polycystic kidney disease protein 1-like 3	-1.63023	-	-
204	THIAR.g014369	Xanthine dehydrogenase/oxidase	-1.61993	-	-
205	THIAR.g018803	Venom dipeptidyl peptidase 4	-1.61603	-	-
206	THIAR.g010740	Uncharacterized protein (Fragment)	-1.61102	-	-
207	THIAR.g012688	D-beta-hydroxybutyrate dehydrogenase, mitochondrial	-1.60873	-	-
208	THIAR.g013735	Cytochrome P450 6k1	-1.60736	-	-
209	THIAR.g005532	Probable G-protein coupled receptor 158	-1.60177	-	-
210	THIAR.g010801	Xanthine dehydrogenase	-1.58631	-	-
211	THIAR.g014704	Cadherin-23	-1.57921	-	-
212	THIAR.g012712	Prostatic acid phosphatase	-1.56711	-	-
213	THIAR.g006447	CPAP1-I	-1.56676	-	-
214	THIAR.g005828	Uncharacterized protein	-1.56636	-	-
215	THIAR.g006475	Protein rhomboid	-1.56385	-	-2.56825
216	THIAR.g004664	Organic cation transporter protein	-1.56133	-	-
217	THIAR.g020411	Alpha-amylase A	-1.5605	-	-
218	THIAR.g010350	Mobility group protein 1A	-1.55176	-	-
219	THIAR.g015669	Cytochrome P450 4C1	-1.54845	-	-
220	THIAR.g013439	Protein msta, isoform A	-1.5437	-	-
221	THIAR.g000256	Kynurenine formamidase	-1.54094	-	-
222	THIAR.g001347	Venom allergen 5	-1.53863	-	-
223	THIAR.g004623	Organic cation transporter protein	-1.53594	-	-
224	THIAR.g014760	Bifunctional purine biosynthesis protein PURH	-1.52295	-	-
225	THIAR.g013549	Maternal protein pumilio	-1.51816	-	-
226	THIAR.g016096	72 kDa inositol polyphosphate 5-phosphatase	-1.51237	-	-
227	THIAR.g011128	B2 protein (Fragment)	-1.50864	-	-2.45764
228	THIAR.g008794	Paxillin	-1.49904	-	-
229	THIAR.g007447	Integrin beta-PS	-1.49521	-	-
230	THIAR.g009622	Lipase member H-B	-1.49218	-	-
231	THIAR.g006267	Arylsulfatase B 3	-1.48772	-	-
232	THIAR.g004792	Indole-3-acetaldehyde oxidase	-1.48278	-	-
233	THIAR.g012108	3 beta-hydroxysteroid dehydrogenase dhs-16	-1.46321	-	-
234	THIAR.g015545	-	-1.45608	-	-
235	THIAR.g014166	Organic cation transporter 1	-1.4531	-	-
236	THIAR.g003531	Uridine phosphorylase 1	-1.44997	-	-
237	THIAR.g015495	Cytosolic carboxypeptidase 1	-1.44878	-	-
238	THIAR.g015105	Bifunctional purine biosynthesis protein PURH	-1.44741	-	-
239	THIAR.g012601	Odorant binding protein	-1.44647	-	-
240	THIAR.g009182	Apyrase	-1.43864	-	-3.47689
241	THIAR.g012608	RING finger protein nhl-1	-1.43351	-	-
242	THIAR.g015188	Circadian clock-controlled protein	-1.42809	-	-
243	THIAR.g000359	Cell adhesion molecule 2	-1.42556	-	-
244	THIAR.g009601	Monocarboxylate transporter 5	-1.41968	-	-
245	THIAR.g016874	-	-1.41582	-	-
246	THIAR.g009401	Afadin-and alpha-actinin-binding protein	-1.40578	-	-
247	THIAR.g010579	Hexamerin-1.1	-1.39159	-	-
248	THIAR.g003484	Uncharacterized protein	-1.38952	-	-
249	THIAR.g011432	Protein CREG2	-1.38561	-	-
250	THIAR.g011749	Synaptonemal complex protein ZIP1 (Fragment)	-1.36169	-	-
251	THIAR.g005757	Venom dipeptidyl peptidase 4	-1.3608	-	-
252	THIAR.g005883	Sex determination protein fruitless	-1.35729	-	-1.84331
253	THIAR.g013234	Xanthine dehydrogenase	-1.35241	-	-
254	THIAR.g009329	Protein phosphatase PHLPP-like protein	-1.35049	-	-
255	THIAR.g004517	Dehydrogenase/reductase SDR family member 11	-1.3498	-	-
256	THIAR.g017027	Aquaporin-12A	-1.33606	-	-
257	THIAR.g010191	Cytochrome P450 9e2	-1.33489	-	-
258	THIAR.g011582	Zinc finger MIZ domain-containing protein 1	-1.3343	-	-
259	THIAR.g011860	Juvenile hormone-inducible protein	-1.334	-	-
260	THIAR.g015935	GH13777	-1.33374	-	-
261	THIAR.g012711	Beta-galactosidase	-1.33278	-	-
262	THIAR.g020537	Uncharacterized protein	-1.32297	-	-
263	THIAR.g004472	Collagen alpha-5(VI) chain	-1.31812	-	-
264	THIAR.g011477	Xanthine dehydrogenase	-1.30254	-	-
265	THIAR.g002949	Serine protease gd	-1.30053	-	1.06837
266	THIAR.g002890	Methylcrotonoyl-CoA carboxylase subunit alpha, mitochondrial	-1.29749	-	-
267	THIAR.g015076	Serine protease gd	-1.2867	-	1.07983
268	THIAR.g011923	Multifunctional protein ADE2	-1.28661	-	-
269	THIAR.g002841	Decaprenyl-diphosphate synthase subunit 2	-1.28151	-	-3.30164
270	THIAR.g000427	Uncharacterized protein (Fragment)	-1.27948	-	-
271	THIAR.g010193	Cytochrome P450 9e2	-1.27882	-	-
272	THIAR.g008134	Antihemorrhagic factor jMSF	-1.27424	-	-
273	THIAR.g010832	Sialic acid synthase	-1.25959	-	-
274	THIAR.g001336	Nose resistant to fluoxetine protein 6	-1.25173	-	-
275	THIAR.g016144	Zinc-type alcohol dehydrogenase-like protein C1773.06c	-1.25169	-	-
276	THIAR.g020015	Uncharacterized protein (Fragment)	-1.25063	-	-
277	THIAR.g017357	Glutamate dehydrogenase, mitochondrial	-1.2463	-	-
278	THIAR.g013308	Cytochrome P450 9e2	-1.23644	-	-
279	THIAR.g000949	ARL14 effector protein	-1.23028	-	-
280	THIAR.g016932	Ecdysone 20-monooxygenase	-1.22845	-	-
281	THIAR.g020076	Serine protease gd	-1.22466	-	1.32277
282	THIAR.g020114	UDP-glucuronosyltransferase (Fragment)	-1.22146	-	-
283	THIAR.g008434	Long-chain-fatty-acid--CoA ligase ACSBG2	-1.22116	-	-
284	THIAR.g009602	Protein msta, isoform A	-1.21923	-	-
285	THIAR.g010600	NADH dehydrogenase [ubiquinone] 1 beta subcomplex subunit 1	-1.21675	-	-
286	THIAR.g002169	Chitooligosaccharidolytic beta-N-acetylglucosaminidase	-1.20838	-	-1.57357
287	THIAR.g002800	NADH dehydrogenase [ubiquinone] 1 beta subcomplex subunit 7	-1.18612	-	-
288	THIAR.g011082	Iodotyrosine dehalogenase 1	-1.18392	-	-
289	THIAR.g012153	PDZ and LIM domain protein 3	-1.17242	-	-
290	THIAR.g000319	Sphingomyelin phosphodiesterase	-1.16283	-	-
291	THIAR.g014561	Cytochrome P450 4X1	-1.15422	-	-
292	THIAR.g005601	Protein prickle	-1.1535	-	-
293	THIAR.g008041	Coiled-coil domain-containing protein 58	-1.15135	-	-
294	THIAR.g012332	FGGY carbohydrate kinase domain-containing protein	-1.14905	-	-
295	THIAR.g016993	-	-1.14817	-	-
296	THIAR.g004684	Dihydrofolate reductase	-1.14787	-	-
297	THIAR.g017657	Alpha-tocopherol transfer protein	-1.1416	-	-
298	THIAR.g017104	Calcium-binding mitochondrial carrier protein Aralar1	-1.13218	-	-
299	THIAR.g014301	CG44085, isoform M	-1.12869	-	-
300	THIAR.g006477	Putative uncharacterized protein	-1.12737	-	-
301	THIAR.g013356	Cysteine sulfinic acid decarboxylase	-1.12728	-	-
302	THIAR.g004241	Transketolase	-1.12351	-	-
303	THIAR.g005723	Troponin C	-1.12283	-	-
304	THIAR.g007792	G-protein coupled receptor 126	-1.12006	-	-
305	THIAR.g012692	Epoxide hydrolase 4	-1.11749	-	-
306	THIAR.g006006	ATP-dependent zinc metalloprotease FtsH	-1.1161	-	-
307	THIAR.g011908	Reticulocyte-binding protein 2 homolog a	-1.10754	-	-
308	THIAR.g005415	Frizzled-2	-1.10705	-	-
309	THIAR.g004123	NADH dehydrogenase	-1.10653	-	-
310	THIAR.g008643	TPPP family protein CG45057	-1.09356	-	-
311	THIAR.g009350	Pyruvate carboxylase, mitochondrial	-1.09148	-	-
312	THIAR.g018690	Uncharacterized protein (Fragment)	-1.08797	-	-
313	THIAR.g015795	Desumoylating isopeptidase 1	-1.07191	-	-
314	THIAR.g009490	Heparanase	-1.07185	-	-
315	THIAR.g008397	Uncharacterized protein	-1.07001	-	-
316	THIAR.g020343	Troponin C, isoform 1	-1.06906	-	-
317	THIAR.g019867	Serine protease inhibitor 27A	-1.06673	-	-
318	THIAR.g003486	Mitochondrial glutamate carrier 1	-1.06344	-	-
319	THIAR.g001704	NADH dehydrogenase [ubiquinone] iron-sulfur protein 8, mitochondrial	-1.06285	-	-
320	THIAR.g008243	NADH dehydrogenase	-1.06001	-	-
321	THIAR.g012201	NADH dehydrogenase [ubiquinone] 1 alpha subcomplex subunit 2	-1.05961	-	-
322	THIAR.g012480	NADH dehydrogenase	-1.05687	-	-
323	THIAR.g003933	UPF0692 protein CG33108	-1.05682	-	-
324	THIAR.g017560	Oxidation resistance protein 1	-1.05664	-	-
325	THIAR.g010408	Protocadherin-15	-1.05594	-	-
326	THIAR.g007986	Leucine-rich repeat-containing protein 58	-1.05505	-	-
327	THIAR.g005433	Probable chitinase 2	-1.04365	-	-
328	THIAR.g000336	Usher syndrome type-1G protein	-1.03429	-	-
329	THIAR.g011627	RNA polymerase II transcriptional coactivator	-1.03422	-	-
330	THIAR.g017453	Ribosomal protein 63, mitochondrial	-1.03409	-	-
331	THIAR.g014183	Phosphatidylethanolamine-binding protein homolog F40A3.3	-1.02853	-	-1.72668
332	THIAR.g015156	Reactive oxygen species modulator 1	-1.01732	-	-
333	THIAR.g007291	Flap endonuclease 1 1	-1.01341	-	-
334	THIAR.g012776	10 kDa heat shock protein, mitochondrial	-1.00363	-	-
335	THIAR.g014233	Histone-lysine N-methyltransferase SMYD3	-1.00315	-	-

## Sheet: d. OS survive
Table S11d. The genes potentially related to the avoid the rapid death of T. armoricanus after infected with O. sinensis
#	Gene ID	Annotation	Fold change (log2Ratio)
			PH3d	OS3d	OS15d
Genes only down-regulated in PH3d but up-regulated in OS3d (part of Cluster 2a)
1	THIAR.g007286	Proline-rich antimicrobial peptide 1 1	-3.07656	13.1994	7.23138
2	THIAR.g015704	Osiris 9	-5.29351	9.8215	-15.0616
3	THIAR.g015699	Putative uncharacterized protein	-6.56578	9.54776	-10.2699
4	THIAR.g016609	Larval/pupal rigid cuticle protein 66	-5.31886	9.06012	7.25611
5	THIAR.g015701	Osiris 9	-8.53897	8.84882	-15.7139
6	THIAR.g006257	Cuticle protein 18.6, isoform B	-4.60712	8.67506	4.96428
7	THIAR.g007158	Uncharacterized protein (Fragment)	-2.56457	8.6202	-
8	THIAR.g008129	Putative cuticle protein	-4.11418	8.61811	4.31911
9	THIAR.g005336	Cell surface glycoprotein 1	-3.82746	8.50409	5.91212
10	THIAR.g001761	GG17824	-9.73823	8.26939	-
11	THIAR.g002440	Uncharacterized protein	-4.45597	8.25512	-4.9111
12	THIAR.g016159	GH18953	-2.74717	8.10711	4.80197
13	THIAR.g000309	Putative uncharacterized protein	-4.59436	8.1069	-7.91236
14	THIAR.g006840	Cuticle protein 18.6, isoform B	-4.04387	7.92988	-
15	THIAR.g000264	Putative cuticle protein	-10.5351	7.75228	-13.0442
16	THIAR.g001763	Putative cuticle protein	-4.56625	7.26264	5.11836
17	THIAR.g009164	Putative uncharacterized protein	-3.00109	7.01214	-5.36287
18	THIAR.g001762	Putative cuticle protein	-5.30172	6.73513	-
19	THIAR.g011372	-	-5.78842	6.70202	-
20	THIAR.g007021	GG23675	-3.66282	6.67564	-5.04623
21	THIAR.g018269	Putative cuticle protein	-2.53967	6.36659	-
22	THIAR.g015644	Putative uncharacterized protein	-3.59351	6.2514	-5.35663
23	THIAR.g007287	Proline-rich antimicrobial peptide 1 3	-1.73017	6.21369	7.42977
24	THIAR.g007129	Osiris 9	-5.65786	6.12909	-10.7186
25	THIAR.g013969	Glucose dehydrogenase [FAD, quinone]	-1.53027	5.73328	-
26	THIAR.g011822	Larval/pupal rigid cuticle protein 66	-3.54026	5.35549	8.92033
27	THIAR.g007285	Proline-rich antimicrobial peptide 1 2	-1.93548	5.3371	13.4928
28	THIAR.g006285	Endocuticle structural glycoprotein ABD-5	-3.22434	5.29711	-
29	THIAR.g014532	GH17412	-3.27979	5.28495	-
30	THIAR.g006841	Cuticle protein 19	-2.17785	5.24169	-
31	THIAR.g004325	Flexible cuticle protein 12	-2.59428	4.99961	-
32	THIAR.g002471	Amine sulfotransferase	-4.10811	4.95539	-4.15276
33	THIAR.g001138	Uncharacterized protein	-1.34412	4.72583	-3.04507
34	THIAR.g003772	Defensin 4	-2.95675	4.639	6.03984
35	THIAR.g006803	Attacin 6	-1.82947	4.35746	6.32987
36	THIAR.g006577	Probable chitinase 3	-1.30842	4.25295	-2.33247
37	THIAR.g012522	Pupal cuticle protein	-3.08531	4.23705	-
38	THIAR.g017969	General odorant-binding protein 2	-6.08348	4.14264	7.20349
39	THIAR.g019819	Serine proteinase stubble	-4.96504	4.07178	-5.89524
40	THIAR.g009668	Putative cuticle protein	-3.14212	3.98115	-
41	THIAR.g014120	-	-5.00129	3.82159	6.63621
42	THIAR.g016093	Putative inorganic phosphate cotransporter	-1.48995	3.81667	-
43	THIAR.g012162	Meiosis-specific with OB domain-containing protein	-2.79767	3.35351	1.13734
44	THIAR.g018466	Probable chitinase 3	-2.60408	3.15969	-
45	THIAR.g019304	La-related protein 6	-4.15146	3.08389	-5.19574
46	THIAR.g009882	-	-1.66266	3.03823	-
47	THIAR.g002928	Inactive pancreatic lipase-related protein 1	-1.76618	2.92421	-
48	THIAR.g005390	Uncharacterized protein	-3.52041	2.86496	-
49	THIAR.g008443	Uncharacterized protein	-1.14334	2.83328	-
50	THIAR.g002063	Uncharacterized protein (Fragment)	-1.67727	2.7226	-
51	THIAR.g014877	-	-1.3076	2.63799	-
52	THIAR.g007629	Uncharacterized protein	-2.81902	2.482	-
53	THIAR.g020239	A disintegrin and metalloproteinase with thrombospondin motifs 16	-1.45098	2.43539	-
54	THIAR.g017050	Tubulin beta-4 chain	-3.83274	2.37635	2.81317
55	THIAR.g001448	Gasp, isoform A	-1.08401	2.2087	-
56	THIAR.g012193	Serine protease gd	-1.29559	2.15092	-
57	THIAR.g002216	GH11591	-1.85153	2.14974	-1.72906
58	THIAR.g014874	Uncharacterized protein	-1.63951	2.13451	-
59	THIAR.g005603	Atrial natriuretic peptide-converting enzyme	-1.86762	2.12633	-
60	THIAR.g013387	Putative cuticle protein	-4.31135	2.07697	-
61	THIAR.g019750	ORF%20c21518_g2_i3%7Cg.33421%20c21518_g2_i3%7Cm.334 21%20type%3Acomplete%20len%3A336%20(%2B) protein	-1.18709	2.04061	-
62	THIAR.g000303	Endocuticle structural glycoprotein ABD-5	-1.88385	2.02066	-
63	THIAR.g018465	Probable chitinase 3	-1.88793	2.01451	3.83751
64	THIAR.g002702	Chorion peroxidase	-2.10107	1.97161	-
65	THIAR.g002460	Attacin 8	-4.47074	1.81381	11.0174
66	THIAR.g019791	Serine protease gd	-1.33062	1.80291	-
67	THIAR.g004055	GH24849	-3.47306	1.79036	-3.90141
68	THIAR.g006624	Collagen alpha-2(IV) chain	-1.80522	1.63135	-
69	THIAR.g002499	Collagen alpha-1(IV) chain	-2.00901	1.58974	-
70	THIAR.g018014	Cytochrome P450 6k1	-2.3459	1.47511	-
71	THIAR.g014970	Facilitated trehalose transporter Tret1	-3.38888	1.47349	-
72	THIAR.g006432	Collagen alpha-1(IV) chain	-1.80968	1.46991	-
73	THIAR.g006648	Serine protease gd	-1.1345	1.25947	-2.16805
74	THIAR.g019914	Trehalase	-1.52448	1.25571	1.2487
Genes up-regulated in OS3d, but did not responded in PH3d (Cluster 4b)
1	THIAR.g006949	Cuticle protein 7	-	17.1907	-
2	THIAR.g007157	Uncharacterized protein (Fragment)	-	14.111	-
3	THIAR.g003233	Cuticle protein 2	-	13.8511	-
4	THIAR.g007572	Cuticle protein	-	13.6099	-
5	THIAR.g017099	Uncharacterized protein	-	13.499	-
6	THIAR.g012336	Uncharacterized protein	-	13.3664	-
7	THIAR.g007576	Cuticle protein	-	13.2447	-
8	THIAR.g008128	Putative cuticle protein	-	13.1456	-
9	THIAR.g010527	Cuticle protein 19	-	12.8623	-
10	THIAR.g007573	Cuticle protein	-	12.8254	-
11	THIAR.g016889	Basic phospholipase A2 PA-12A	-	12.6596	-
12	THIAR.g015992	Uncharacterized protein (Fragment)	-	12.4186	-10.8605
13	THIAR.g018019	-	-	12.4178	-
14	THIAR.g007575	Cuticle protein	-	12.1692	-
15	THIAR.g003236	Cuticle protein	-	12.1353	-
16	THIAR.g003502	Uncharacterized protein (Fragment)	-	12.1239	-
17	THIAR.g000902	Putative uncharacterized protein	-	12.0172	-4.25935
18	THIAR.g010985	Putative uncharacterized protein	-	11.874	-6.45608
19	THIAR.g006091	Larval cuticle protein A1A	-	11.7638	-4.76437
20	THIAR.g012914	-	-	11.7158	-
21	THIAR.g007574	Cuticle protein	-	11.6846	-
22	THIAR.g017377	Protein piccolo	-	11.6655	-
23	THIAR.g018727	Pupal cuticle protein	-	11.6473	-6.67328
24	THIAR.g018017	Cuticle protein	-	11.4689	-
25	THIAR.g013807	Cuticle protein	-	11.3815	-
26	THIAR.g016399	Trigger factor	-	11.3234	-
27	THIAR.g013619	Uncharacterized protein (Fragment)	-	11.217	-
28	THIAR.g005544	Pupal cuticle protein 36	-	11.1413	-
29	THIAR.g004811	Cuticle protein 3	-	11.1202	-
30	THIAR.g004812	Cuticle protein 3	-	11.0832	-
31	THIAR.g007578	Cuticle protein	-	11.056	-
32	THIAR.g013931	Larval cuticle protein LCP-17	-	11.0393	-
33	THIAR.g007577	Cuticle protein	-	10.7365	-
34	THIAR.g005559	PA2H3_0 protein	-	10.591	-
35	THIAR.g002004	Putative cuticle protein	-	10.5386	-
36	THIAR.g010529	Cuticle protein 18.6, isoform B	-	10.4604	-
37	THIAR.g015185	Putative uncharacterized protein	-	10.4504	-
38	THIAR.g017124	Putative uncharacterized protein	-	10.4373	-
39	THIAR.g015223	Osiris 9	-	10.3387	-
40	THIAR.g015698	Uncharacterized protein (Fragment)	-	10.2528	-
41	THIAR.g005945	-	-	10.2498	-
42	THIAR.g008126	Putative cuticle protein	-	10.1363	8.21774
43	THIAR.g005543	Pupal cuticle protein 36	-	9.94864	-
44	THIAR.g002085	Serine protease	-	9.94832	-
45	THIAR.g009881	Uncharacterized protein	-	9.86639	-10.485
46	THIAR.g019922	Predicted protein	-	9.82873	-
47	THIAR.g010041	Cuticle protein	-	9.77367	-3.23639
48	THIAR.g002390	Endocuticle structural glycoprotein SgAbd-2	-	9.72234	-
49	THIAR.g010528	Cuticle protein 7	-	9.66672	-
50	THIAR.g013183	Uncharacterized protein	-	9.61304	-
51	THIAR.g015579	LINE-1 reverse transcriptase homolog	-	9.55384	8.17928
52	THIAR.g005547	Pupal cuticle protein 36	-	9.52122	-
53	THIAR.g005541	-	-	9.48927	-
54	THIAR.g007159	Uncharacterized protein (Fragment)	-	9.4816	-
55	THIAR.g005540	Cuticle protein 2	-	9.46445	-
56	THIAR.g000849	CG14534-PA	-	9.44025	-
57	THIAR.g009666	Putative cuticle protein	-	9.39812	-
58	THIAR.g008125	Putative cuticle protein	-	9.224	-
59	THIAR.g017125	Putative uncharacterized protein	-	9.20576	-
60	THIAR.g002508	Odorant binding protein	-	9.17542	7.31881
61	THIAR.g019942	Uncharacterized protein	-	9.132	6.81139
62	THIAR.g005545	Pupal cuticle protein 36	-	9.11781	-
63	THIAR.g001518	-	-	9.09104	-
64	THIAR.g018225	GG22766	-	9.05392	-
65	THIAR.g004349	Proclotting enzyme	-	9.05146	-
66	THIAR.g009489	Putative uncharacterized transposon-derived protein F52C9.6	-	9.01089	-
67	THIAR.g001063	Cuticle protein 19	-	8.99909	-3.51687
68	THIAR.g008403	Larval cuticle protein 16/17	-	8.96784	-
69	THIAR.g006801	Putative uncharacterized protein	-	8.82528	-7.75264
70	THIAR.g009831	Peritrophin type-A domain protein 2	-	8.78024	-
71	THIAR.g005546	Pupal cuticle protein 36	-	8.75522	-
72	THIAR.g008914	Connectin	-	8.74338	9.66113
73	THIAR.g005542	Cuticle protein 3	-	8.68658	-
74	THIAR.g009486	Conserved uncharacterized protein	-	8.67686	7.16973
75	THIAR.g011985	Thymus-specific serine protease	-	8.65649	-
76	THIAR.g001344	Pro-resilin	-	8.64441	-5.20249
77	THIAR.g009117	Cuticle protein	-	8.63014	-
78	THIAR.g014235	GG17828	-	8.56952	-
79	THIAR.g003501	GG17828	-	8.55638	5.90784
80	THIAR.g004630	Uncharacterized protein	-	8.49759	-
81	THIAR.g019962	Cuticle protein	-	8.46526	-
82	THIAR.g017123	Putative uncharacterized protein	-	8.36974	-
83	THIAR.g002392	Larval cuticle protein III/IV	-	8.36776	-
84	THIAR.g000900	-	-	8.3625	-12.3426
85	THIAR.g007550	Ovarian abundant message protein	-	8.36187	-
86	THIAR.g000863	Luciferin 4-monooxygenase	-	8.10885	3.49818
87	THIAR.g015702	Osiris 9	-	8.09285	-
88	THIAR.g005451	Embryonic stem cell-specific 5-hydroxymethylcytosine-binding protein	-	8.03204	-
89	THIAR.g019276	Zinc finger BED domain-containing protein 4	-	8.02922	-
90	THIAR.g011889	Cuticle protein 6	-	8.02881	-
91	THIAR.g013618	GG17828	-	7.95458	-
92	THIAR.g002462	Attacin 4	-	7.94069	7.94424
93	THIAR.g003232	Muscle M-line assembly protein unc-89	-	7.8798	-
94	THIAR.g015349	Similar to CG13847	-	7.85993	-
95	THIAR.g000326	Putative uncharacterized protein	-	7.82031	-
96	THIAR.g001276	Protein takeout	-	7.79951	-
97	THIAR.g007212	Putative uncharacterized transposon-derived protein F52C9.6	-	7.78616	-
98	THIAR.g017350	Transforming growth factor-beta-induced protein ig-h3	-	7.77357	-5.42415
99	THIAR.g017803	Putative uncharacterized protein	-	7.70538	-
100	THIAR.g015613	Lipase member I	-	7.70301	-
101	THIAR.g019960	Cuticle protein 18.6, isoform B	-	7.69646	-
102	THIAR.g017918	Defensin 3	-	7.6893	9.38937
103	THIAR.g009185	Pupal cuticle protein	-	7.66207	-
104	THIAR.g015432	-	-	7.62024	-
105	THIAR.g000206	Alpha-tocopherol transfer protein	-	7.61319	-
106	THIAR.g001745	Flexible cuticle protein 12	-	7.57971	-
107	THIAR.g018056	Dopamine N-acetyltransferase	-	7.5202	-
108	THIAR.g004324	Endocuticle structural glycoprotein ABD-5	-	7.51542	-
109	THIAR.g015445	-	-	7.50683	-
110	THIAR.g004815	Cuticle protein 3	-	7.48551	-
111	THIAR.g014236	Uncharacterized protein (Fragment)	-	7.46726	-
112	THIAR.g011803	Putative uncharacterized protein	-	7.45804	-
113	THIAR.g010390	Lachesin	-	7.44615	-
114	THIAR.g006035	Defensin 1	-	7.40827	8.82234
115	THIAR.g000231	Nucleoporin (NUP54/57), putative	-	7.38961	-
116	THIAR.g004148	Pro-resilin	-	7.31233	-
117	THIAR.g012110	Cystathionine beta-synthase	-	7.3122	3.37656
118	THIAR.g006204	Small lysine-rich protein 1	-	7.30334	-
119	THIAR.g013782	Cuticle protein	-	7.30243	-
120	THIAR.g006064	Probable cytochrome P450 6a14	-	7.29144	3.6033
121	THIAR.g011509	Peroxidase-like protein	-	7.28476	-
122	THIAR.g019504	Endocuticle structural glycoprotein SgAbd-2	-	7.24801	-
123	THIAR.g004184	Osiris 18	-	7.18885	-
124	THIAR.g019860	Uncharacterized protein	-	7.15236	-
125	THIAR.g013011	Phospholipase A1 member A	-	7.15206	-
126	THIAR.g004089	Histone H2A 8	-	7.13456	-
127	THIAR.g005946	Larval cuticle protein A2B	-	7.11089	-
128	THIAR.g019223	Putative uncharacterized protein	-	7.10794	-
129	THIAR.g018610	Trypsin-1	-	7.10489	-
130	THIAR.g019135	Flexible cuticle protein 12	-	7.10103	-
131	THIAR.g010462	Cuticle protein 19	-	7.0798	-
132	THIAR.g017307	Uncharacterized protein (Fragment)	-	7.05191	-
133	THIAR.g019371	Cuticle protein 7	-	7.03004	-
134	THIAR.g010738	Defensin 2	-	7.01649	10.2294
135	THIAR.g019961	Cuticle protein 18.6, isoform B	-	6.95154	-
136	THIAR.g001157	Histone-lysine N-methyltransferase SETMAR	-	6.95102	-
137	THIAR.g012254	Cuticle protein	-	6.94623	-
138	THIAR.g009571	Putative uncharacterized protein	-	6.93874	-
139	THIAR.g007256	Putative uncharacterized protein	-	6.92894	-
140	THIAR.g017964	Putative uncharacterized protein (Fragment)	-	6.90289	-
141	THIAR.g002853	Putative uncharacterized protein	-	6.89701	-
142	THIAR.g018286	Putative uncharacterized protein (Fragment)	-	6.85774	-
143	THIAR.g020165	Osiris 20	-	6.85377	-
144	THIAR.g014802	Adult-specific cuticular protein ACP-20	-	6.83731	-
145	THIAR.g010453	Uncharacterized protein	-	6.80219	-
146	THIAR.g019859	Uncharacterized protein	-	6.77782	-
147	THIAR.g007656	Uncharacterized protein	-	6.77229	-
148	THIAR.g017019	Serine proteinase stubble	-	6.76474	-
149	THIAR.g003767	Putative uncharacterized protein	-	6.74081	-6.14519
150	THIAR.g005720	Uncharacterized protein	-	6.70858	4.35966
151	THIAR.g005549	Cuticle protein 2	-	6.70203	-
152	THIAR.g017788	CDK5 regulatory subunit-associated protein 3	-	6.70016	-
153	THIAR.g016610	Larval/pupal rigid cuticle protein 66	-	6.66976	-
154	THIAR.g001537	Putative uncharacterized protein (Fragment)	-	6.66494	-
155	THIAR.g009393	Ecdysteroid UDP-glucosyltransferase	-	6.64986	-
156	THIAR.g009371	Phospholipase B1, membrane-associated	-	6.60868	5.01394
157	THIAR.g000901	Putative uncharacterized protein	-	6.60219	-7.73654
158	THIAR.g002276	Golgi-associated plant pathogenesis-related protein 1	-	6.58977	-
159	THIAR.g009161	Larval cuticle protein LCP-17	-	6.5804	4.13226
160	THIAR.g004032	Apoptosis-stimulating of p53 protein 1	-	6.55894	-
161	THIAR.g006486	Putative nuclease HARBI1	-	6.55653	6.0718
162	THIAR.g009739	Putative uncharacterized protein	-	6.55061	-
163	THIAR.g001451	Arylsulfatase B 1	-	6.54744	9.4815
164	THIAR.g004250	Cuticle protein	-	6.54271	2.96642
165	THIAR.g013211	Attacin 5	-	6.50505	9.95062
166	THIAR.g010463	Cuticle protein	-	6.50114	-
167	THIAR.g018020	Cuticle protein	-	6.48714	-
168	THIAR.g015860	Putative uncharacterized transposon-derived protein F52C9.6	-	6.48714	-
169	THIAR.g019162	GG10314	-	6.473	3.93365
170	THIAR.g011382	Centrosomal protein of 41 kDa (Fragment)	-	6.46748	-
171	THIAR.g020166	Osiris 20	-	6.46436	-
172	THIAR.g016820	Transposable element P transposase	-	6.46277	-
173	THIAR.g013676	Zinc carboxypeptidase A 1	-	6.41648	-
174	THIAR.g005746	IP13255p	-	6.37908	-
175	THIAR.g012815	Amine sulfotransferase	-	6.37855	-
176	THIAR.g011893	Facilitated trehalose transporter Tret1	-	6.37462	6.28676
177	THIAR.g005550	Cuticle protein 3	-	6.36543	-
178	THIAR.g013538	Uncharacterized protein	-	6.36491	-
179	THIAR.g003613	Uncharacterized protein	-	6.35995	-
180	THIAR.g010446	Odorant binding protein	-	6.35197	-
181	THIAR.g013324	Osiris7	-	6.34247	-9.27682
182	THIAR.g019959	Cuticle protein 7	-	6.33737	-
183	THIAR.g000229	Homeotic protein proboscipedia	-	6.32627	7.60243
184	THIAR.g016959	Cuticle protein 7	-	6.32456	-
185	THIAR.g009550	L-threonine dehydratase catabolic TdcB	-	6.31392	-
186	THIAR.g016581	Uncharacterized protein (Fragment)	-	6.28153	-
187	THIAR.g020241	F-actin-capping protein subunit beta	-	6.27017	-
188	THIAR.g004810	Cuticle protein 3	-	6.2641	-
189	THIAR.g005078	Opsin-1	-	6.25839	-
190	THIAR.g003002	-	-	6.23699	-
191	THIAR.g017102	-	-	6.23237	-
192	THIAR.g000311	C-type lectin 31	-	6.14846	-
193	THIAR.g011831	Putative uncharacterized protein	-	6.14766	-
194	THIAR.g008127	Putative cuticle protein	-	6.12439	-
195	THIAR.g018261	Uncharacterized protein	-	6.12354	-
196	THIAR.g010004	-	-	6.11444	-
197	THIAR.g000519	Uncharacterized protein	-	6.11409	-
198	THIAR.g018997	NADH-cytochrome b5 reductase-like	-	6.10406	-
199	THIAR.g009291	-	-	6.09493	-
200	THIAR.g015703	Osiris 9	-	6.08305	-
201	THIAR.g015038	Cuticular protein analogous to peritrophins 1-A	-	6.07121	-
202	THIAR.g017189	Cuticle protein	-	6.06859	-
203	THIAR.g000278	Protein scarlet	-	6.04992	4.47081
204	THIAR.g005847	Nose resistant to fluoxetine protein 6	-	6.0429	-
205	THIAR.g017382	Putative uncharacterized protein	-	6.0394	-
206	THIAR.g019274	Serine proteinase stubble	-	6.0079	-
207	THIAR.g020210	GG23497	-	6.00283	-
208	THIAR.g005599	Retrovirus-related Pol polyprotein from transposon TNT 1-94	-	5.98069	-
209	THIAR.g000363	-	-	5.96529	-
210	THIAR.g012253	Cuticle protein	-	5.96305	-
211	THIAR.g017252	NADH-ubiquinone oxidoreductase chain 3	-	5.95029	-
212	THIAR.g002722	Uncharacterized protein (Fragment)	-	5.92301	-
213	THIAR.g009120	TNF receptor-associated factor 4	-	5.9073	-
214	THIAR.g014195	Cuticular protein analogous to peritrophins 1-F	-	5.90066	-
215	THIAR.g018175	Uncharacterized protein	-	5.89283	-
216	THIAR.g016753	Gloverin 3	-	5.87664	7.65033
217	THIAR.g002084	Uncharacterized protein	-	5.86982	-
218	THIAR.g000230	-	-	5.86627	-
219	THIAR.g010734	Uncharacterized protein	-	5.86323	-
220	THIAR.g009557	CG14534-PA	-	5.85106	-6.73673
221	THIAR.g009290	Nrf-6_12 protein	-	5.8427	-
222	THIAR.g019358	Apolipophorin-3 1	-	5.83164	-
223	THIAR.g018353	Pro-resilin	-	5.82032	-
224	THIAR.g020389	Uncharacterized protein (Fragment)	-	5.81835	-
225	THIAR.g004368	Uncharacterized protein	-	5.80803	-
226	THIAR.g011152	Uncharacterized protein	-	5.79547	-
227	THIAR.g013970	Uncharacterized protein	-	5.76631	-
228	THIAR.g000165	Popeye domain-containing protein 3	-	5.76584	-
229	THIAR.g003768	Putative uncharacterized protein	-	5.74266	-5.58218
230	THIAR.g009028	Uncharacterized protein (Fragment)	-	5.74224	-
231	THIAR.g008423	Uncharacterized protein (Fragment)	-	5.71868	-
232	THIAR.g005948	Larval cuticle protein A3A	-	5.69851	-
233	THIAR.g020361	Probable ATP-dependent DNA helicase HFM1	-	5.67209	-
234	THIAR.g016185	Dual oxidase maturation factor 1	-	5.66717	-
235	THIAR.g019988	-	-	5.66411	-
236	THIAR.g015934	Putative nuclease HARBI1	-	5.66159	-
237	THIAR.g016855	Putative uncharacterized protein (Fragment)	-	5.65976	-
238	THIAR.g009663	Endocuticle structural glycoprotein SgAbd-2	-	5.65188	-
239	THIAR.g009973	Transposable element Tc3 transposase	-	5.63873	-
240	THIAR.g009325	-	-	5.62668	-
241	THIAR.g006765	Protein turtle-like protein A	-	5.58632	-
242	THIAR.g007271	Putative retrotransposon-like family member retr-1-like protein (Fragment)	-	5.55788	-
243	THIAR.g001896	-	-	5.55762	-
244	THIAR.g016752	Gloverin 2	-	5.54933	8.85678
245	THIAR.g019212	Uncharacterized protein (Fragment)	-	5.53473	-2.42058
246	THIAR.g019390	Thioredoxin peroxidase 3	-	5.52338	-
247	THIAR.g008083	Uncharacterized protein (Fragment)	-	5.48562	-
248	THIAR.g011961	Uncharacterized protein (Fragment)	-	5.48291	-7.39178
249	THIAR.g017598	Uncharacterized protein MJ1221	-	5.48277	-
250	THIAR.g006090	Uncharacterized protein (Fragment)	-	5.47988	-
251	THIAR.g000903	Putative uncharacterized protein	-	5.47348	-
252	THIAR.g010243	PDF receptor	-	5.46634	-
253	THIAR.g008802	Ataxin-2 homolog	-	5.46619	-
254	THIAR.g001046	Uncharacterized protein (Fragment)	-	5.45948	-
255	THIAR.g014231	Uncharacterized protein	-	5.44351	-
256	THIAR.g000257	Kynurenine formamidase	-	5.43998	-
257	THIAR.g005548	Cuticle protein 2	-	5.43953	-
258	THIAR.g016251	Endocuticle structural protein SgAbd-6	-	5.39619	-
259	THIAR.g002680	-	-	5.34927	-
260	THIAR.g006930	Mariner Mos1 transposase	-	5.32445	-
261	THIAR.g014978	Espin	-	5.28764	-3.91081
262	THIAR.g019421	Retinol dehydrogenase 13	-	5.27927	-
263	THIAR.g007200	GH14786	-	5.26732	-
264	THIAR.g017031	Aldo-keto reductase AKR2E4	-	5.25985	5.69712
265	THIAR.g010979	Uncharacterized protein (Fragment)	-	5.25852	-6.47735
266	THIAR.g018471	Hemicentin-1	-	5.218	-
267	THIAR.g018722	Ecdysteroid UDP-glucosyltransferase	-	5.21644	-
268	THIAR.g019795	GG14365	-	5.17958	2.81683
269	THIAR.g003234	Cuticle protein 2	-	5.17482	-
270	THIAR.g004813	Cuticle protein 3	-	5.16874	-
271	THIAR.g017001	PiggyBac transposable element-derived protein 3	-	5.16402	-
272	THIAR.g016081	Cuticle protein 1	-	5.15822	4.9631
273	THIAR.g006913	Cytochrome P450 9e2	-	5.14438	-
274	THIAR.g018726	Putative uncharacterized protein (Fragment)	-	5.14209	-
275	THIAR.g018576	Uncharacterized protein (Fragment)	-	5.14053	-
276	THIAR.g019858	CCR4-NOT transcription complex subunit 6-like	-	5.13911	-
277	THIAR.g007626	Microsomal glutathione S-transferase 1	-	5.13022	3.85227
278	THIAR.g003639	Pupal cuticle protein C1B	-	5.12535	-
279	THIAR.g002758	Bardet-Biedl syndrome 2 protein	-	5.08486	6.43407
280	THIAR.g010933	Putative uncharacterized protein	-	5.07704	-3.65919
281	THIAR.g015744	Uncharacterized protein (Fragment)	-	5.07083	-
282	THIAR.g004337	Zinc transporter 1	-	5.0676	-
283	THIAR.g020371	Uncharacterized protein (Fragment)	-	5.05374	-
284	THIAR.g009671	Collagen alpha-3(VI) chain	-	5.05222	-
285	THIAR.g014788	Larval cuticle protein 16/17	-	5.04868	4.95045
286	THIAR.g016661	Transposable element Tc3 transposase (Fragment)	-	5.03565	-
287	THIAR.g010789	Laccase-4	-	5.01749	-2.0284
288	THIAR.g013043	Histone H1	-	5.00538	3.21733
289	THIAR.g005947	Larval cuticle protein A2B	-	4.98746	-
290	THIAR.g013349	Uncharacterized protein	-	4.9838	-
291	THIAR.g011824	Pupal cuticle protein Edg-84A	-	4.9753	-
292	THIAR.g000518	Protein lethal(2)essential for life	-	4.97293	-
293	THIAR.g017505	Neuroligin-1	-	4.95218	-
294	THIAR.g003146	Dopamine receptor 1	-	4.92495	-
295	THIAR.g006054	Cadherin-5	-	4.90729	-
296	THIAR.g013297	Uncharacterized protein	-	4.90184	-
297	THIAR.g014273	Coiled-coil domain-containing protein 170	-	4.90167	-
298	THIAR.g012135	Neural proliferation differentiation and control protein 1	-	4.8772	-
299	THIAR.g013812	RNA-directed DNA polymerase from mobile element jockey	-	4.8684	-7.86892
300	THIAR.g002912	Neuronal PAS domain-containing protein 4	-	4.85859	-
301	THIAR.g006169	Probable cytochrome P450 305a1	-	4.84306	-
302	THIAR.g002989	Putative fatty acyl-CoA reductase CG5065	-	4.84049	-
303	THIAR.g003218	Transcriptional adapter 1	-	4.83976	-
304	THIAR.g017541	Uncharacterized protein	-	4.83724	-3.21763
305	THIAR.g017855	Putative uncharacterized protein (Fragment)	-	4.8278	-
306	THIAR.g019513	Fatty acid synthase	-	4.82697	5.23291
307	THIAR.g001392	Putative uncharacterized protein	-	4.8188	-7.76037
308	THIAR.g009415	Peroxidase	-	4.8182	-
309	THIAR.g005588	Programmed cell death protein 5	-	4.81546	-
310	THIAR.g004153	Aminopeptidase N	-	4.79629	-
311	THIAR.g010788	Laccase-7	-	4.79269	-
312	THIAR.g006954	-	-	4.78959	-
313	THIAR.g015342	-	-	4.78853	-
314	THIAR.g019989	-	-	4.78675	-
315	THIAR.g006950	Cuticle protein 7	-	4.76007	-
316	THIAR.g005662	Endocuticle structural glycoprotein ABD-5	-	4.74129	-
317	THIAR.g020574	Amine sulfotransferase	-	4.73665	-
318	THIAR.g009813	Putative fatty acyl-CoA reductase CG5065	-	4.72412	-
319	THIAR.g015472	Probable cytochrome P450 6d2	-	4.69924	-
320	THIAR.g010731	Putative cuticle protein cph36	-	4.69106	-
321	THIAR.g019746	-	-	4.67624	-
322	THIAR.g018184	Organic cation transporter protein	-	4.672	-
323	THIAR.g011897	Uncharacterized protein	-	4.65551	-
324	THIAR.g016158	Uncharacterized protein (Fragment)	-	4.62276	-
325	THIAR.g018224	Uncharacterized protein	-	4.61342	-
326	THIAR.g016588	Transposable element P transposase	-	4.58719	6.28815
327	THIAR.g002538	Pro-resilin	-	4.54852	-
328	THIAR.g013721	Protein unc-93 homolog A	-	4.54489	-
329	THIAR.g006077	DUOXA-like protein C06E1.3	-	4.54479	-
330	THIAR.g003725	Pupal cuticle protein C1B	-	4.54439	-
331	THIAR.g017455	Uncharacterized protein	-	4.5353	-
332	THIAR.g018364	Leucine-rich repeat-containing protein 24	-	4.49004	-
333	THIAR.g013511	Cuticle protein 7	-	4.48906	-
334	THIAR.g009051	-	-	4.471	-
335	THIAR.g019768	Lachesin	-	4.44902	-
336	THIAR.g016593	L-asparaginase	-	4.44695	-
337	THIAR.g012387	AGAP008834-PB	-	4.40621	-
338	THIAR.g007655	Uncharacterized protein	-	4.40603	-
339	THIAR.g006121	Aromatic-L-amino-acid decarboxylase	-	4.40179	-
340	THIAR.g000931	Proton-coupled amino acid transporter 1	-	4.39363	5.51092
341	THIAR.g017116	17-beta-hydroxysteroid dehydrogenase 13	-	4.38757	-
342	THIAR.g011740	Ecdysteroid UDP-glucosyltransferase	-	4.35672	-
343	THIAR.g001644	BTB/POZ domain-containing protein KCTD9	-	4.35455	-
344	THIAR.g006421	Putative uncharacterized protein	-	4.35099	-
345	THIAR.g014421	Uncharacterized protein	-	4.34368	-
346	THIAR.g000916	Facilitated trehalose transporter Tret1	-	4.33552	5.02927
347	THIAR.g006290	Mariner Mos1 transposase	-	4.32664	-
348	THIAR.g005615	Techylectin-5B	-	4.3248	-
349	THIAR.g012095	Insulinoma-associated protein 1	-	4.32405	-
350	THIAR.g005023	Formin-like protein 1	-	4.30299	-
351	THIAR.g014979	Uncharacterized protein	-	4.30237	-
352	THIAR.g004972	Uncharacterized protein (Fragment)	-	4.29947	-
353	THIAR.g001674	Predicted protein	-	4.29367	-
354	THIAR.g000960	Uncharacterized protein	-	4.28895	-
355	THIAR.g001062	Cuticle protein 18.6, isoform B	-	4.27928	-
356	THIAR.g004137	Histone-lysine N-methyltransferase SETMAR	-	4.27296	-
357	THIAR.g016811	Zinc finger BED domain-containing protein 4	-	4.2569	-
358	THIAR.g014280	UDP-glucuronosyltransferase 2B18	-	4.25489	-
359	THIAR.g010717	Dopamine N-acetyltransferase	-	4.24268	4.31913
360	THIAR.g015738	Abhydrolase domain-containing protein 1	-	4.21451	-
361	THIAR.g014878	-	-	4.21086	-
362	THIAR.g008642	Hydrophilic surface protein	-	4.20845	-
363	THIAR.g008501	Pancreatic triacylglycerol lipase (Fragment)	-	4.20756	-
364	THIAR.g018985	Osiris 19	-	4.20235	-
365	THIAR.g013502	Chitin synthase 3	-	4.20077	-
366	THIAR.g011022	Pupal cuticle protein C1B	-	4.19439	-
367	THIAR.g004822	Dual oxidase maturation factor 1	-	4.18903	-
368	THIAR.g018608	Zinc finger BED domain-containing protein 4	-	4.18537	-
369	THIAR.g016582	Arrestin homolog	-	4.17242	-
370	THIAR.g020164	Osiris 19	-	4.16241	-
371	THIAR.g010647	Alkaline phosphatase, tissue-nonspecific isozyme	-	4.15276	-
372	THIAR.g009532	Glucose dehydrogenase [FAD, quinone]	-	4.13468	-
373	THIAR.g009162	Larval cuticle protein LCP-17	-	4.12152	-
374	THIAR.g011470	Crossover junction endonuclease MUS81	-	4.11887	-
375	THIAR.g004635	Sialin	-	4.11793	-
376	THIAR.g013682	Ecdysteroid UDP-glucosyltransferase	-	4.05557	5.86117
377	THIAR.g016749	Farnesyl pyrophosphate synthase	-	4.04561	-
378	THIAR.g018898	Uncharacterized protein	-	4.04056	-
379	THIAR.g008790	Golgi SNAP receptor complex member 1	-	4.0276	-
380	THIAR.g015730	Gustatory receptor for sugar taste 43a	-	3.99489	-
381	THIAR.g017886	ADP-ribosylation factor-like protein 13B	-	3.9916	-
382	THIAR.g000784	GG24688	-	3.97584	-
383	THIAR.g013291	N-acetyllactosaminide beta-1,3-N-acetylglucosaminyltransferase	-	3.97082	-
384	THIAR.g017735	Radial spoke head 10 homolog B2	-	3.97077	8.63597
385	THIAR.g011486	Trypsin-4	-	3.93417	-
386	THIAR.g008200	Ejaculatory bulb-specific protein 3	-	3.93086	-
387	THIAR.g016764	Odorant binding protein	-	3.9125	-
388	THIAR.g012680	Uncharacterized protein	-	3.90971	-3.4599
389	THIAR.g000255	Putative uncharacterized protein	-	3.89297	-
390	THIAR.g000312	Myotubularin-related protein 10-B	-	3.89272	-
391	THIAR.g008842	Protein eva-1 homolog C	-	3.88557	-
392	THIAR.g016595	Speract receptor	-	3.88152	-
393	THIAR.g005880	Uncharacterized protein	-	3.87446	-3.06421
394	THIAR.g009024	Hemicentin-1	-	3.87243	-
395	THIAR.g011823	Pupal cuticle protein Edg-84A	-	3.86885	3.7355
396	THIAR.g018572	Helix-loop-helix protein 13	-	3.8652	-
397	THIAR.g011699	Facilitated trehalose transporter Tret1	-	3.86464	-
398	THIAR.g011714	-	-	3.85624	-
399	THIAR.g009707	Cuticle protein 19	-	3.83455	-
400	THIAR.g005822	Protein FAM188B	-	3.81517	-
401	THIAR.g004641	Clavesin-1	-	3.81458	-4.52196
402	THIAR.g008000	Juvenile hormone esterase	-	3.81198	-
403	THIAR.g020471	Zinc finger MYM-type protein 1	-	3.8113	-
404	THIAR.g017375	Heme peroxidase 5	-	3.80122	-
405	THIAR.g004233	Sodium/hydrogen exchanger 7	-	3.78986	-
406	THIAR.g012236	Carcinoembryonic antigen-related cell adhesion molecule 6 (Fragment)	-	3.76818	-
407	THIAR.g007648	Solute carrier family 22 member 1	-	3.74792	-
408	THIAR.g006034	Protein yellow	-	3.74722	-
409	THIAR.g011875	Attacin 7	-	3.73819	-
410	THIAR.g015059	2-hydroxyacylsphingosine 1-beta-galactosyltransferase	-	3.72874	-
411	THIAR.g008727	Hydroxysteroid dehydrogenase-like protein 2	-	3.72308	-3.30673
412	THIAR.g010835	Mariner Mos1 transposase	-	3.70155	-
413	THIAR.g019073	Cuticle protein	-	3.70102	-
414	THIAR.g018972	Heme peroxidase 7	-	3.69888	-
415	THIAR.g000446	Arp2	-	3.69751	6.61631
416	THIAR.g016482	Protein Dr1	-	3.69561	-
417	THIAR.g005526	Extracellular superoxide dismutase [Cu-Zn] 3	-	3.68566	-
418	THIAR.g016240	HIG1 domain family member 1C	-	3.67697	4.29174
419	THIAR.g003929	Uncharacterized protein (Fragment)	-	3.67421	-
420	THIAR.g015122	Dynein assembly factor 1, axonemal	-	3.6724	7.28171
421	THIAR.g005222	Forked	-	3.64424	-
422	THIAR.g014651	tRNA (cytosine(38)-C(5))-methyltransferase	-	3.64413	-
423	THIAR.g001039	Serine protease gd	-	3.64171	-
424	THIAR.g004400	Chorion peroxidase	-	3.63794	-
425	THIAR.g010954	Tripartite motif-containing protein 45	-	3.63107	-
426	THIAR.g003517	Dual oxidase	-	3.63	-3.06268
427	THIAR.g008206	Probable cytosolic Fe-S cluster assembly factor AAEL012261	-	3.61257	-
428	THIAR.g000233	Uncharacterized protein	-	3.59464	-
429	THIAR.g002869	Putative E3 ubiquitin-protein ligase makorin-1	-	3.56465	2.00997
430	THIAR.g014805	Transcription factor hamlet	-	3.55816	-
431	THIAR.g005502	Hairy/enhancer-of-split related with YRPW motif protein	-	3.54346	-
432	THIAR.g010005	Uncharacterized protein	-	3.53006	-1.75929
433	THIAR.g013756	GI20994	-	3.52361	-
434	THIAR.g009337	Transcription factor 15	-	3.48057	-
435	THIAR.g005228	Fatty acid desaturase 21	-	3.4706	-
436	THIAR.g019427	-	-	3.46571	-
437	THIAR.g007934	Nuclear receptor binding factor 2 1	-	3.45637	-
438	THIAR.g001891	Glutamate receptor ionotropic, delta-2	-	3.43923	-
439	THIAR.g018887	Arginase, hepatic	-	3.4344	-
440	THIAR.g015681	4-hydroxyphenylpyruvate dioxygenase	-	3.42816	-
441	THIAR.g006004	Vacuole membrane protein 1	-	3.40074	-
442	THIAR.g010405	Uncharacterized protein	-	3.38905	-4.43153
443	THIAR.g003153	Single-minded (Fragment)	-	3.38328	5.48087
444	THIAR.g001230	Transmembrane and immunoglobulin domain-containing protein, putative	-	3.38141	-
445	THIAR.g010945	Cytochrome P450 18a1	-	3.35791	-
446	THIAR.g009481	Uncharacterized protein (Fragment)	-	3.33646	-
447	THIAR.g020012	Protein CBFA2T3	-	3.33589	-
448	THIAR.g006376	Protein fem-1 homolog C	-	3.33077	-
449	THIAR.g006651	MDS1 and EVI1 complex locus protein EVI1	-	3.32934	-
450	THIAR.g004770	Elongation of very long chain fatty acids protein 4	-	3.3079	-
451	THIAR.g016658	LINE-1 reverse transcriptase homolog	-	3.29822	-
452	THIAR.g014789	Larval cuticle protein 16/17	-	3.29817	4.0601
453	THIAR.g020517	DNA-directed RNA polymerase II subunit RPB1	-	3.27792	-5.53665
454	THIAR.g020011	Lipase member I	-	3.2684	1.9461
455	THIAR.g010573	Solute carrier family 46 member 3	-	3.25993	-2.11663
456	THIAR.g004444	Tumor suppressor candidate 3	-	3.24824	-
457	THIAR.g015019	Decaprenyl-diphosphate synthase subunit 1	-	3.22519	-3.42626
458	THIAR.g013067	Peptidoglycan-recognition protein LB 5	-	3.21989	-
459	THIAR.g013625	Uncharacterized protein	-	3.21804	-
460	THIAR.g014406	Indole-3-acetaldehyde oxidase	-	3.18524	-
461	THIAR.g018956	Uncharacterized protein (Fragment)	-	3.18163	-
462	THIAR.g000811	Glutamate receptor ionotropic, NMDA 2B	-	3.17697	2.25448
463	THIAR.g007320	UNC93-like protein	-	3.1609	-
464	THIAR.g011264	Bifunctional protein putA (Fragment)	-	3.15954	-
465	THIAR.g003093	Spectrin beta chain, non-erythrocytic 5	-	3.15861	-
466	THIAR.g001746	Flexible cuticle protein 12	-	3.15512	-
467	THIAR.g013101	Protein Optix	-	3.1518	-
468	THIAR.g008198	Ejaculatory bulb-specific protein 3	-	3.14813	-
469	THIAR.g003532	Multiple C2 and transmembrane domain-containing protein 1	-	3.14717	2.63619
470	THIAR.g020072	Elongation of very long chain fatty acids protein 4	-	3.12307	-
471	THIAR.g002902	Sodium channel protein Nach	-	3.11166	4.28433
472	THIAR.g000492	Ecdysteroid UDP-glucosyltransferase	-	3.09817	-
473	THIAR.g010823	UNC93-like protein	-	3.09001	-
474	THIAR.g017025	Uncharacterized protein (Fragment)	-	3.08545	-
475	THIAR.g003726	DNA-directed RNA polymerase I subunit RPA49	-	3.07904	-
476	THIAR.g008973	Open rectifier potassium channel protein 1	-	3.07692	-
477	THIAR.g020360	-	-	3.06631	-
478	THIAR.g019200	Putative nuclease HARBI1-like protein (Fragment)	-	3.06005	-
479	THIAR.g001275	CCR4-NOT transcription complex subunit 11	-	3.02876	-
480	THIAR.g016642	Lipoma-preferred partner homolog	-	3.02857	-
481	THIAR.g007631	Uncharacterized protein (Fragment)	-	3.02373	-
482	THIAR.g000795	LINE-1 reverse transcriptase homolog	-	3.02033	-
483	THIAR.g005180	Protein takeout	-	2.99604	-
484	THIAR.g003041	-	-	2.98958	-
485	THIAR.g002597	Forkhead box protein O1 (Fragment)	-	2.9838	-
486	THIAR.g004652	Alsin	-	2.97128	2.25842
487	THIAR.g019149	Tubby-related protein 4	-	2.96321	-
488	THIAR.g016160	AGAP000344-PA	-	2.94516	2.64916
489	THIAR.g003839	Myrosinase 1	-	2.94349	-
490	THIAR.g012923	Centaurin-gamma-1A	-	2.9422	-
491	THIAR.g010141	-	-	2.91731	-
492	THIAR.g003243	Protein lethal(2)essential for life	-	2.91233	-
493	THIAR.g016519	Craniofacial development protein 2	-	2.89755	-
494	THIAR.g018372	Bcl-2-related ovarian killer protein	-	2.87638	-
495	THIAR.g002147	Guanylate cyclase 32E	-	2.86796	-
496	THIAR.g019234	Uncharacterized protein	-	2.86545	-
497	THIAR.g001559	TWiK family of potassium channels protein 9	-	2.86422	-
498	THIAR.g012991	Complex III assembly factor LYRM7	-	2.8566	-
499	THIAR.g009793	Uncharacterized protein (Fragment)	-	2.8538	-
500	THIAR.g004582	Pancreatic triacylglycerol lipase	-	2.84584	-2.48016
501	THIAR.g016152	Pro-resilin	-	2.84286	-
502	THIAR.g013729	Uncharacterized protein	-	2.83921	-
503	THIAR.g011895	GG20994	-	2.83704	-
504	THIAR.g000056	Uncharacterized protein (Fragment)	-	2.8297	-
505	THIAR.g008483	D(1C) dopamine receptor	-	2.82451	-
506	THIAR.g001455	Glutamine--fructose-6-phosphate aminotransferase [isomerizing] 1	-	2.81456	-
507	THIAR.g004304	Glycosaminoglycan xylosylkinase	-	2.80613	-
508	THIAR.g000767	Neuronal acetylcholine receptor subunit alpha-7	-	2.79491	-
509	THIAR.g000366	Uncharacterized protein	-	2.78672	-
510	THIAR.g019359	Apolipophorin-3 2	-	2.77365	-
511	THIAR.g009069	Guanylate cyclase soluble subunit beta-1	-	2.76929	-
512	THIAR.g017679	Fumarate hydratase, mitochondrial	-	2.7659	-
513	THIAR.g019471	Double C2-like domain-containing protein beta	-	2.76485	-
514	THIAR.g018909	Venom carboxylesterase-6	-	2.74987	-
515	THIAR.g013937	AAEL012573-PA	-	2.74899	-
516	THIAR.g013643	-	-	2.74871	-
517	THIAR.g005395	Cis, cis-muconate transporter protein	-	2.73873	-
518	THIAR.g012855	Cuticular protein analogous to peritrophins 3-A	-	2.73559	-
519	THIAR.g004399	Uncharacterized protein	-	2.73178	-
520	THIAR.g015395	Protein lethal(2)essential for life	-	2.69579	-
521	THIAR.g017388	Cytochrome P450 6B2	-	2.68869	-
522	THIAR.g001844	40S ribosomal protein S3a	-	2.67709	-
523	THIAR.g007086	Uncharacterized protein	-	2.67631	-
524	THIAR.g006509	Probable multidrug resistance-associated protein lethal(2)03659	-	2.6681	-
525	THIAR.g014795	C-type lectin 6	-	2.66718	-2.1307
526	THIAR.g006141	-	-	2.65492	-
527	THIAR.g015674	Histone H1B	-	2.65079	2.44403
528	THIAR.g002310	Nuclear mitotic apparatus protein 1 (Fragment)	-	2.64257	-
529	THIAR.g010226	Dual specificity protein phosphatase 22	-	2.6364	-
530	THIAR.g009386	Uncharacterized protein (Fragment)	-	2.62163	-
531	THIAR.g006085	Larval cuticle protein LCP-17	-	2.60228	-
532	THIAR.g009570	Uncharacterized protein (Fragment)	-	2.60167	4.53321
533	THIAR.g004193	Clip-domain containing serine protease 4	-	2.59186	-
534	THIAR.g005130	Uncharacterized protein	-	2.58378	-
535	THIAR.g015791	Sodium-independent sulfate anion transporter	-	2.57456	-
536	THIAR.g005582	Uncharacterized protein CG3556	-	2.57344	-
537	THIAR.g019107	Protein regulator of cytokinesis 1	-	2.57271	-
538	THIAR.g003678	Phospholipase A2	-	2.57233	-
539	THIAR.g017329	Uncharacterized protein	-	2.5682	-
540	THIAR.g020181	Superoxide dismutase [Cu-Zn]	-	2.56542	-
541	THIAR.g016138	Low-density lipoprotein receptor-related protein 1B	-	2.56104	-
542	THIAR.g009356	Juvenile hormone-inducible protein	-	2.55649	-
543	THIAR.g018074	Putative chitin binding peritrophin-a domain protein	-	2.55366	-
544	THIAR.g010631	Solute carrier family 2, facilitated glucose transporter member 6	-	2.54868	-
545	THIAR.g016583	Peroxisomal targeting signal 2 receptor	-	2.54582	-
546	THIAR.g011095	Casein kinase II subunit alpha	-	2.54063	-
547	THIAR.g016864	Histone H2A 30	-	2.53409	-
548	THIAR.g010464	Putative uncharacterized protein	-	2.53236	-2.76155
549	THIAR.g018673	Uncharacterized protein	-	2.53087	-
550	THIAR.g008748	DnaJ homolog subfamily C member 14	-	2.5121	-
551	THIAR.g000083	UNC93-like protein MFSD11	-	2.50753	-
552	THIAR.g013451	Phosphatidylinositol 4,5-bisphosphate 5-phosphatase A	-	2.50702	-
553	THIAR.g020353	Golgi-associated PDZ and coiled-coil motif-containing protein	-	2.50505	-
554	THIAR.g006162	Uncharacterized protein	-	2.50372	2.44097
555	THIAR.g016760	Large neutral amino acids transporter small subunit 2	-	2.50146	-
556	THIAR.g015753	Putative uncharacterized protein (Fragment)	-	2.4998	-
557	THIAR.g005507	LINE-1 retrotransposable element ORF2 protein	-	2.49963	-
558	THIAR.g016506	Mediator of RNA polymerase II transcription subunit 21	-	2.48526	-
559	THIAR.g001299	Putative histone H2B type 2-C	-	2.48292	-
560	THIAR.g009421	Histone H1	-	2.47586	2.25212
561	THIAR.g004646	Acid sphingomyelinase-like phosphodiesterase 3a	-	2.47412	-
562	THIAR.g013925	Nardilysin	-	2.46473	-
563	THIAR.g016342	Syntaxin-12	-	2.45242	-
564	THIAR.g014219	HIG1 domain family member 1C	-	2.45142	-
565	THIAR.g008199	Ejaculatory bulb-specific protein 3	-	2.44926	-
566	THIAR.g015658	Pro-interleukin-16	-	2.43015	-
567	THIAR.g000111	Ca(2+)/calmodulin-responsive adenylate cyclase	-	2.42168	-
568	THIAR.g012096	Transmembrane protein 177	-	2.39753	-
569	THIAR.g001227	Kynurenine formamidase (Fragment)	-	2.38136	-3.21697
570	THIAR.g011517	Lysyl oxidase homolog 2B	-	2.37582	-
571	THIAR.g019247	-	-	2.35647	-
572	THIAR.g006199	Sodium-coupled monocarboxylate transporter 1	-	2.346	-
573	THIAR.g013333	GG11682	-	2.34042	-
574	THIAR.g018428	Circadian clock-controlled protein	-	2.33948	-
575	THIAR.g015186	Putative uncharacterized protein	-	2.33624	-
576	THIAR.g019931	ATP synthase subunit d, mitochondrial	-	2.33588	-
577	THIAR.g014939	Probable complex I intermediate-associated protein 30, mitochondrial	-	2.31548	-
578	THIAR.g015612	Double-stranded RNA-specific editase Adar	-	2.30733	-
579	THIAR.g004176	Hepatic leukemia factor	-	2.30332	-
580	THIAR.g015555	Uncharacterized protein (Fragment)	-	2.29841	-
581	THIAR.g000001	Putative uncharacterized protein	-	2.28943	-2.46533
582	THIAR.g010019	C-type lectin 11	-	2.2871	-
583	THIAR.g014971	Nephrin	-	2.28271	-
584	THIAR.g007616	Odorant binding protein	-	2.28034	-
585	THIAR.g011701	Circadian clock-controlled protein	-	2.27131	-
586	THIAR.g003761	Progestin and adipoQ receptor family member 3	-	2.26842	-2.59817
587	THIAR.g005843	Long-chain fatty acid transport protein 1	-	2.26257	-
588	THIAR.g008255	Rab3 GTPase-activating protein regulatory subunit	-	2.25667	-
589	THIAR.g005610	Protein escargot	-	2.2403	-
590	THIAR.g005035	Cuticle protein 19	-	2.22695	-
591	THIAR.g001660	E3 ubiquitin-protein ligase RFWD2	-	2.21828	-
592	THIAR.g008623	Uncharacterized protein (Fragment)	-	2.21489	2.18138
593	THIAR.g016242	Mediator of RNA polymerase II transcription subunit 8	-	2.21197	-
594	THIAR.g004553	Uncharacterized protein (Fragment)	-	2.21155	-
595	THIAR.g001649	GMP reductase 2	-	2.20111	-
596	THIAR.g008907	Larval cuticle protein LCP-22	-	2.19733	-
597	THIAR.g017783	Succinate--hydroxymethylglutarate CoA-transferase	-	2.18926	-
598	THIAR.g013229	Exuperantia	-	2.16912	-
599	THIAR.g009734	Neuralized-like protein 2	-	2.16572	-
600	THIAR.g014555	Uncharacterized protein (Fragment)	-	2.15662	-
601	THIAR.g008747	DnaJ homolog subfamily C member 14	-	2.15047	-
602	THIAR.g007475	Myosin heavy chain 95F	-	2.14137	-2.53374
603	THIAR.g001562	Uncharacterized protein	-	2.13922	-
604	THIAR.g002537	C-type lectin 29	-	2.13766	-
605	THIAR.g017062	Beta-1,4-galactosyltransferase 7	-	2.12095	-
606	THIAR.g017449	Protein disconnected	-	2.11614	-
607	THIAR.g015229	Anaphase-promoting complex subunit 11	-	2.10889	-
608	THIAR.g000276	Protein white	-	2.10398	-
609	THIAR.g000839	Serine-threonine kinase receptor-associated protein	-	2.09582	-
610	THIAR.g005190	-	-	2.09151	-2.35216
611	THIAR.g008505	PDZ domain-containing protein GIPC1	-	2.09	-
612	THIAR.g007248	Uncharacterized protein	-	2.08858	-
613	THIAR.g018871	UPF0586 protein C9orf41 homolog	-	2.07931	-
614	THIAR.g004429	Ferritin subunit	-	2.07813	1.94687
615	THIAR.g015380	DNA cross-link repair 1A protein	-	2.07461	-
616	THIAR.g005904	4-coumarate--CoA ligase-like 4	-	2.07302	-
617	THIAR.g014151	Chondroitin proteoglycan-2	-	2.0645	-
618	THIAR.g006943	Uncharacterized protein	-	2.063	-
619	THIAR.g002478	Facilitated trehalose transporter Tret1-2 homolog	-	2.06281	-
620	THIAR.g008226	Chitotriosidase-1	-	2.06262	-
621	THIAR.g016672	N-sulphoglucosamine sulphohydrolase	-	2.05777	-
622	THIAR.g018702	Ras-related and estrogen-regulated growth inhibitor	-	2.05508	-
623	THIAR.g019083	Biogenesis of lysosome-related organelles complex 1 subunit 2	-	2.05313	-
624	THIAR.g008701	MAP kinase-activating death domain protein	-	2.03856	-
625	THIAR.g008735	CG32171-PD, isoform D	-	2.03736	-
626	THIAR.g020529	Putative defense protein	-	2.0308	2.64674
627	THIAR.g005984	Uncharacterized protein	-	2.02595	-
628	THIAR.g000781	Uncharacterized protein F21D5.5	-	2.02372	-
629	THIAR.g010744	Nose resistant to fluoxetine protein 6	-	2.01368	2.39139
630	THIAR.g018073	Peritrophin-1	-	2.01184	-
631	THIAR.g012235	Protein sprint	-	2.0099	-
632	THIAR.g005380	Aquaporin AQPAe.a	-	1.99748	-
633	THIAR.g006938	Beta-glucuronidase	-	1.98879	-
634	THIAR.g008932	Lipoma HMGIC fusion partner-like 3 protein	-	1.98603	-
635	THIAR.g008506	PDZ domain-containing protein GIPC1	-	1.98135	-
636	THIAR.g013621	Diacylglycerol kinase theta	-	1.97089	-
637	THIAR.g014625	Brain-specific angiogenesis inhibitor 1-associated protein 2-like protein 1	-	1.96894	-
638	THIAR.g019422	Retinol dehydrogenase 11	-	1.96442	-
639	THIAR.g002741	Calmodulin 4	-	1.95783	-
640	THIAR.g007694	Disheveled-associated activator of morphogenesis 1	-	1.95234	-
641	THIAR.g013209	Putative sh2 domain containing protein	-	1.94496	-
642	THIAR.g008192	Ecdysone-induced protein 74EF	-	1.94496	-
643	THIAR.g002347	Serine-threonine kinase receptor-associated protein	-	1.92882	-
644	THIAR.g013608	Aquaporin AQPAe.a	-	1.92437	-
645	THIAR.g005764	Cytochrome P450 12b1, mitochondrial	-	1.92259	-
646	THIAR.g019392	Probable ribonuclease ZC3H12C	-	1.9206	-
647	THIAR.g014302	SH3 and multiple ankyrin repeat domains protein 1	-	1.91807	-
648	THIAR.g009095	BRCA1-associated RING domain protein 1	-	1.91582	-
649	THIAR.g012526	Katanin p80 WD40 repeat-containing subunit B1	-	1.90403	-
650	THIAR.g012154	-	-	1.89971	3.87176
651	THIAR.g005952	Probable nuclear hormone receptor HR38 (Fragment)	-	1.89792	-
652	THIAR.g008197	Ejaculatory bulb-specific protein 3	-	1.88576	-
653	THIAR.g004839	Nuclear anchorage protein 1	-	1.87856	-
654	THIAR.g012348	Neutral ceramidase	-	1.87463	1.91147
655	THIAR.g013670	Atrial natriuretic peptide-converting enzyme	-	1.87004	-
656	THIAR.g007715	Sorbin and SH3 domain-containing protein 1	-	1.86969	-
657	THIAR.g001576	26S proteasome complex subunit DSS1	-	1.86507	-
658	THIAR.g019050	Bardet-Biedl syndrome 2 protein homolog	-	1.86349	-
659	THIAR.g013098	Protein lethal(3)malignant blood neoplasm 1	-	1.86126	-
660	THIAR.g008880	Glutamate receptor-interacting protein 2	-	1.85639	-
661	THIAR.g005635	Voltage-dependent calcium channel type A subunit alpha-1	-	1.85563	-
662	THIAR.g018814	Protein FAM107B, putative	-	1.84516	-
663	THIAR.g013900	Beta-glucuronidase	-	1.83923	-
664	THIAR.g014854	Monocarboxylate transporter 8	-	1.83546	-
665	THIAR.g015571	Stromal interaction molecule homolog	-	1.83146	-
666	THIAR.g001535	RNA polymerase I-specific transcription initiation factor RRN3	-	1.8248	-
667	THIAR.g003123	IgLON family member 5	-	1.82347	-
668	THIAR.g002433	Probable G-protein coupled receptor Mth-like 5	-	1.82314	-
669	THIAR.g008991	Sodium-coupled monocarboxylate transporter 1	-	1.82278	-
670	THIAR.g016746	Lipase member I	-	1.81883	-
671	THIAR.g004656	Thioredoxin domain-containing protein 9	-	1.81824	-
672	THIAR.g017409	Chitin deacetylase 4	-	1.81625	-
673	THIAR.g020336	MICAL-like protein 1	-	1.81426	-
674	THIAR.g007707	Putative uncharacterized protein	-	1.80313	-
675	THIAR.g000144	Transcription factor Ken	-	1.80281	-
676	THIAR.g008309	Beaten path IIa	-	1.788	-
677	THIAR.g001766	Polypyrimidine tract-binding protein 1	-	1.77493	-
678	THIAR.g013512	THO complex subunit 1	-	1.77408	-
679	THIAR.g013634	C5197	-	1.75642	-
680	THIAR.g004341	Pre-mRNA-splicing factor SYF1	-	1.75052	-
681	THIAR.g003014	Poly(ADP-ribose) glycohydrolase	-	1.75038	-
682	THIAR.g016315	Fatty acid-binding protein, muscle	-	1.74736	-
683	THIAR.g015732	Netrin receptor UNC5B	-	1.7447	-
684	THIAR.g018345	Uncharacterized protein	-	1.7289	-
685	THIAR.g012502	Probable RNA-directed DNA polymerase from transposon X-element	-	1.72794	-
686	THIAR.g020387	Uncharacterized protein (Fragment)	-	1.72755	-
687	THIAR.g013660	General transcription factor 3C polypeptide 3	-	1.72259	-
688	THIAR.g016944	Peptidyl-prolyl cis-trans isomerase 4	-	1.71869	-
689	THIAR.g013534	Cadherin-86C	-	1.7114	-
690	THIAR.g007419	Dual specificity protein phosphatase 13 isoform B	-	1.70807	-
691	THIAR.g002362	Disheveled-associated activator of morphogenesis 2	-	1.68543	-
692	THIAR.g016788	Protein jagunal	-	1.68259	-
693	THIAR.g018319	Glutathione S-transferase 1	-	1.68013	-
694	THIAR.g017988	Serpin 9	-	1.67882	-
695	THIAR.g001099	Uncharacterized protein (Fragment)	-	1.66909	-
696	THIAR.g001556	Putative sh2 domain containing protein	-	1.66646	-
697	THIAR.g009987	Protein EFR3 homolog cmp44E	-	1.66299	-
698	THIAR.g001467	Cationic amino acid transporter 3	-	1.66242	-
699	THIAR.g019792	Uncharacterized protein	-	1.65933	-
700	THIAR.g005402	GG20231	-	1.65662	-
701	THIAR.g013485	39S ribosomal protein L3, mitochondrial	-	1.65505	-
702	THIAR.g010775	Laminin subunit beta-1	-	1.64117	-
703	THIAR.g003907	28S ribosomal protein S5, mitochondrial	-	1.63888	-
704	THIAR.g008010	Pleckstrin homology domain-containing family M member 3	-	1.6309	-
705	THIAR.g008373	26S protease regulatory subunit 4	-	1.62909	-
706	THIAR.g014160	N-sulphoglucosamine sulphohydrolase	-	1.62799	-
707	THIAR.g009921	Carbonic anhydrase 15	-	1.62738	-
708	THIAR.g008303	Chondroitin sulfate synthase 2	-	1.62494	-
709	THIAR.g016692	Major facilitator superfamily domain-containing protein 6-A	-	1.62442	-
710	THIAR.g006916	Embryonic polarity protein dorsal 2	-	1.62281	-
711	THIAR.g014550	Lipoma HMGIC fusion partner-like 3 protein	-	1.62107	-
712	THIAR.g007658	Chymotrypsin/elastase isoinhibitors 2 to 5	-	1.61631	-
713	THIAR.g017513	Syntaxin-5	-	1.60111	-
714	THIAR.g000352	Ubiquitin-conjugating enzyme E2 R2	-	1.59026	-
715	THIAR.g019912	Uncharacterized peptidase C1-like protein F26E4.3	-	1.58114	-
716	THIAR.g000768	Uncharacterized protein (Fragment)	-	1.57725	-
717	THIAR.g013379	Alpha-endosulfine	-	1.57228	-
718	THIAR.g018432	Facilitated trehalose transporter Tret1	-	1.56391	-
719	THIAR.g018086	Cell surface glycoprotein 1	-	1.5533	-
720	THIAR.g010503	Myotubularin-related protein 3	-	1.55254	-
721	THIAR.g004585	Importin-13	-	1.55238	-
722	THIAR.g001689	WD repeat-containing protein 47	-	1.54842	-
723	THIAR.g015288	Lipase member I	-	1.54723	-
724	THIAR.g018024	Intersectin-2	-	1.54402	-
725	THIAR.g015544	Fibrillin-2	-	1.53524	-
726	THIAR.g014419	FERM and PDZ domain-containing protein 4	-	1.53095	-
727	THIAR.g001373	Succinate dehydrogenase [ubiquinone] flavoprotein subunit, mitochondrial	-	1.51439	-
728	THIAR.g005754	Actin-binding Rho-activating protein	-	1.50205	-
729	THIAR.g002379	Uncharacterized protein	-	1.50047	-
730	THIAR.g012561	Leishmanolysin-like peptidase	-	1.49913	-
731	THIAR.g007765	Growth arrest-specific protein 2	-	1.48148	-
732	THIAR.g015056	Tyrosine-protein kinase Fps85D	-	1.47544	-
733	THIAR.g017223	Proto-oncogene c-Fos	-	1.47087	-
734	THIAR.g000896	B-cell receptor CD22	-	1.46046	-
735	THIAR.g009629	Uncharacterized protein	-	1.45415	-
736	THIAR.g016431	ABC transporter G family member 20	-	1.45056	-
737	THIAR.g018842	Tyrosine-protein kinase Shark	-	1.44632	-
738	THIAR.g017467	Probable Ufm1-specific protease 1	-	1.44612	-
739	THIAR.g013605	Putative phospholipase B-like 2	-	1.44481	-
740	THIAR.g006697	Uncharacterized protein	-	1.4438	-
741	THIAR.g019575	Tubulointerstitial nephritis antigen-like	-	1.44078	-
742	THIAR.g005704	Laminin subunit alpha-1	-	1.43959	-
743	THIAR.g018042	Uncharacterized protein (Fragment)	-	1.43917	-
744	THIAR.g004279	Reticulon-4-interacting protein 1, mitochondrial	-	1.43375	-
745	THIAR.g003655	ATPase family AAA domain-containing protein 2	-	1.40601	-
746	THIAR.g007438	CWF19-like protein 1	-	1.39351	-
747	THIAR.g000531	Elongation of very long chain fatty acids protein AAEL008004	-	1.38572	-3.76115
748	THIAR.g016499	Clip-domain containing serine protease 44	-	1.36095	1.78686
749	THIAR.g011274	Adenylyl cyclase-associated protein 1	-	1.35051	-
750	THIAR.g008953	Interferon-related developmental regulator 1	-	1.34055	-
751	THIAR.g017182	Rho GTPase-activating protein 18	-	1.34015	-
752	THIAR.g020385	Protein pigeon	-	1.32051	-
753	THIAR.g007936	Cytoglobin-1	-	1.30251	-
754	THIAR.g008758	F-box protein 32	-	1.30015	-
755	THIAR.g013561	FERM domain-containing protein 5	-	1.29594	-
756	THIAR.g013917	PAB-dependent poly(A)-specific ribonuclease subunit PAN3	-	1.29439	-
757	THIAR.g014097	Disintegrin and metalloproteinase domain-containing protein 10	-	1.28407	-
758	THIAR.g014938	Probable glucosamine 6-phosphate N-acetyltransferase	-	1.26388	-
759	THIAR.g019546	Lissencephaly-1 homolog	-	1.26045	-
760	THIAR.g000389	Solute carrier family 52, riboflavin transporter, member 3-A	-	1.25671	-
761	THIAR.g008352	F-box/WD repeat-containing protein 7	-	1.24803	-
762	THIAR.g003741	HPr kinase/phosphorylase	-	1.24487	-
763	THIAR.g011358	Calpain-A 2	-	1.24374	2.12393
764	THIAR.g006662	Tyrosine-protein kinase CSK	-	1.23024	-
765	THIAR.g013376	Putative uncharacterized protein	-	1.21451	-

## Sheet: e. OS co-existence
Table S11e. The genes potentially related to the co-existence between O. sinensis and T. armoricanus
#	Gene ID	Annotation	Fold change (log2Ratio)
			PH3d	OS3d	OS15d
Genes up-regulated in OS15d, but down-regulated in PH3d and OS3d (Part of Cluster 1)
1	THIAR.g001806	Glutamate receptor	-6.64205	-6.44495	9.26717
2	THIAR.g004704	Sodium-dependent noradrenaline transporter	-7.64371	-4.32135	6.40978
3	THIAR.g001807	Glutamate receptor, putative	-7.09376	-6.97826	6.30028
4	THIAR.g001650	-	-4.33641	-4.09417	5.40374
5	THIAR.g008591	Plasma kallikrein 3	-2.67888	-2.3776	5.10366
6	THIAR.g016549	-	-5.11633	-2.90093	5.06851
7	THIAR.g007883	Cytosol aminopeptidase	-4.8034	-2.81173	4.2329
Genes up-regulated in OS15d, but down-regulated in PH3d(Part of Cluster 2a)
1	THIAR.g007285	Proline-rich antimicrobial peptide 1 2	-1.93548	5.3371	13.4928
2	THIAR.g002460	Attacin 8	-4.47074	1.81381	11.0174
3	THIAR.g011822	Larval/pupal rigid cuticle protein 66	-3.54026	5.35549	8.92033
4	THIAR.g014267	UDP-glucuronosyltransferase 2B1	-3.35953	-	8.07984
5	THIAR.g007287	Proline-rich antimicrobial peptide 1 3	-1.73017	6.21369	7.42977
6	THIAR.g016609	Larval/pupal rigid cuticle protein 66	-5.31886	9.06012	7.25611
7	THIAR.g007286	Proline-rich antimicrobial peptide 1 1	-3.07656	13.1994	7.23138
8	THIAR.g017969	General odorant-binding protein 2	-6.08348	4.14264	7.20349
9	THIAR.g014120	-	-5.00129	3.82159	6.63621
10	THIAR.g006803	Attacin 6	-1.82947	4.35746	6.32987
11	THIAR.g003772	Defensin 4	-2.95675	4.639	6.03984
12	THIAR.g005336	Cell surface glycoprotein 1	-3.82746	8.50409	5.91212
13	THIAR.g001763	Putative cuticle protein	-4.56625	7.26264	5.11836
14	THIAR.g006257	Cuticle protein 18.6, isoform B	-4.60712	8.67506	4.96428
15	THIAR.g016159	GH18953	-2.74717	8.10711	4.80197
16	THIAR.g008129	Putative cuticle protein	-4.11418	8.61811	4.31911
17	THIAR.g018527	Sodium/potassium-transporting ATPase subunit alpha	-4.3769	-	3.84229
18	THIAR.g018465	Probable chitinase 3	-1.88793	2.01451	3.83751
19	THIAR.g002391	Larval cuticle protein LCP-17	-4.02685	-	3.50765
20	THIAR.g017050	Tubulin beta-4 chain	-3.83274	2.37635	2.81317
21	THIAR.g002918	Proto-oncogene tyrosine-protein kinase ROS	-1.65229	-	2.44792
22	THIAR.g020076	Serine protease gd	-1.22466	-	1.32277
23	THIAR.g019914	Trehalase	-1.52448	1.25571	1.2487
24	THIAR.g012162	Meiosis-specific with OB domain-containing protein	-2.79767	3.35351	1.13734
25	THIAR.g015076	Serine protease gd	-1.2867	-	1.07983
26	THIAR.g002949	Serine protease gd	-1.30053	-	1.06837
Genes up-regulated in OS15d, but did not reponded in PH3d or OS3d (Cluster 3b)
1	THIAR.g011494	Uncharacterized protein	-	-	12.023
2	THIAR.g009752	-	-	-	11.7192
3	THIAR.g016633	Pro-corazonin	-	-	10.6343
4	THIAR.g000003	Probable cytochrome P450 6a14	-	-	9.47048
5	THIAR.g013666	Uncharacterized protein	-	-	8.96185
6	THIAR.g012220	Uncharacterized protein (Fragment)	-	-	8.8871
7	THIAR.g017920	Uncharacterized protein	-	-	8.79698
8	THIAR.g017805	Cytochrome P450 6a2	-	-	8.78925
9	THIAR.g018911	3-hydroxyacyl-CoA dehydrogenase type-2	-	-	8.75529
10	THIAR.g002326	Uncharacterized protein (Fragment)	-	-	8.74969
11	THIAR.g007422	-	-	-	8.73556
12	THIAR.g010355	Enoyl-CoA delta isomerase 1, mitochondrial	-	-	8.73453
13	THIAR.g018011	-	-	-	8.59407
14	THIAR.g003168	GH23022	-	-	7.94998
15	THIAR.g010736	Odorant binding protein	-	-	7.69138
16	THIAR.g002375	Similar to CG9447 (Fragment)	-	-	7.5339
17	THIAR.g002071	Aldo-keto reductase family 1 member C4	-	-	7.18361
18	THIAR.g020075	General odorant-binding protein 28a	-	-	7.06242
19	THIAR.g017281	Leucine-rich repeat-containing protein 74	-	-	6.948
20	THIAR.g005328	Alpha-tocopherol transfer protein-like	-	-	6.84358
21	THIAR.g001778	Insulin-like growth factor-binding protein complex acid labile subunit	-	-	6.82636
22	THIAR.g007407	Uncharacterized protein	-	-	6.78191
23	THIAR.g010077	Fuseless	-	-	6.70718
24	THIAR.g012890	Beclin 1-associated autophagy-related key regulator	-	-	6.6291
25	THIAR.g011941	Putative uncharacterized protein	-	-	6.49779
26	THIAR.g006658	Cytochrome c oxidase subunit 5B, mitochondrial	-	-	6.3318
27	THIAR.g019890	DNA transposase THAP9	-	-	6.20342
28	THIAR.g018760	Putative uncharacterized protein	-	-	6.15102
29	THIAR.g000434	GH11819	-	-	6.07354
30	THIAR.g008444	Synaptotagmin	-	-	6.04016
31	THIAR.g009641	Uncharacterized protein	-	-	5.93375
32	THIAR.g006736	Putative uncharacterized protein	-	-	5.80252
33	THIAR.g008936	Lactase-phlorizin hydrolase	-	-	5.79507
34	THIAR.g009367	Cytochrome P450 4C1	-	-	5.77269
35	THIAR.g003184	Fatty acid desaturase 16	-	-	5.63721
36	THIAR.g003186	Fatty acid desaturase 18	-	-	5.59868
37	THIAR.g014663	3-hydroxyisobutyryl-CoA hydrolase, mitochondrial	-	-	5.54596
38	THIAR.g006333	Pyruvate kinase PKLR	-	-	5.54303
39	THIAR.g016207	Transient-receptor-potential-like protein	-	-	5.53633
40	THIAR.g006777	-	-	-	5.51756
41	THIAR.g010871	-	-	-	5.47776
42	THIAR.g007841	Fibroin heavy chain	-	-	5.43307
43	THIAR.g007074	Aldo-keto reductase AKR2E4	-	-	5.15695
44	THIAR.g007003	Uncharacterized protein	-	-	5.1566
45	THIAR.g007058	Arrestin domain-containing protein 1	-	-	5.0486
46	THIAR.g014266	2-hydroxyacylsphingosine 1-beta-galactosyltransferase	-	-	4.94806
47	THIAR.g013255	Fez family zinc finger protein 1	-	-	4.92966
48	THIAR.g018958	-	-	-	4.91804
49	THIAR.g016895	-	-	-	4.8683
50	THIAR.g015386	Retrovirus-related Pol polyprotein from transposon TNT 1-94	-	-	4.86714
51	THIAR.g017493	Uncharacterized protein	-	-	4.83348
52	THIAR.g012373	Uncharacterized protein (Fragment)	-	-	4.71534
53	THIAR.g002464	Lysocardiolipin acyltransferase 1	-	-	4.63747
54	THIAR.g016585	Putative uncharacterized protein	-	-	4.55464
55	THIAR.g009163	Armadillo repeat-containing protein 4	-	-	4.48729
56	THIAR.g018680	Transient-receptor-potential-like protein	-	-	4.44381
57	THIAR.g003454	Cytoplasmic dynein 2 heavy chain 1	-	-	4.42801
58	THIAR.g000020	Ecdysteroid UDP-glucosyltransferase	-	-	4.41517
59	THIAR.g010919	Uncharacterized protein	-	-	4.41477
60	THIAR.g001198	Putative uncharacterized protein	-	-	4.38808
61	THIAR.g016271	Uncharacterized protein (Fragment)	-	-	4.35347
62	THIAR.g016897	Glycine receptor subunit alpha-4	-	-	4.32564
63	THIAR.g007474	Segmentation protein cap'n'collar	-	-	4.29765
64	THIAR.g005097	RNA-directed DNA polymerase from mobile element jockey	-	-	4.2629
65	THIAR.g008488	Sperm motility kinase X	-	-	4.24413
66	THIAR.g008011	Zinc finger protein 395	-	-	4.21256
67	THIAR.g012648	Xanthine dehydrogenase	-	-	4.13107
68	THIAR.g012695	cAMP and cAMP-inhibited cGMP 3',5'-cyclic phosphodiesterase 10A	-	-	3.97635
69	THIAR.g010478	Leucine-rich repeat-containing protein 48	-	-	3.96689
70	THIAR.g011036	Otopetrin	-	-	3.94703
71	THIAR.g006989	Membrane alanyl aminopeptidase (Fragment)	-	-	3.93223
72	THIAR.g004454	Malate dehydrogenase, glyoxysomal	-	-	3.92567
73	THIAR.g006347	L-threonine dehydratase biosynthetic IlvA	-	-	3.89099
74	THIAR.g002934	Growth arrest-specific protein 8 homolog	-	-	3.86894
75	THIAR.g014264	UDP-glucuronosyltransferase 1-6	-	-	3.75741
76	THIAR.g019715	AAEL000317-PA	-	-	3.74972
77	THIAR.g015533	Cyclic nucleotide-gated cation channel alpha-3	-	-	3.69226
78	THIAR.g013284	Uncharacterized protein	-	-	3.64226
79	THIAR.g018948	Cyclic nucleotide-gated cation channel alpha-3	-	-	3.62662
80	THIAR.g017746	Fatty-acid amide hydrolase 2	-	-	3.61507
81	THIAR.g005645	Putative uncharacterized protein	-	-	3.60207
82	THIAR.g014265	Ecdysteroid UDP-glucosyltransferase	-	-	3.60007
83	THIAR.g007634	Putative uncharacterized protein ART2	-	-	3.56983
84	THIAR.g008062	Putative fatty acyl-CoA reductase CG5065	-	-	3.55086
85	THIAR.g009689	Transient receptor potential cation channel subfamily A member 1	-	-	3.50067
86	THIAR.g011982	EF-hand domain-containing family member B	-	-	3.47661
87	THIAR.g002222	Uncharacterized protein	-	-	3.47158
88	THIAR.g013597	-	-	-	3.44622
89	THIAR.g009109	Nesprin-1	-	-	3.43684
90	THIAR.g008606	Serpin 2	-	-	3.4226
91	THIAR.g016510	Putative paired box protein	-	-	3.41506
92	THIAR.g003003	Androgen-induced gene 1 protein	-	-	3.41301
93	THIAR.g008514	Uncharacterized protein	-	-	3.38134
94	THIAR.g010126	-	-	-	3.35598
95	THIAR.g011563	Proton-coupled amino acid transporter 4	-	-	3.3521
96	THIAR.g011521	Polycystic kidney disease 2-like 1 protein	-	-	3.34152
97	THIAR.g003799	Bombyxin A-2 homolog	-	-	3.28866
98	THIAR.g002188	High affinity cAMP-specific and IBMX-insensitive 3',5'-cyclic phosphodiesterase 8A	-	-	3.19761
99	THIAR.g015827	-	-	-	3.17872
100	THIAR.g011096	T-complex-associated testis-expressed protein 1	-	-	3.17366
101	THIAR.g013425	Uncharacterized protein	-	-	3.16629
102	THIAR.g010971	Probable salivary secreted peptide	-	-	3.14285
103	THIAR.g009235	Uncharacterized protein	-	-	3.12861
104	THIAR.g015224	Uncharacterized protein ART2 (Fragment)	-	-	3.10111
105	THIAR.g016550	Potassium/sodium hyperpolarization-activated cyclic nucleotide-gated channel 2	-	-	3.09999
106	THIAR.g004705	Solute carrier family 22 member 3	-	-	3.09366
107	THIAR.g011493	-	-	-	3.08774
108	THIAR.g015619	RIB43A-like with coiled-coils protein 1	-	-	3.0728
109	THIAR.g015514	Uncharacterized protein	-	-	3.05907
110	THIAR.g004237	Ras-related protein Rab-8A	-	-	3.05598
111	THIAR.g014981	Uncharacterized protein	-	-	3.04337
112	THIAR.g019611	Transcription factor Adf-1	-	-	3.02871
113	THIAR.g003399	Uncharacterized protein	-	-	2.96433
114	THIAR.g018961	Low density lipoprotein receptor adapter protein 1	-	-	2.95298
115	THIAR.g013681	Discoidin domain-containing receptor 2	-	-	2.93993
116	THIAR.g013524	Uncharacterized protein	-	-	2.90941
117	THIAR.g017577	Ankyrin2-3	-	-	2.88643
118	THIAR.g018565	Silk gland factor 1	-	-	2.8824
119	THIAR.g008634	Acidic phospholipase A2 PA4	-	-	2.87641
120	THIAR.g002127	Uncharacterized protein (Fragment)	-	-	2.82244
121	THIAR.g002128	Uncharacterized protein (Fragment)	-	-	2.78852
122	THIAR.g008052	Fas-binding factor 1	-	-	2.78846
123	THIAR.g000887	Uncharacterized MFS-type transporter C09D4.1	-	-	2.78353
124	THIAR.g011482	15-hydroxyprostaglandin dehydrogenase [NAD(+)]	-	-	2.78331
125	THIAR.g010294	UPF0565 protein C2orf69	-	-	2.72133
126	THIAR.g003042	Cuticle protein 18.6, isoform A	-	-	2.69625
127	THIAR.g018214	Putative uncharacterized protein ART2	-	-	2.68767
128	THIAR.g004200	Arrestin domain-containing protein 2	-	-	2.68404
129	THIAR.g004566	Voltage-dependent T-type calcium channel subunit alpha-1H	-	-	2.67439
130	THIAR.g012821	Alpha-N-acetylgalactosaminidase	-	-	2.62538
131	THIAR.g019826	Metalloendopeptidase	-	-	2.61658
132	THIAR.g013599	Putative inorganic phosphate cotransporter	-	-	2.61341
133	THIAR.g015010	Esterase FE4	-	-	2.61088
134	THIAR.g014563	Glycine receptor subunit beta	-	-	2.60719
135	THIAR.g011221	Voltage-dependent calcium channel subunit alpha-2/delta-3	-	-	2.56014
136	THIAR.g020509	CG6236, isoform A	-	-	2.55252
137	THIAR.g006687	Xanthine dehydrogenase	-	-	2.53079
138	THIAR.g018929	Microtubule-associated protein futsch	-	-	2.52746
139	THIAR.g020198	B-box type zinc finger protein ncl-1	-	-	2.51922
140	THIAR.g015834	Facilitated trehalose transporter Tret1-1	-	-	2.5182
141	THIAR.g014569	Membrane-bound alkaline phosphatase	-	-	2.51439
142	THIAR.g017857	Rhombotin-1	-	-	2.49741
143	THIAR.g019169	Glutamate-rich protein 2	-	-	2.47635
144	THIAR.g010383	Putative uncharacterized protein	-	-	2.42645
145	THIAR.g007215	Inactive heparanase-2	-	-	2.38551
146	THIAR.g018215	Putative uncharacterized protein	-	-	2.38221
147	THIAR.g002667	Oxysterol-binding protein-related protein 6	-	-	2.36629
148	THIAR.g011834	Alkaline phosphatase, tissue-nonspecific isozyme	-	-	2.35708
149	THIAR.g016927	G-protein coupled receptor 126	-	-	2.3489
150	THIAR.g001257	Myotubularin-related protein 5	-	-	2.34544
151	THIAR.g005355	Chloride channel protein 2	-	-	2.33807
152	THIAR.g009111	Nesprin-1	-	-	2.32568
153	THIAR.g009925	GH23882	-	-	2.3205
154	THIAR.g009737	GTP-binding protein 1	-	-	2.26655
155	THIAR.g010022	Peptidoglycan recognition protein 7	-	-	2.21495
156	THIAR.g000174	GTP-binding protein 2	-	-	2.20842
157	THIAR.g017216	Tektin-1	-	-	2.18944
158	THIAR.g006517	Metabotropic glutamate receptor 5	-	-	2.188
159	THIAR.g008318	Phosphoenolpyruvate carboxykinase [GTP]	-	-	2.17376
160	THIAR.g006353	Organic cation/carnitine transporter 7	-	-	2.17352
161	THIAR.g007161	Tolloid-like protein 1	-	-	2.1167
162	THIAR.g019557	Tyrosine-protein phosphatase 99A	-	-	2.11247
163	THIAR.g008021	Acetyl-coenzyme A synthetase	-	-	2.09346
164	THIAR.g011249	Clip-domain containing serine protease 40	-	-	2.08201
165	THIAR.g006368	Membrane-associated transporter protein	-	-	2.07925
166	THIAR.g012453	Dystonin	-	-	2.04886
167	THIAR.g000856	Ras-related protein Rab-32	-	-	2.02326
168	THIAR.g010582	-	-	-	1.98955
169	THIAR.g016416	Tyrosine-protein phosphatase non-receptor type 5	-	-	1.96454
170	THIAR.g003209	Peptidoglycan-recognition protein LB 2	-	-	1.94037
171	THIAR.g013934	Diuretic hormone receptor	-	-	1.93085
172	THIAR.g013466	Diuretic hormone receptor	-	-	1.9099
173	THIAR.g005524	Histone-lysine N-methyltransferase 2D	-	-	1.70889
174	THIAR.g005338	Uncharacterized protein	-	-	1.70363
175	THIAR.g013127	Protein toll 7	-	-	1.68406
176	THIAR.g005117	Major facilitator superfamily domain-containing protein 6	-	-	1.65286
177	THIAR.g007363	Dystrophin	-	-	1.64778
178	THIAR.g002524	Transmembrane protein 198	-	-	1.62354
179	THIAR.g008493	Probable serine hydrolase	-	-	1.61196
180	THIAR.g001700	Contactin-associated protein-like 4	-	-	1.60242
181	THIAR.g016926	Aminopeptidase N	-	-	1.56308
182	THIAR.g011821	-	-	-	1.54749
183	THIAR.g001996	Plastin-3	-	-	1.51246
184	THIAR.g012689	Endothelin-converting enzyme 1	-	-	1.48002
185	THIAR.g004195	Clip-domain containing serine protease 6	-	-	1.36016
Genes up-regulated in PH3d and OS15d (part of Cluster 4a)
1	THIAR.g014893	Peritrophin-1	4.57068	-	11.9265
2	THIAR.g019672	Trypsin, alkaline A	5.80231	-	10.551
3	THIAR.g004065	Peptidoglycan-recognition protein LB 3	8.75545	-	8.34537
4	THIAR.g005138	Uncharacterized protein	4.40508	-	7.04454
5	THIAR.g014258	-	2.43559	-	7.02928
6	THIAR.g016083	Protease inhibitor 6	7.61579	-	6.29668
7	THIAR.g009500	Polycystin-2	2.4828	-	6.25655
8	THIAR.g003985	Beta-1,3-glucan-binding protein 1	3.57843	-	5.45154
9	THIAR.g016082	Protease inhibitor 6	5.97172	-	5.25225
10	THIAR.g020310	Juvenile hormone-inducible protein	3.65783	-	5.02521
11	THIAR.g009932	Clip-domain containing serine protease 14	2.45153	-	3.83184
12	THIAR.g011071	PHD finger protein rhinoceros	1.92946	-	3.67902
13	THIAR.g010953	L-threonine dehydratase catabolic TdcB	1.60169	-	3.5447
14	THIAR.g001393	L-ascorbate oxidase	2.83178	-	3.36592
15	THIAR.g014224	TPA: multicopper oxidase 1	3.08957	-	3.30429
16	THIAR.g017146	Trypsin CFT-1	2.50373	-	3.27525
17	THIAR.g010866	Nuclear factor NF-kappa-B p110 subunit	1.57744	-	3.14769
18	THIAR.g020162	Ankyrin-repeat containing protein-2	1.4564	-	3.06196
19	THIAR.g014777	Laccase-4	2.84711	-	3.06012
20	THIAR.g003103	Apolipoprotein D	2.85358	-	3.00116
21	THIAR.g001627	Peptidoglycan recognition protein 2	1.72656	-	2.80187
22	THIAR.g000463	Probable phosphoserine aminotransferase	2.48075	-	2.54921
23	THIAR.g012794	Phosphoserine aminotransferase	2.34162	-	2.50563
24	THIAR.g011718	Sialin	2.08058	-	2.48419
25	THIAR.g013388	Tryptase	2.53316	-	2.37334
26	THIAR.g010087	Esterase FE4	2.43969	-	2.36292
27	THIAR.g019383	Dipeptidyl aminopeptidase-like protein 6	1.87215	-	2.33495
28	THIAR.g013772	Nitric oxide synthase	1.95875	-	2.27607
29	THIAR.g002979	Venom serine protease Bi-VSP	1.80849	-	2.26714
30	THIAR.g012831	Membrane-bound alkaline phosphatase	1.28934	-	2.19315
31	THIAR.g008404	Endocuticle structural glycoprotein SgAbd-2	1.63472	-	2.15584
32	THIAR.g005013	Cytochrome P450 6B7	1.85812	-	2.11407
33	THIAR.g004397	Peptidylglycine alpha-hydroxylating monooxygenase	1.83377	-	2.093
34	THIAR.g002384	Sorting nexin-17	1.41073	-	2.06024
35	THIAR.g006603	Myrosinase 1	1.98191	-	2.05275
36	THIAR.g006443	Synaptic vesicle glycoprotein 2B	1.35803	-	2.03742
37	THIAR.g019617	Prostasin	1.70896	-	1.98744
38	THIAR.g018200	Myrosinase 1	3.60482	-	1.90607
39	THIAR.g019927	Lactotransferrin 3	1.8881	-	1.88136
40	THIAR.g015551	-	2.79485	-	1.87465
41	THIAR.g000345	Facilitated trehalose transporter Tret1	1.3081	-	1.85114
42	THIAR.g004937	Epithelium specific ets factor 3, ese3, putative	2.75441	-	1.83923
43	THIAR.g002398	Membrane alanyl aminopeptidase (Fragment)	1.42795	-	1.7838
44	THIAR.g000114	Sorbitol dehydrogenase	1.97577	-	1.76566
45	THIAR.g001246	Proton-coupled amino acid transporter 4	2.24739	-	1.74061
46	THIAR.g001927	Caspase-7 1	1.86774	-	1.72976
47	THIAR.g016766	Extradiol ring-cleavage dioxygenase	1.26059	-	1.61734
48	THIAR.g018023	Zinc finger protein GLIS2 homolog	2.38255	-	1.40621
Genes up-regulated in OS3d and OS15d (part of Cluster 3b)
1	THIAR.g010738	Defensin 2	-	7.01649	10.2294
2	THIAR.g013211	Attacin 5	-	6.50505	9.95062
3	THIAR.g008914	Connectin	-	8.74338	9.66113
4	THIAR.g001451	Arylsulfatase B 1	-	6.54744	9.4815
5	THIAR.g017918	Defensin 3	-	7.6893	9.38937
6	THIAR.g016752	Gloverin 2	-	5.54933	8.85678
7	THIAR.g006035	Defensin 1	-	7.40827	8.82234
8	THIAR.g017735	Radial spoke head 10 homolog B2	-	3.97077	8.63597
9	THIAR.g008126	Putative cuticle protein	-	10.1363	8.21774
10	THIAR.g015579	LINE-1 reverse transcriptase homolog	-	9.55384	8.17928
11	THIAR.g002462	Attacin 4	-	7.94069	7.94424
12	THIAR.g016753	Gloverin 3	-	5.87664	7.65033
13	THIAR.g000229	Homeotic protein proboscipedia	-	6.32627	7.60243
14	THIAR.g002508	Odorant binding protein	-	9.17542	7.31881
15	THIAR.g015122	Dynein assembly factor 1, axonemal	-	3.6724	7.28171
16	THIAR.g009486	Conserved uncharacterized protein	-	8.67686	7.16973
17	THIAR.g019942	Uncharacterized protein	-	9.132	6.81139
18	THIAR.g000446	Arp2	-	3.69751	6.61631
19	THIAR.g002758	Bardet-Biedl syndrome 2 protein	-	5.08486	6.43407
20	THIAR.g016588	Transposable element P transposase	-	4.58719	6.28815
21	THIAR.g011893	Facilitated trehalose transporter Tret1	-	6.37462	6.28676
22	THIAR.g006486	Putative nuclease HARBI1	-	6.55653	6.0718
23	THIAR.g003501	GG17828	-	8.55638	5.90784
24	THIAR.g013682	Ecdysteroid UDP-glucosyltransferase	-	4.05557	5.86117
25	THIAR.g017031	Aldo-keto reductase AKR2E4	-	5.25985	5.69712
26	THIAR.g000931	Proton-coupled amino acid transporter 1	-	4.39363	5.51092
27	THIAR.g003153	Single-minded (Fragment)	-	3.38328	5.48087
28	THIAR.g019513	Fatty acid synthase	-	4.82697	5.23291
29	THIAR.g000916	Facilitated trehalose transporter Tret1	-	4.33552	5.02927
30	THIAR.g009371	Phospholipase B1, membrane-associated	-	6.60868	5.01394
31	THIAR.g016081	Cuticle protein 1	-	5.15822	4.9631
32	THIAR.g014788	Larval cuticle protein 16/17	-	5.04868	4.95045
33	THIAR.g009570	Uncharacterized protein (Fragment)	-	2.60167	4.53321
34	THIAR.g000278	Protein scarlet	-	6.04992	4.47081
35	THIAR.g005720	Uncharacterized protein	-	6.70858	4.35966
36	THIAR.g010717	Dopamine N-acetyltransferase	-	4.24268	4.31913
37	THIAR.g016240	HIG1 domain family member 1C	-	3.67697	4.29174
38	THIAR.g002902	Sodium channel protein Nach	-	3.11166	4.28433
39	THIAR.g009161	Larval cuticle protein LCP-17	-	6.5804	4.13226
40	THIAR.g014789	Larval cuticle protein 16/17	-	3.29817	4.0601
41	THIAR.g019162	GG10314	-	6.473	3.93365
42	THIAR.g012154	-	-	1.89971	3.87176
43	THIAR.g007626	Microsomal glutathione S-transferase 1	-	5.13022	3.85227
44	THIAR.g011823	Pupal cuticle protein Edg-84A	-	3.86885	3.7355
45	THIAR.g006064	Probable cytochrome P450 6a14	-	7.29144	3.6033
46	THIAR.g000863	Luciferin 4-monooxygenase	-	8.10885	3.49818
47	THIAR.g012110	Cystathionine beta-synthase	-	7.3122	3.37656
48	THIAR.g013043	Histone H1	-	5.00538	3.21733
49	THIAR.g004250	Cuticle protein	-	6.54271	2.96642
50	THIAR.g019795	GG14365	-	5.17958	2.81683
51	THIAR.g016160	AGAP000344-PA	-	2.94516	2.64916
52	THIAR.g020529	Putative defense protein	-	2.0308	2.64674
53	THIAR.g003532	Multiple C2 and transmembrane domain-containing protein 1	-	3.14717	2.63619
54	THIAR.g015674	Histone H1B	-	2.65079	2.44403
55	THIAR.g006162	Uncharacterized protein	-	2.50372	2.44097
56	THIAR.g010744	Nose resistant to fluoxetine protein 6	-	2.01368	2.39139
57	THIAR.g004652	Alsin	-	2.97128	2.25842
58	THIAR.g000811	Glutamate receptor ionotropic, NMDA 2B	-	3.17697	2.25448
59	THIAR.g009421	Histone H1	-	2.47586	2.25212
60	THIAR.g008623	Uncharacterized protein (Fragment)	-	2.21489	2.18138
61	THIAR.g011358	Calpain-A 2	-	1.24374	2.12393
62	THIAR.g002869	Putative E3 ubiquitin-protein ligase makorin-1	-	3.56465	2.00997
63	THIAR.g004429	Ferritin subunit	-	2.07813	1.94687
64	THIAR.g020011	Lipase member I	-	3.2684	1.9461
65	THIAR.g012348	Neutral ceramidase	-	1.87463	1.91147
66	THIAR.g016499	Clip-domain containing serine protease 44	-	1.36095	1.78686
Genes up-regulated in PH3d, OS3d and OS15d (part of Cluster 5)
1	THIAR.g000224	Cecropin 2	8.14021	5.7536	15.4601
2	THIAR.g000223	Cecropin 1	5.53558	4.938	12.8347
3	THIAR.g006804	Attacin 2	8.76537	6.67982	11.0472
4	THIAR.g016755	-	8.81485	6.98345	10.9179
5	THIAR.g002461	Attacin 1	8.55358	5.95851	10.3473
6	THIAR.g016754	-	7.31107	3.61853	10.1847
7	THIAR.g007284	-	7.08286	6.12197	9.35188
8	THIAR.g003821	Cecropin 4	3.78912	1.40698	9.22215
9	THIAR.g013210	Gloverin 1	7.82245	4.26949	8.91129
10	THIAR.g004984	Hemocytin	6.34164	6.03227	8.62803
11	THIAR.g007283	-	8.4573	4.45431	8.4047
12	THIAR.g008415	-	7.70483	3.98806	8.28151
13	THIAR.g012638	Protein yellow	5.75851	5.72756	7.89705
14	THIAR.g000225	Cecropin 3	6.16614	3.97819	7.7238
15	THIAR.g011320	Attacin 3	6.26687	4.93244	7.66736
16	THIAR.g013369	Synaptic vesicle glycoprotein 2A	6.44143	4.30372	6.84428
17	THIAR.g008251	Beat protein, putative	4.96936	9.00589	6.72484
18	THIAR.g005293	Circadian clock-controlled protein	7.11484	3.30648	6.6529
19	THIAR.g000770	Uncharacterized protein	5.4246	5.25697	6.43632
20	THIAR.g013370	Synaptic vesicle glycoprotein 2C	6.26922	4.38087	6.38384
21	THIAR.g007862	Lysozyme 4	5.05252	2.3836	6.36008
22	THIAR.g011876	-	4.34807	4.36741	6.16736
23	THIAR.g020482	Lipid storage droplets surface-binding protein 1	6.65556	7.77466	6.03472
24	THIAR.g015881	GTP cyclohydrolase 1	3.7904	2.42103	5.72236
25	THIAR.g007288	-	6.0319	4.16296	5.42011
26	THIAR.g008416	Serine protease gd	7.75703	6.7844	5.31317
27	THIAR.g008157	Peptidoglycan-recognition protein LB 4	2.07974	1.66811	5.08989
28	THIAR.g018857	Lysozyme 7	5.42265	3.91591	4.19656
29	THIAR.g009178	Enteropeptidase	3.40345	6.33545	4.1664
30	THIAR.g004621	Aromatic-L-amino-acid decarboxylase	4.67628	1.46028	4.13755
31	THIAR.g006786	Aromatic-L-amino-acid decarboxylase	4.78168	1.51739	4.01102
32	THIAR.g003208	Peptidoglycan-recognition protein LB 1	4.8049	2.14385	3.72292
33	THIAR.g018296	Peroxisomal N(1)-acetyl-spermine/spermidine oxidase	4.32102	3.14619	3.47677
34	THIAR.g015808	Putative uncharacterized protein	3.52461	6.13517	3.46592
35	THIAR.g001963	A disintegrin and metalloproteinase with thrombospondin motifs 7	5.83628	3.61691	3.44762
36	THIAR.g006247	Annulin	2.75379	1.8729	3.30933
37	THIAR.g002422	Protein yellow	3.08578	1.48199	3.25701
38	THIAR.g019414	Putative defense protein 1	9.6024	8.36278	3.19642
39	THIAR.g005207	Protein lethal(2)essential for life	2.84847	4.43101	3.12876
40	THIAR.g009138	Glutamate [NMDA] receptor subunit 1	2.022	3.32328	3.12423
41	THIAR.g020518	ATP synthase subunit d, mitochondrial	2.18949	5.35373	3.05276
42	THIAR.g006522	-	2.99643	5.61364	2.7533
43	THIAR.g017951	Clip-domain containing serine protease 12	4.34508	1.29266	2.75143
44	THIAR.g017282	S-adenosylmethionine mitochondrial carrier protein homolog	1.6112	3.93281	2.65565
45	THIAR.g007377	Ubiquinone/menaquinone biosynthesis C-methyltransferase UbiE	1.96271	2.85248	2.63405
46	THIAR.g019219	Growth arrest and DNA damage-inducible protein GADD45 alpha	3.50267	2.0704	2.42137
47	THIAR.g011504	Glucose dehydrogenase [FAD, quinone]	1.66241	3.06596	2.40262
48	THIAR.g008608	Protein yellow	1.77884	2.92691	2.32467
49	THIAR.g001906	Epoxide hydrolase 4	2.61108	2.67887	2.13165
50	THIAR.g018675	Death-related ced-3/NEDD2-like protein	1.96387	1.979	2.06714
51	THIAR.g006670	Uncharacterized protein	1.99514	2.64674	2.01746
52	THIAR.g010746	Leucine-rich repeat-containing protein egg-6	3.5673	4.59878	1.99087
53	THIAR.g009989	Bumetanide-sensitive sodium-(potassium)-chloride cotransporter	1.559	1.63306	1.74062
54	THIAR.g017945	Serine/threonine-protein kinase N2	2.3986	1.56363	1.68308
55	THIAR.g020330	Leucine-rich repeat-containing protein 4	2.64021	2.31968	1.64632
