# Supplementary material for: Comparative Transcriptome Analysis of Thitarodes Armoricanus in Response to the Entomopathogenic Fungi Paecilomyces Hepiali and Ophiocordyceps Sinensis
Source: Insects. 2019 Dec 19;11(1):4. doi: 10.3390/insects11010004 (PMC7022891; doi:10.3390/insects11010004)
Supplement: Supplementary file 1 [file insects-11-00004-s001.zip › Table S2.xlsx]

## Sheet: Primer
Table S2. Primers for qPCR
Gene ID	Annotation	Forward 5'-3'	Reverse 5'-3'
THIAR.g005565	Actin, muscle	TCGACATCCGTAAGGACTTGTA	CTGGAAGGTGGAGAGGGAAG
THIAR.g001244	Alpha-amylase 2	GCAGCGGATTCTCGGATTC	TGTTGAGGCGGTTCAGTCT
THIAR.g006803	Attacin 6	GCCTTCCACACCAGGACTT	TTGCTCCGACCTTGTTGTTG
THIAR.g002460	Attacin 8	GCCTTCCACACCAGGACTT	TTGCTCCGACCTTGTTGTTG
THIAR.g012162	Meiosis-specific with OB domain-containing protein	GTCTGATGAGGATGCTGAA	AGGCTGCTTCTACTATGGA
THIAR.g011358	Calpain-A 2	CCACGCATACTCCATCAC	CCACTCGGCTTCATTACC
THIAR.g018587	Caspase-1	GTGGCTGTGGTACTGATGAC	GGTTCCGTGCTTGCTCAA
THIAR.g000223	Cecropin 1	AAGATTCTGCTCGCTGTAG	CTGACCAACCCTTTCCAAT
THIAR.g004897	Chymotrypsin-2	TACTACAACACCACCAGCAGAG	ACCAAAGCCCGTAAGGAACA
THIAR.g012953	C-type lectin 26	TCCACACCGAACCGAAGAC	CAGGTCGTTCCGAGACACTT
THIAR.g006035	Defensin 1	ACTTGCGACCTGTTCTCA	CCATCGTCACAATGTCCTC
THIAR.g003772	Defensin 4	CAACAGTCAACTACAGCGTCTT	CACCAACGTACCATAACCTTGT
THIAR.g013210	Gloverin 1	TACGAACGCAACCTGATG	CGTTGTCGTTACTCCACTT
THIAR.g010556	Glutamate receptor, ionotropic kainate 2	CATCGCTATGCCTGTCAA	AGGAATTGTCGTCGTCATC
THIAR.g015195	Glutathione S-transferase 1	GCAGGACGATGATTACCAGTG	GAGCAGATGTCAGCGATGG
THIAR.g019927	Lactotransferrin 3	GCTGAAGTGTCCATACGA	TGACTACCAACGCATTCTT
THIAR.g013728	Larval cuticle protein LCP-30 1	CAGAACCACGACCTCAAC	AATACCTTCATCCTTGTCTCC
THIAR.g009161	Larval cuticle protein LCP-17	TATTGGATCGCAGGATGAAGC	TGGTGGTGGCGTTGGTAA
THIAR.g002565	Myosin-IB	GCTGGCATCCTTCATCTTGG	GAGCGGCGTTCAGTTGTTC
THIAR.g004228	Heme peroxidase 6	TCCGCTTCTTCCACACTCTC	ACCAATCGCTCAGCCTCAG
THIAR.g020279	Plasma kallikrein 1	CCGCCTTCAAGTCATTCTCC	CTTACGGCAGTCCTCATTGG
THIAR.g007286	Proline-rich antimicrobial peptide1 1	GAGGCGTGATCTCCAGATCC	GGCTGTGCTCTTCAAATTCGT
THIAR.g007285	Proline-rich antimicrobial peptide1 2	ACTGGAATCCACGAGCTAGG	CGCAGTTTCTGGACGAGGA
THIAR.g007287	Proline-rich antimicrobial peptide1 3	CGTCTCGCTGCAACTTCTC	CCTGTATCGCCTTGTGGATCT
THIAR.g010965	Protein toll 6	CATCACCACATATAGCGTTAC	AAGTTATGGAGGAGGCAATC
THIAR.g009932	Serine protease easter-like 14	AACTCTAATCCGTGCTCAG	AATGATGTATCGCTCCTCTT
THIAR.g017591	Serine protease easter-like 25	GCGAACGATATTGCCTTG	CCAGCCAGATATTGTGAGT
THIAR.g004192	Serine protease easter-like 3	GCTGGCGAGAAGATGACAAC	CGAGATTAGTCTGGCATTCCTC
THIAR.g008417	Serine protease gd 9	AAGAACTGTTGCCACGAACC	TGAACGAAGATTGCGACTAGC
THIAR.g008416	Serine protease gd 8	CAACTCCGACAGCATCTACAC	GCTTCCTCCTCATCCTTATCCT
THIAR.g008809	Serine protease snake 7	TGTGGCACAAGGCAGACT	ATCGTTGGTGAACAGAGTGAG
THIAR.g001189	Serine protease snake 1	GCAGCCTGTGGTGTTCAAC	ACAATGCCCGAGTCCAACC
THIAR.g009539	Serine protease snake8	CGGTGGTCCTCTTCAGAT	AGTGTAGACTCCTGGTGAG
THIAR.g013512	THO complex subunit 1	CGATGTGGTGATGGAAGAA	AGCGTCTGAACTTAGAATCC
THIAR.g019914	Trehalase	CCGTCGTCGTGATTACTTCTAC	AGTTGTCCACCTTAGTGTTGTC
THIAR.g017050	Tubulin beta-4 chain 1	GGATACTGTTGTCGAGCCATAC	CCGTAAGTAGGCGTCATTAGC
THIAR.g004184	Osiris 18	TTGCCTGGCGAACTTGATATG	GCACAGCGGACTTGAACTTC
THIAR.g004319	ribosomal protein S3	GAGAATTGGCTGAAGATGGT	GAGGTCAACTCCCTGATACG
THIAR.g015097	glyceraldehyde-3-phosphate dehydrogenase	TGTGTTCACCACCACCGAAA	TTGACACCGACGACGAACAT
