# Supplementary material for: Comparative Transcriptome Analysis of Thitarodes Armoricanus in Response to the Entomopathogenic Fungi Paecilomyces Hepiali and Ophiocordyceps Sinensis
Source: Insects. 2019 Dec 19;11(1):4. doi: 10.3390/insects11010004 (PMC7022891; doi:10.3390/insects11010004)
Supplement: Supplementary file 1 [file insects-11-00004-s001.zip › Table S3.xlsx]

## Sheet: Summary
Table S3. Statistic of clean read and Hisat2 alignment.
Sample Name	Clean reads	Genome map Rate	Expressed Gene	Novel transcripts
PBS3d-1	42856011	0.844	14012	10541
PBS3d-2	41077615	0.8312	14399	11539
PBS3d-3	38536218	0.836	14120	10168
PBS15d-1	34293135	0.8436	13990	10393
PBS15d-2	38964803	0.8422	13669	10229
PBS15d-3	42955482	0.8396	13853	10883
PH3d-1	45861807	0.8388	14210	11209
PH3d-2	36228095	0.8164	13765	9820
PH3d-3	40381901	0.7135	13832	9388
OS3d-1	40279167	0.6188	14108	7494
OS3d-2	44256483	0.5487	13019	4625
OS3d-3	43766861	0.69	13502	8304
OS15d-1	38315709	0.7519	14030	10015
OS15d-2	36184101	0.8379	13851	9384
OS15d-3	46934376	0.7223	14592	10199
