# Supplementary material for: Comparative Transcriptome Analysis of Thitarodes Armoricanus in Response to the Entomopathogenic Fungi Paecilomyces Hepiali and Ophiocordyceps Sinensis
Source: Insects. 2019 Dec 19;11(1):4. doi: 10.3390/insects11010004 (PMC7022891; doi:10.3390/insects11010004)
Supplement: Supplementary file 1 [file insects-11-00004-s001.zip › Table S4.xlsx]

## Sheet: Expressed genes
Table S4. FPKM value of expressed genes
GeneID	PBS3d-1	PBS3d-2	PBS3d-3	PBS15d-1	PBS15d-2	PBS15d-3	PH3d-1	PH3d-2	PH3d-3	OS3d-1	OS3d-2	OS3d-3	OS15d-1	OS15d-2	OS15d-3
THIAR.g000001	0.914623	0.787642	1.48011	0.958396	4.03533	3.94206	0.467315	0.877655	1.64862	7.35876	6.84217	1.5247	0.583931	0.442274	0.728093
THIAR.g000002	3.49581	3.62907	3.79571	4.80516	2.97641	3.30513	3.608	5.07072	3.75112	2.11592	2.74782	2.16537	4.68176	3.546	4.73855
THIAR.g000005	15.1492	18.4763	15.1435	22.9083	17.4926	17.0899	21.5326	23.838	31.1507	32.8682	26.1165	21.9778	40.4563	17.2918	23.8679
THIAR.g000006	6.55736	12.1322	9.46797	12.0817	10.5346	11.2193	8.85996	12.6722	9.65323	8.3223	4.57466	6.04715	12.4623	7.7952	7.15113
THIAR.g000013	0.717355	0.433506	0.733004	0.819029	0.732193	0.418487	1.02084	0.538393	0.964676	3.16232	1.24407	0.559314	2.39495	1.2784	1.76329
THIAR.g000014	34.3795	35.7212	36.5638	46.6511	39.5335	39.768	33.2409	34.061	46.7591	56.1783	40.3559	25.878	46.6601	29.2117	47.8201
THIAR.g000015	0.765275	0.707299	1.24795	2.44022	1.44351	0.682794	1.22727	3.10379	1.73677	2.14499	0.76803	0.608377	3.18186	1.6912	2.04171
THIAR.g000016	2.29556	3.3778	3.45689	3.64312	2.10584	1.85698	2.78149	5.22052	5.4943	5.45266	3.95794	6.35792	3.92198	3.30059	2.85702
THIAR.g000018	1.57829	2.79115	2.18217	3.42592	1.58653	2.12792	1.72301	1.46214	3.60393	6.49802	3.40966	2.39694	3.73639	1.88665	3.47564
THIAR.g000019	0.724406	0.577655	0.638579	0.147625	0.105396	0.077106	0.464036	0.272796	0.18387	2.77416	0.0464633	0.0214695	0.0945576	0.0954915	1.51308
THIAR.g000022	9.74401	10.0699	11.7711	12.943	11.5824	11.1872	11.5728	14.1418	9.26372	4.66648	2.41203	5.07542	11.7432	12.7998	7.79462
THIAR.g000023	18.7998	20.9564	19.9758	25.1541	20.1055	20.5514	21.927	25.1179	27.3262	22.645	19.328	21.0296	27.2281	24.8609	22.5213
THIAR.g000024	66.7386	66.5346	61.6905	91.6341	62.8588	53.7146	142.186	159.549	295.585	114.693	80.3582	52.768	119.072	69.5742	102.336
THIAR.g000025	40.5796	89.4846	87.9287	95.5494	75.7651	91.9647	49.3197	66.2662	47.7792	38.5518	46.2098	32.4298	78.3681	24.9922	66.5153
THIAR.g000026	13.2971	15.6519	15.8394	19.7095	19.3266	17.1749	14.6666	15.4739	13.9651	9.29793	6.48817	7.34147	13.816	14.115	10.8689
THIAR.g000028	19.7692	21.8001	20.5916	18.358	13.7186	14.7313	16.2592	19.4821	27.4233	12.7901	16.1885	15.5251	12.0437	17.4593	11.3677
THIAR.g000029	0.952547	2.33852	1.69627	1.71605	2.30403	1.52506	2.76309	1.70387	1.72266	3.5779	1.66869	1.96675	2.95301	2.11237	2.33196
THIAR.g000030	0.760649	0.910583	0.90791	1.40716	0.756974	1.30756	1.35781	1.02252	0.886511	0.489789	0.216293	0.542549	0.47162	0.889052	0.86248
THIAR.g000031	9.19011	4.98352	6.75234	8.70552	10.3794	11.2253	5.66443	10.1274	6.30244	8.14348	8.42538	10.1285	7.17923	9.57299	10.8347
THIAR.g000036	272.339	360.851	240.848	286.118	384.369	306.034	24.5796	3.42485	3.38993	1.81833	16.8151	1.75055	2.81554	25.8857	17.5113
THIAR.g000038	0.802716	1.02514	1.24694	0.96458	0.459102	1.17555	1.42841	1.15229	0.634075	0.178233	0.809574	1.68337	0.686486	1.24788	0.741838
THIAR.g000040	3.77867	5.4729	4.06982	7.67793	5.92858	6.78989	5.44421	5.94536	5.60237	4.40592	3.85817	4.42813	7.0286	5.08371	5.52674
THIAR.g000041	1.11921	2.10033	1.84382	3.51064	2.2418	2.66233	0.893232	1.08603	1.8471	5.38729	3.68373	0.614739	4.27737	0.608882	1.70214
THIAR.g000042	20.5318	21.1163	25.1905	23.2332	23.3355	21.2732	24.3623	27.3398	27.7789	26.1295	26.7644	19.6535	26.088	19.5388	21.5724
THIAR.g000044	8.48909	12.3998	12.2202	17.123	12.9716	20.2307	20.5394	24.6676	12.0607	7.66367	0.129966	8.76785	17.6947	17.5222	11.9165
THIAR.g000046	13.1782	18.4678	24.6722	29.4276	20.4827	23.2434	22.6754	27.303	26.4527	28.5846	41.2116	15.051	50.3795	30.8813	28.5098
THIAR.g000047	1.57154	1.43596	0.546191	2.76426	0.369073	2.5454	2.47806	0.217108	0.419189	1.9164	0.0677936	3.43016	0.137967	1.27138	5.00316
THIAR.g000051	21.1865	18.6257	26.6478	14.052	18.2209	13.3896	19.4827	16.9964	21.854	21.4486	23.5241	21.5409	20.8719	20.8569	22.6276
THIAR.g000052	12.3416	14.9031	11.1554	18.8294	10.8491	10.3369	11.2539	13.7498	17.1558	17.9446	13.8977	9.11195	19.1581	7.57487	14.5882
THIAR.g000054	17.5825	19.8024	17.5824	25.4594	20.9187	21.2344	18.148	22.3075	23.071	20.0027	15.2185	13.1895	28.8525	21.5905	18.8604
THIAR.g000055	2.61185	3.12453	4.04468	8.03853	2.22156	4.41143	5.78482	8.88649	3.04517	7.55882	7.2753	4.70318	9.32493	3.8998	5.73958
THIAR.g000056	1.01096	0.756399	1.55701	0.621337	15.0113	16.7457	0.843728	1.06466	1.68321	6.75768	10.3842	5.58439	5.31306	0.482295	2.7293
THIAR.g000057	47.5946	58.6492	58.5608	54.7453	50.1176	46.7282	66.9743	76.265	60.0123	45.3533	32.8473	43.936	58.6897	40.1939	55.4944
THIAR.g000060	141.432	70.859	92.9486	38.3931	28.3386	38.3	17.8434	4.4215	7.03262	5.61913	1.02616	2.55184	1.44285	80.7156	41.3153
THIAR.g000061	9.83375	14.1676	13.525	12.5149	13.2506	11.7475	8.46151	9.81775	12.2421	12.8997	8.08222	9.99321	9.9256	11.3983	10.0423
THIAR.g000062	41.3761	36.301	59.6789	73.7994	56.649	59.8386	37.7503	46.7099	58.2605	64.5792	32.8042	27.0887	91.3104	32.7309	43.232
THIAR.g000064	367.517	393.226	429.26	296.532	263.212	274.277	298.63	311.739	425.805	238.779	242.247	125.821	309.214	232.417	350.349
THIAR.g000065	7.7835	10.9001	9.63207	12.1581	12.8398	12.2638	7.46476	8.21202	9.0436	16.6602	15.7892	9.70943	11.5364	6.88039	11.7787
THIAR.g000066	31.9485	16.8008	26.0704	38.9938	15.005	13.4808	49.0601	48.3268	43.0387	45.9279	25.0107	52.3708	44.1873	31.3335	30.1558
THIAR.g000068	0.619788	0.935877	1.21055	0.989009	0.423656	0.672298	1.00944	1.01153	1.68471	0.609515	1.2085	0.596487	1.90045	0.522142	2.25348
THIAR.g000069	71.4238	100.463	88.7723	95.1583	102.82	105.484	67.9887	62.4617	66.8107	82.2356	57.4634	58.5776	72.9349	74.6289	77.7881
THIAR.g000071	1.17585	2.05134	2.00372	1.8482	1.76363	1.56572	1.54164	1.86288	2.1616	1.43932	0.82289	0.930921	2.32432	0.903919	1.74009
THIAR.g000072	84.4462	116.745	109.945	130.608	92.1916	92.2345	121.817	140.076	82.3309	69.342	59.7121	71.8968	195.798	159.409	110.369
THIAR.g000073	0.323096	1.45044	0.466509	1.04252	0.595435	0.544515	0.943771	0.735559	0.649237	0.450764	1.14842	0.758077	1.63601	0.573199	1.22117
THIAR.g000076	1.73148	3.57038	2.68678	2.43668	2.99872	3.16417	2.27494	3.08022	3.54634	3.03579	2.2499	1.32742	5.10909	2.49487	3.3438
THIAR.g000078	0.900324	0.826714	0.992689	1.4261	1.49329	0.703484	0.518004	0.106476	1.08548	1.84459	1.59591	1.93574	1.47168	0.307492	0.379656
THIAR.g000079	4.66206	5.43343	4.24596	5.27654	2.89475	3.55377	3.99809	5.59838	10.0742	10.8763	10.9477	4.46292	9.58339	3.83978	11.9401
THIAR.g000082	35.7125	37.948	38.247	32.4006	31.5394	32.6839	41.0894	31.5555	31.359	30.0712	24.8235	29.7207	30.3328	27.9607	24.5515
THIAR.g000083	3.85727	2.58126	3.84669	3.80338	2.62267	3.27052	4.08231	5.01796	8.14566	25.2384	19.4743	13.4101	6.62517	3.3003	4.07483
THIAR.g000085	5.39825	7.55336	7.77413	8.50552	9.4575	9.92476	7.71355	7.11385	10.3966	14.4457	7.51842	4.73736	6.9549	5.88225	11.0567
THIAR.g000086	9.53603	10.8478	9.28038	18.0079	12.7408	10.5745	11.8305	12.6719	11.6618	17.2914	14.3164	11.7006	17.3272	11.1298	14.5229
THIAR.g000087	12.8859	16.7352	15.4044	12.5642	13.2529	14.6801	11.9988	15.6653	19.3351	7.75385	9.39466	11.914	12.8391	15.4322	10.4985
THIAR.g000090	52.8215	60.5464	59.8358	57.4356	57.6353	58.0803	39.3572	45.7409	54.8178	44.451	37.6154	23.8801	60.1758	34.5529	50.0768
THIAR.g000093	34.3446	40.7218	35.4953	26.232	32.565	36.1106	21.9359	28.6773	32.8497	25.5498	43.1437	39.325	29.9598	50.4078	29.9033
THIAR.g000095	0.673879	0.639938	1.31728	0.802842	1.14636	1.36283	1.21133	1.95562	0.249989	0.267026	0.379028	0.116759	1.09276	1.49304	0.374032
THIAR.g000098	0.649053	1.01171	1.09959	1.03317	1.69852	1.77933	0.442376	0.562906	0.826008	1.616	1.22161	0.674122	0.983713	0.632181	0.483196
THIAR.g000099	2.30777	1.93152	1.35544	0.302902	0.648761	0.237312	3.77041	0.610616	0.141476	0.100745	0.333672	0.0881033	0.291024	1.02864	0.241915
THIAR.g000102	52.4137	62.1598	52.1692	53.8492	59.5707	60.1192	49.7135	54.3448	49.4853	40.5667	44.1082	48.1631	49.2801	53.5548	48.383
THIAR.g000103	186.035	162.466	159.948	190.139	114.612	131.957	135.687	119.274	139.239	102.496	101.357	60.5543	152.697	170.218	287.74
THIAR.g000104	19.5521	22.4717	23.5848	20.3919	21.7035	21.015	22.2472	25.5936	18.8474	18.8797	18.2361	12.2333	25.0367	20.756	20.7022
THIAR.g000105	10.6841	17.8877	11.3295	9.53204	6.32652	6.49392	8.83952	6.94949	7.49648	8.00735	9.39162	3.61635	8.61529	7.82302	9.77935
THIAR.g000106	0.0600216	94.9129	118.867	0.193668	808.898	869.545	0.379869	0.85891	0.470374	115.829	87.3726	0.168993	0.0744296	0.225494	0.0618699
THIAR.g000107	1.25953	1.75873	1.99623	4.30978	1.37652	1.55499	5.87516	9.1453	6.16251	2.26332	3.2305	1.03914	5.46656	1.50394	2.2645
THIAR.g000108	0.994544	5.72967	7.7735	2.09657	14.4428	15.9566	3.97028	5.08899	4.83627	4.05584	1.61601	1.30675	2.38434	1.03788	1.2302
THIAR.g000109	31.9811	44.4478	45.5322	40.1967	28.5781	29.1424	35.0315	33.8641	41.6966	15.0855	21.0731	20.7311	11.1826	30.6194	28.366
THIAR.g000110	1.39236	0.892936	1.60831	2.56723	1.75953	2.81586	0.774689	1.03505	1.67871	2.56158	1.21201	1.5681	1.47994	1.49455	2.46041
THIAR.g000111	2.23884	3.81803	3.13158	3.81514	2.5336	2.29925	3.14212	3.11732	5.78867	12.1185	18.4272	14.8429	8.71922	4.40266	8.26656
THIAR.g000114	3.6813	5.67311	1.45973	5.17679	4.73888	4.5003	21.0248	9.14922	14.7725	6.08527	3.54882	1.05196	13.8994	18.0274	17.3875
THIAR.g000115	55.8447	58.7855	53.1841	62.5682	51.9472	56.3429	54.1618	61.1567	62.3616	57.6067	57.1378	45.6319	66.6179	47.0657	54.6363
THIAR.g000116	2.91	4.6626	3.72071	6.77935	4.14862	3.18312	4.65103	4.83325	4.6338	4.87889	3.05561	2.67955	7.01281	3.55249	6.09355
THIAR.g000117	0.504507	0.328399	0.384618	0.273481	0.223142	0.234668	1.22806	1.08949	0.450113	1.15649	0.799268	0.21591	0.988468	0.467525	1.02968
THIAR.g000121	99.5627	82.9755	88.776	38.8529	54.3554	36.9033	78.1223	88.4599	58.386	50.723	9.0879	82.9572	41.368	71.0125	95.4123
THIAR.g000122	67.3793	67.8334	60.0462	44.1563	36.6741	43.9163	38.771	52.6668	60.0391	32.3101	58.4861	41.2062	47.8458	59.0293	51.2334
THIAR.g000128	0.147298	0.165311	0.2382	1.10264	0.0977239	0.208523	0.315523	0.421566	0.213108	0.493201	0.718021	1.09487	0.401843	0.516487	1.39687
THIAR.g000130	1.45826	1.74106	1.72027	2.36266	2.19569	2.6354	4.13878	1.69525	2.99262	5.51407	1.81493	1.53749	4.38613	2.21472	3.2622
THIAR.g000131	315.566	198.957	211.522	175.336	204.619	139.733	217.317	182.171	271.891	338.209	160.518	266.28	124.88	256.575	137.903
THIAR.g000132	10.0272	12.3988	11.0397	11.7081	12.3413	11.204	11.7348	14.5618	13.3979	12.1413	11.509	9.24951	13.0569	8.86494	11.5716
THIAR.g000134	4.3866	5.55828	5.7389	10.3897	2.85116	4.30846	4.0721	4.92933	6.23652	5.60864	5.09667	2.37274	16.2798	4.62698	4.14892
THIAR.g000135	11.5174	17.2629	17.6708	23.1516	19.0356	21.0692	23.2949	25.582	24.6077	7.09285	4.6075	5.95435	17.612	9.84087	10.7429
THIAR.g000136	0.325006	0.547128	0.394184	0.901863	0.557028	0.690145	0.917704	0.295963	0.35266	0.355767	0.33666	0.366028	0.644836	0.345952	0.954791
THIAR.g000138	1.96008	1.48557	2.20527	4.07395	1.23848	1.38997	20.795	22.2536	13.9949	14.9815	21.1568	12.3275	6.66045	0.350656	11.3092
THIAR.g000140	0.31706	125.533	143.276	0.292297	828.487	973.634	0.485121	0.294619	0.218437	1.25411	1.87674	0.153034	0.0842506	0.0283609	0.887093
THIAR.g000143	0.826277	0.626571	0.541703	0.605276	0.0987728	0.158071	1.26114	0.17431	0.24232	0.517667	0.272148	0.201204	0.138462	0.0279659	0.138117
THIAR.g000144	6.68798	4.54581	5.26623	3.93906	3.6351	3.19088	5.2187	5.68593	6.29172	19.7369	17.7586	18.1832	6.43615	6.80641	6.15599
THIAR.g000145	1.96424	1.64754	1.74346	3.28237	1.98905	1.50534	2.67755	3.22775	2.21863	0.5858	0.226775	0.023286	2.05116	1.16517	1.44928
THIAR.g000149	41.0548	53.8348	59.8815	60.1937	46.2104	43.2676	62.7022	66.4825	83.7998	50.714	47.339	20.5496	75.8492	36.1197	56.8049
THIAR.g000150	3.06169	3.26274	3.42299	3.58906	1.59954	2.03082	6.70061	8.6968	8.11079	4.61211	2.65288	1.64498	7.38429	4.29142	3.66267
THIAR.g000154	832.448	1256.09	956.928	1421.59	1080.77	1081.7	5170.03	4102.63	4458.72	941.221	1013.92	423.704	846.194	764.171	1277.17
THIAR.g000157	3.75417	4.8704	4.85361	7.80145	5.00803	4.19666	4.2925	4.83903	6.43638	6.40929	4.86886	2.59887	9.03308	2.73884	5.55615
THIAR.g000158	20.0609	24.6667	23.9706	22.435	23.3094	22.4867	30.3674	29.2219	49.5187	21.7626	18.0459	25.6286	28.6689	21.5734	27.3934
THIAR.g000163	4.93995	10.2553	9.99219	42.4729	13.4195	13.9395	3.30635	3.64717	11.3152	4.26691	0.849574	1.84886	7.12039	2.93824	3.87893
THIAR.g000166	77.4893	100.889	105.093	121.203	94.2568	95.8472	96.2768	92.5083	130.202	154.331	110.35	78.1053	130.03	63.3648	107.297
THIAR.g000167	1.47038	1.503	1.35556	2.28979	1.7251	1.77302	1.60643	1.41891	3.48729	4.4806	3.55855	0.909619	3.38988	0.83855	2.44783
THIAR.g000169	1.64244	2.60844	3.47219	2.83976	2.43291	2.66356	2.41389	1.61258	2.83955	4.70923	3.51219	1.81484	4.76511	1.4747	3.89713
THIAR.g000170	3.5591	3.24728	3.97782	4.39883	6.14361	5.97722	2.92096	2.52864	2.504	7.93249	3.78569	4.43814	4.24836	3.80126	2.92764
THIAR.g000173	6.60976	8.58498	8.96458	11.3107	8.66367	7.92278	8.49663	10.5793	13.3863	10.5207	9.36737	6.85854	14.7351	6.88229	9.45441
THIAR.g000174	19.3282	12.8863	16.0076	12.7406	9.41635	9.80439	20.1081	16.5761	17.1504	12.5688	11.8161	7.00446	58.1793	74.6305	10.6028
THIAR.g000175	7.21502	5.38843	5.81867	4.43595	3.36524	4.03253	10.0395	6.28015	6.13662	18.3805	5.46742	19.5016	7.41784	9.00246	8.27557
THIAR.g000177	0.488747	1.59569	1.00079	0.802842	0.663253	0.763783	0.497511	0.867022	0.857106	1.40189	1.3266	0.750594	0.688715	0.250386	0.778597
THIAR.g000180	5.90811	7.74522	7.45654	10.7121	6.52164	7.44979	9.72904	11.7728	18.095	9.09636	9.84283	3.52664	17.1911	6.49764	19.8057
THIAR.g000182	4.65789	7.87694	5.70543	6.71486	5.47169	6.39932	4.37613	4.57119	5.32023	6.65332	5.86447	3.32336	6.04622	3.37702	6.59831
THIAR.g000183	16.4383	15.3046	18.8529	23.3001	22.6077	19.3563	23.2032	22.9284	16.1834	24.9023	18.1834	21.2298	18.0684	22.6319	28.0135
THIAR.g000184	228.676	277.451	211.202	200.899	212.813	202.619	355.79	253.763	323.678	283.672	296.788	290.269	184.884	254.845	191.516
THIAR.g000187	57.0831	54.0554	61.4837	51.1758	45.4266	45.6834	56.0495	64.4192	101.049	65.4911	59.4265	63.1548	92.4199	65.69	99.5522
THIAR.g000188	10.863	14.4511	13.7197	23.871	12.9091	16.7293	11.1089	12.1217	15.7127	24.3009	29.3868	10.3006	36.7927	8.7564	21.4298
THIAR.g000189	257.649	241.12	206.318	115.749	198.671	96.1077	82.362	66.9857	74.0382	115.346	100.719	75.9138	65.115	98.613	136.804
THIAR.g000190	177.033	163.184	130.299	101.435	141.149	147.844	120.99	159.134	158.572	60.0619	71.5862	109.957	110.465	140.657	125.094
THIAR.g000191	1.92883	0.852764	1.03522	0.955547	0.667842	0.591029	0.550135	1.14056	0.446308	1.48035	1.63828	0.746035	0.942238	0.902746	1.98822
THIAR.g000192	2622.79	1602.41	2009.69	2216.49	2082.95	1600.22	1822.86	2349.64	2517.91	132.012	247.944	68.1312	1762.33	1596.28	1574.91
THIAR.g000195	8.48105	11.2157	11.1068	11.7828	11.8269	9.34062	11.887	15.7415	22.7951	15.2352	12.7054	5.1712	10.182	6.49422	10.0786
THIAR.g000196	3.56211	4.16712	5.89291	8.92218	5.64112	5.18923	5.11431	3.77002	5.35014	5.67587	2.94304	2.92379	8.16055	4.19618	6.97019
THIAR.g000197	6.38412	11.1606	10.7778	11.3032	10.2268	9.93155	8.36775	8.57135	19.2919	6.27159	4.83759	4.14802	11.9256	7.07231	6.96036
THIAR.g000198	21.4371	23.5398	23.6937	29.426	26.3773	27.659	21.2888	24.9584	23.2885	17.1792	16.0545	19.603	25.4051	22.5843	18.6985
THIAR.g000202	26.2062	39.624	29.1219	42.8727	32.6614	30.17	31.7138	41.5961	31.8954	41.7538	31.997	32.0901	80.3482	29.7665	56.0255
THIAR.g000203	18.2843	23.9905	19.4055	25.0808	35.5162	33.8165	14.9124	15.8685	12.9837	15.6979	7.54663	8.39682	11.3815	8.55918	22.9728
THIAR.g000205	0.0823071	0.207839	0.154493	0.172624	0.125139	0.280893	0.12021	0.18738	0.198468	0.185494	0.325988	0.0347609	0.459291	0.167493	0.466629
THIAR.g000212	155.04	272.723	269.283	349.439	298.211	329.616	236.46	258.547	283.232	206.974	172.363	188.914	302.119	154.134	183.683
THIAR.g000213	36.648	43.3229	38.2754	36.3705	44.0619	42.6422	33.808	36.9542	41.1116	63.2805	56.2926	45.6115	39.4045	32.8067	42.1555
THIAR.g000214	2.46552	4.43582	3.47915	3.82185	4.39851	3.43122	5.27145	3.88528	6.06772	7.11953	6.86108	3.70706	5.20067	3.31037	5.5676
THIAR.g000215	101.324	87.0492	93.6308	86.9393	73.411	76.3471	96.4135	91.8091	78.5827	179.663	106.785	116.047	96.9592	105.406	91.1983
THIAR.g000216	4.15282	2.94952	3.26746	5.02326	2.68418	3.12409	6.81729	6.73349	2.51553	0.33587	0.0733459	0.293724	2.76143	2.81382	7.8583
THIAR.g000217	334.659	271.915	282.198	182.847	253.461	315.757	209.409	198.057	246.177	219.495	372.964	424.186	186.669	355.993	212.236
THIAR.g000218	63.6561	85.8819	80.5233	41.5187	72.5633	61.6891	36.7017	44.5071	57.4007	47.1785	84.4008	84.6478	39.7968	43.6021	29.4142
THIAR.g000221	3.88946	3.64283	3.58769	4.51435	3.00123	2.48993	3.97778	3.53096	17.6441	8.54038	8.11583	8.66621	5.69058	3.6443	7.52812
THIAR.g000225	5.77333	22.4778	26.428	6.89943	6.46262	6.8469	1648.58	1679.31	599.904	230.21	60.3681	447.275	2459.93	1881.56	31.5923
THIAR.g000226	1.90218	3.54287	2.72703	3.8306	2.8641	2.11443	2.32498	2.33417	4.66807	4.44762	2.90997	1.35221	5.43694	1.85837	4.3387
THIAR.g000227	164.952	157.043	167.954	144.537	167.415	166.474	131.384	143.957	167.619	139.909	217.335	198.097	152.637	132.324	126.442
THIAR.g000228	45.2445	52.6326	45.3413	43.943	40.023	45.3744	49.4444	62.0305	69.3448	60.6613	73.97	65.1482	49.5469	40.9811	46.3823
THIAR.g000232	8.55838	10.7483	12.9134	13.9084	25.4566	29.4121	12.776	10.2847	12.615	13.379	16.8053	16.1281	16.3107	12.8771	15.3194
THIAR.g000233	0.439559	0.0924963	0.285599	0.28366	0.729058	0.527813	1.12346	0.679044	0.132489	2.22891	2.64488	4.57911	0.749476	0.172018	0.509731
THIAR.g000234	8.73226	12.6692	12.3219	12.6888	12.9446	14.3743	15.4113	18.9435	12.9333	6.67658	3.72676	4.70869	15.0946	12.1022	9.46908
THIAR.g000237	6.57444	6.95379	7.18435	6.22665	5.43915	5.88272	7.78294	5.3224	9.86536	10.0199	8.21373	7.9103	10.1468	4.9458	12.5543
THIAR.g000238	21.0976	20.2647	18.8262	25.5125	15.0269	14.4145	27.8522	31.8968	45.2012	23.5595	21.831	14.7165	39.5965	22.731	23.0208
THIAR.g000239	2.1078	1.78625	2.36018	3.0258	2.4496	2.34886	1.02615	1.51093	2.07451	0.470876	0.891177	0.993138	1.52025	1.45446	1.86232
THIAR.g000242	19.12	15.7946	17.7067	18.1335	12.7847	12.3142	15.5716	11.774	18.8816	25.0198	35.0522	58.7564	11.4582	24.1812	14.9465
THIAR.g000243	12.359	14.4216	16.6866	14.9477	14.6161	15.1456	18.4489	17.7283	29.0119	20.2377	14.8619	9.17174	15.681	8.96851	13.7942
THIAR.g000244	2.87043	3.75838	3.64017	4.00857	4.26553	4.95273	2.83183	3.0229	5.14535	7.02158	4.87694	2.87354	5.31095	4.12716	4.01555
THIAR.g000246	4.71894	8.13502	6.89215	6.86649	7.90215	7.00845	8.20641	8.24917	7.34426	7.49416	4.31308	3.526	5.86577	4.43212	6.05693
THIAR.g000247	5.00528	4.79953	4.36387	8.21743	5.97985	5.93388	5.67642	6.21204	7.05197	6.96452	8.0161	3.67163	9.79767	5.01926	5.73268
THIAR.g000248	89.8316	95.1559	106.79	99.79	90.4273	95.1523	108.436	108.218	124.388	92.3245	103.563	70.4147	99.9671	77.4469	95.3478
THIAR.g000252	15.2062	18.5187	15.7568	22.1696	17.4978	14.4189	17.9853	23.0244	20.593	13.8598	12.8564	9.7922	23.6723	12.3886	16.1126
THIAR.g000253	2.2752	3.59374	3.62577	3.99691	2.79532	3.23794	3.93832	3.78201	3.0733	2.00763	0.847212	1.49472	4.04917	3.21856	1.58523
THIAR.g000254	9.80475	9.36494	10.6025	7.35939	7.30457	9.07061	7.04148	7.50832	6.79086	3.40295	2.03381	3.44582	8.7954	9.75307	6.23603
THIAR.g000255	0.310475	0.472085	0.624707	1.40897	1.41752	1.75202	0.916655	0.338755	0.45885	10.4473	10.2524	0.563971	1.41582	0.89049	1.42467
THIAR.g000256	96.2155	154.663	134.092	100.852	116.47	109.316	40.1129	37.4369	63.4335	80.8244	125.691	37.1714	75.0737	53.6099	147.964
THIAR.g000257	0.196434	0.606257	0.850877	0.602132	1.22178	0.968326	0.215171	1.02217	0.14802	12.1743	15.979	33.7096	0.913454	3.10567	0.329035
THIAR.g000266	55.0561	108.926	87.029	122.058	113.125	120.467	59.9203	64.2504	64.5551	99.4467	91.8816	55.0548	77.4987	60.8478	65.3888
THIAR.g000268	4.93894	7.47318	6.61774	7.99434	4.13766	4.7474	6.93615	7.24148	9.27524	7.70737	7.70416	5.37909	11.3844	2.98335	6.45662
THIAR.g000269	7.70548	9.68554	11.0812	8.3539	8.86108	9.27205	13.6548	10.7759	13.9817	10.3698	10.9397	7.9838	13.9505	6.32043	9.84902
THIAR.g000270	2.31164	2.85378	3.02619	3.08299	1.61885	2.18166	2.32581	1.80434	3.62315	3.07621	3.19271	1.30171	3.05765	1.44743	3.97138
THIAR.g000271	2.69041	6.64724	5.5196	8.96602	2.06467	2.57837	5.10231	4.04848	4.11514	6.36067	8.53925	3.18826	10.905	2.94174	4.69797
THIAR.g000273	3.38618	5.92467	6.43795	5.23904	4.53495	3.82812	6.16401	5.17122	7.55654	3.41279	2.76815	1.2554	7.01575	2.71286	5.00804
THIAR.g000274	1.5022	1.38214	1.82898	1.18775	5.82115	7.19814	1.93703	1.40845	3.70385	2.71885	2.27597	1.40222	1.40969	1.66088	2.39942
THIAR.g000275	0.463721	0.983037	1.34902	1.66251	1.80414	2.60504	1.87294	1.67572	1.57373	3.25136	1.75814	0.928446	1.72511	1.54857	0.672742
THIAR.g000276	2.47381	3.30799	2.43191	1.93609	1.6296	1.02454	4.85581	3.64616	3.9979	13.2686	1.33899	17.6203	2.59444	2.74365	4.95078
THIAR.g000280	4.52187	4.41407	4.28465	5.13705	4.70054	5.20352	5.02197	6.90892	6.94253	5.71719	5.58236	3.68683	9.56458	5.42675	7.13733
THIAR.g000281	1.90068	3.19969	1.41137	1.75224	2.10167	3.84388	3.17253	4.06216	4.09208	2.62257	3.47442	0.917393	3.5354	1.87017	2.37904
THIAR.g000282	10.8641	15.1606	13.8425	16.7277	16.3596	15.9965	16.8182	23.9272	21.7156	33.2285	27.8728	13.5232	33.8867	18.7666	26.2284
THIAR.g000284	5.89766	9.66492	6.82931	7.25209	5.6453	5.84493	8.89929	9.46635	8.89702	12.3185	6.34693	10.0292	7.24061	6.50374	8.83158
THIAR.g000285	5.89965	4.48273	5.10284	8.06983	5.94605	4.99514	4.48003	5.60011	5.98984	7.5795	4.81603	3.87848	6.56325	4.71918	7.24521
THIAR.g000287	11.3688	14.8714	11.4764	11.298	11.6031	10.7879	18.3143	16.2845	16.1475	19.3335	21.4155	19.3967	15.1427	18.7042	15.2493
THIAR.g000288	52.0312	53.7281	50.2672	31.8907	53.5925	56.0966	27.2585	37.1408	45.7836	22.7435	57.328	65.0648	25.6808	58.8607	26.7759
THIAR.g000289	5.66121	6.43605	6.48262	7.68624	5.52817	4.65891	6.15644	6.44014	10.7257	13.7606	17.5911	10.3502	11.7307	5.21737	10.6606
THIAR.g000292	1.92537	2.80492	2.97244	2.00711	1.35107	1.7597	3.24464	2.67332	4.5757	2.47952	2.7299	1.87649	3.42062	2.10973	3.16782
THIAR.g000297	2.41041	2.58884	2.75432	2.34162	3.58239	3.77399	2.1703	2.83227	1.87492	1.93594	2.52685	2.36437	3.18186	4.38176	3.7136
THIAR.g000298	4.60166	5.27668	5.48868	5.74549	5.80724	6.67621	4.96752	3.12331	3.55796	9.01797	7.19267	1.91526	6.51259	3.06922	5.72297
THIAR.g000299	2.49979	2.70485	2.21418	2.96594	2.86328	2.45973	1.39708	3.31033	2.02727	4.5474	4.37149	2.61331	4.46212	2.45664	3.68604
THIAR.g000300	0.945567	1.64004	0.843988	1.2204	0.522776	0.434609	0.753278	1.00644	0.725471	1.10702	0.680917	0.532457	1.06595	0.538239	1.59494
THIAR.g000301	25.5482	15.2267	21.5006	15.1352	15.2478	12.7404	11.7889	13.9343	16.8169	13.9984	8.89556	19.7835	16.2537	9.08146	18.8761
THIAR.g000302	161.778	224.232	285.063	129.238	112.048	99.724	228.713	206.253	379.031	70.0515	1.71603	103.786	123.2	139.373	57.6295
THIAR.g000303	124.947	75.4047	79.2751	33.4498	23.6437	27.1966	24.6827	41.6249	15.9029	62.8375	379.884	570.066	28.3045	37.7464	18.3234
THIAR.g000304	4.08075	2.2899	3.42811	6.94265	1.64082	1.81311	2.22746	3.61956	1.19272	5.49413	1.58233	9.47015	1.6101	14.7889	1.84827
THIAR.g000305	1.7883	2.80616	2.22455	2.34985	2.55898	2.65107	2.04061	1.88429	2.89752	4.48095	3.11613	1.76796	4.57562	2.71574	3.75346
THIAR.g000309	0.406429	5.10869	5.66487	0.314736	155.584	195.788	0.105528	0.317237	0.0326675	1587.07	1447.03	4.69934	0.671988	0.610762	0.279297
THIAR.g000310	20.9314	33.645	28.919	23.5205	19.913	15.8198	38.0405	36.8749	55.9908	43.9762	34.0459	18.3698	20.8393	10.4957	16.9684
THIAR.g000311	0.263397	0.714387	0.988808	0.906546	1.11645	1.35391	0.769387	1.19929	1.13794	79.8833	61.6302	0.593284	0.40828	0.32985	0.15838
THIAR.g000313	1.92864	4.04666	2.03404	3.67969	2.96706	0.423957	1.30634	4.6907	3.74065	1.94379	2.86129	0.849938	4.67921	1.47013	3.45744
THIAR.g000314	56.9423	59.2106	60.6255	61.676	50.143	40.8804	103.333	112.886	113.352	67.9705	39.5452	71.6942	104.372	63.6076	69.5854
THIAR.g000316	0.116281	0.348002	0.313402	0.316832	0.257153	0.28742	0.213859	0.319349	0.295965	0.88185	0.377883	0.218262	0.448601	0.0808985	0.292994
THIAR.g000317	3.04019	3.13903	3.32442	2.6159	1.65842	1.5166	2.80228	2.21481	2.54136	13.5206	3.45796	1.64348	1.50799	1.97975	5.0141
THIAR.g000318	1.22985	1.443	0.236767	0.673408	0.267859	0.282638	0.834605	0.436344	0.0449327	4.36753	0.317921	0.37775	0.878074	0.350031	1.6903
THIAR.g000319	60.0033	47.9615	56.9035	60.2582	49.9641	46.8219	28.7115	28.4291	21.7316	32.1718	29.8384	4.73152	25.0824	41.3682	42.3516
THIAR.g000320	1.93297	3.57306	2.71434	6.48974	2.80791	1.89071	4.73596	6.32764	5.6206	4.70204	3.55654	1.90661	9.76022	1.31316	5.8733
THIAR.g000322	1.16395	0.919247	0.721078	1.00579	0.674684	0.768719	1.82105	0.919952	0.617704	1.16586	0.421295	1.63952	0.425606	2.34838	1.47155
THIAR.g000323	3.49547	5.98857	4.62717	3.75289	2.27459	3.40944	2.51494	2.39437	5.63154	3.34627	1.71522	1.60253	3.73999	3.62197	3.18859
THIAR.g000324	2.64978	4.40428	3.87436	6.75332	3.1525	4.01911	6.00915	7.0906	6.59163	7.77516	4.10799	3.53196	11.1677	4.55741	5.94679
THIAR.g000325	0.630557	1.33464	1.11809	1.49203	1.0275	1.16895	0.484702	0.705168	3.84785	1.41751	1.43576	0.872107	2.36634	1.27451	1.89861
THIAR.g000326	0.75027	0.673619	0.173327	0.193668	1.27206	1.06212	0.243506	0.130138	0.0603044	178.878	178.049	25.6307	0.0620246	1.12747	0.103117
THIAR.g000327	491.513	455.076	463.961	422.396	480.082	446.285	638.865	691.757	1027.26	513.021	703.319	415.163	858.455	589.723	854.261
THIAR.g000328	1.09014	2.31097	2.10771	3.82258	2.95088	2.983	1.04622	0.970861	2.13873	5.53005	3.00461	0.180419	4.69019	0.347409	2.13464
THIAR.g000329	7.01592	8.14298	9.08143	8.4363	8.95071	9.58275	10.6691	10.8975	12.0293	11.1056	10.4662	7.01999	11.8653	6.60494	7.63173
THIAR.g000331	98.9525	131.156	140.443	171.828	141.571	145.847	154.082	179.698	188.552	138.321	156.67	94.1404	222.445	123.609	153.593
THIAR.g000332	0.723395	0.752165	0.872454	1.63389	1.31746	1.53827	0.984018	0.885714	2.3728	1.5755	1.10196	0.742815	2.83624	0.879258	1.72162
THIAR.g000336	7.67165	11.1745	10.6715	17.6541	9.40335	14.8217	3.90966	5.6908	5.72673	5.52843	4.29662	2.24271	13.8852	4.53785	9.60725
THIAR.g000337	4.54771	8.24701	7.0246	4.40645	9.76226	9.38593	26.3602	30.084	25.614	8.26111	3.44553	12.3762	16.5212	10.171	5.04518
THIAR.g000338	3.62757	3.80975	3.45979	3.56515	3.23837	2.69221	4.86064	6.88389	9.62993	5.70027	6.52975	4.42276	5.57136	1.87546	7.92452
THIAR.g000339	3.525	9.659	11.5277	1.71347	4.75828	4.07362	3.72193	4.31771	8.88621	11.2015	6.77838	3.60901	1.22052	5.84755	7.92774
THIAR.g000341	16.1078	23.3713	18.1702	14.367	25.8169	23.2752	27.0504	9.38822	19.0223	13.4547	14.9451	10.7039	11.7858	14.5602	14.7562
THIAR.g000342	31.8195	39.7676	29.9917	28.6491	34.396	30.1676	24.3889	29.0091	25.8415	20.0627	14.5181	24.999	18.4977	25.3748	15.5338
THIAR.g000343	110.136	154.778	159.391	254.61	216.048	234.86	102.184	119.216	116.555	134.505	103.074	93.2059	241.473	117.896	155.556
THIAR.g000345	7.69777	11.381	13.5424	12.049	10.0209	10.0472	27.0701	27.4145	30.6729	15.6434	14.7201	16.4318	65.8883	42.9863	11.1284
THIAR.g000346	12.5746	18.1352	15.1981	18.9752	11.5842	12.4058	24.5723	26.1584	30.5848	25.3885	27.5409	25.8785	31.6199	18.4294	18.3088
THIAR.g000347	7.71863	12.6427	13.7351	11.5776	6.68945	7.38305	7.38001	8.86524	20.6241	8.68648	12.3723	5.0121	17.4183	3.57032	16.5577
THIAR.g000348	40.491	31.9781	31.0505	32.2178	22.7026	19.0153	37.7996	30.9448	35.5383	44.1151	21.681	59.0199	29.1359	43.6731	44.9757
THIAR.g000351	348.482	333.398	326.101	293.623	277.783	302.705	232.655	220.55	232.002	399.604	370.898	437.944	246.861	321.647	263.904
THIAR.g000352	65.2301	78.1225	79.9892	98.0217	176.103	199.233	79.5164	77.6194	73.4268	226.268	157.228	244.413	104.848	83.881	85.1904
THIAR.g000353	321.727	924.648	1021.35	713.772	1388.93	1497.48	820.979	1031.63	871.071	318.476	309.842	217.614	678.339	419.375	341.256
THIAR.g000354	12.9887	11.318	12.6138	14.2224	11.5469	12.4702	14.7966	19.8471	13.9093	14.7291	13.5503	11.9176	15.49	11.259	14.7009
THIAR.g000355	0.570205	1.17322	0.878189	0.367969	0.735583	0.768775	1.66558	1.11268	2.17699	0.856708	1.38977	1.60544	3.18186	0.357032	1.27349
THIAR.g000356	0.428368	0.937471	1.26175	0.939889	0.165783	0.887974	0.375381	0.557268	0.464817	1.54465	1.14847	0.578923	1.27487	0.241399	0.706494
THIAR.g000357	22.7889	24.7753	32.1707	26.3815	24.7947	29.605	33.4866	31.9546	24.5182	32.8876	38.7534	32.6595	36.0252	32.5468	30.3406
THIAR.g000359	3.76662	4.85295	6.48694	10.6179	7.05178	6.66873	1.97275	2.21121	1.72141	2.66177	3.11538	2.45027	6.15464	4.46148	4.05081
THIAR.g000361	35.2868	41.0975	34.5539	41.4936	27.517	22.5562	52.3947	51.9436	53.3739	39.2437	27.4462	54.4558	38.9605	28.5267	33.9367
THIAR.g000362	67.7452	44.676	57.7542	81.4003	36.5926	28.0073	43.5464	65.2009	40.7663	17.9119	1.46121	16.3395	61.7044	45.947	61.4268
THIAR.g000364	95.5233	73.1636	88.2901	118.145	60.9432	48.7914	73.2449	91.2668	90.9221	53.8382	50.413	72.1742	125.878	77.8504	112.915
THIAR.g000366	0.281815	0.632558	0.537113	0.509216	0.42068	0.569932	0.411593	0.384946	0.781474	6.1516	3.77779	0.349123	1.11828	0.335269	1.74296
THIAR.g000367	0.32074	1.31987	0.740972	1.37989	0.591094	0.648654	1.35328	0.834509	3.35142	0.27537	0.390873	0.481631	2.25382	0.669435	0.881646
THIAR.g000369	83.2667	47.8542	69.3269	164.125	99.5587	101.983	75.7676	99.6229	98.3184	90.6562	90.2328	62.5649	148.851	109.21	161.808
THIAR.g000371	1.44462	1.32791	1.11245	2.21965	1.59738	0.779081	1.44678	1.46766	1.57584	2.1439	1.29103	0.99167	2.23498	1.77463	2.14148
THIAR.g000372	6.05327	6.93266	5.94209	8.87926	5.61967	5.1182	5.77321	5.80528	10.5362	11.8928	8.03146	3.07127	13.4243	3.80317	8.53962
THIAR.g000373	1.6078	1.58348	1.51605	2.92211	1.16102	1.62578	2.46003	1.40863	1.42417	2.83117	2.63914	0.997753	2.23788	1.93126	1.42056
THIAR.g000374	1.12227	3.56864	2.71051	3.42365	1.76741	1.66784	1.77154	2.5439	2.39863	2.89057	2.11367	1.24477	2.61465	1.00083	1.87547
THIAR.g000377	0.181124	0.474307	0.390536	0.498707	0.387201	0.13431	0.399739	0.282751	0.349397	0.279906	0.147152	0.122391	0.194655	0.181456	0.273829
THIAR.g000378	0.375135	0.505214	1.21329	0.193668	0.414803	1.06212	1.75324	1.75686	1.89959	0.676348	0.914322	1.01396	1.02341	0.751646	0.696036
THIAR.g000379	14.1411	33.0848	27.2348	40.6606	26.5125	32.3462	17.5719	18.8784	24.8521	23.535	18.5882	13.9994	31.1469	9.17572	24.2453
THIAR.g000382	212.994	173.803	178.445	188.055	159.689	174.505	191.689	205.205	175.031	119.018	111.151	158.555	201.049	246.447	175.003
THIAR.g000383	1.76201	2.18348	1.82328	2.46366	1.98892	1.81883	2.60917	2.29221	1.10644	3.21462	2.14728	3.22466	1.36561	1.28715	2.95143
THIAR.g000384	0.340308	0.458311	0.393088	0.0878442	0.225776	0.75705	0.198809	0.265626	0.246176	0.087651	0.0829438	0.383261	1.0128	0.170466	0.0701575
THIAR.g000385	1.2809	1.48391	0.859098	0.95992	1.37065	0.877406	1.00579	1.34381	0.5978	1.70277	1.10779	1.25643	0.973517	1.03488	1.10738
THIAR.g000387	3.87686	6.01063	6.37097	5.0037	5.52424	7.35545	4.35853	6.08334	5.01147	6.228	3.94526	3.19587	5.10486	4.05415	4.77902
THIAR.g000389	6.81041	11.6897	10.782	10.0308	10.2106	10.816	7.41125	7.71318	15.8424	26.5697	24.9719	15.4303	10.0101	7.97678	8.96099
THIAR.g000390	162.954	172.883	165.175	175.13	142.06	166.758	95.7709	112.775	211.397	104.985	156.023	151.915	160.309	105.101	133.257
THIAR.g000394	2.55235	5.18045	4.04594	5.81742	4.95393	4.80485	2.77597	3.3557	5.5325	5.9445	4.2024	2.53812	4.61286	3.02627	3.94642
THIAR.g000399	102.986	75.924	68.7492	40.2534	21.9323	37.5758	46.2303	17.8599	10.1772	0.967829	0.0163545	1.96481	7.43877	63.1734	26.9059
THIAR.g000401	0.710199	0.841333	0.972264	0.288567	0.232681	0.492059	2.31781	1.48851	2.96518	0.592801	1.12193	2.05884	0.163089	0.757618	1.72172
THIAR.g000402	2.86151	3.28203	3.66854	2.43509	2.74685	4.00639	2.11259	2.12718	1.97142	4.04956	3.44888	2.37274	2.69055	2.2052	2.10687
THIAR.g000403	69.2675	81.3834	94.9303	79.5774	75.3584	77.312	93.2001	100.302	105.841	72.9532	73.0535	45.1198	69.878	42.9059	50.1133
THIAR.g000404	7.07621	7.04726	7.43733	9.46207	10.6441	8.8636	10.4125	10.3873	8.41617	15.9475	6.58414	7.91551	11.3243	5.42866	7.32697
THIAR.g000405	22.4914	22.8988	20.1252	18.8817	23.7552	23.005	18.7168	17.4395	36.2658	54.3694	50.6774	44.936	26.212	24.289	33.3808
THIAR.g000406	2.70376	3.5104	3.34764	3.35278	5.17818	3.60959	2.59817	3.74724	2.42887	4.50606	3.42417	7.06525	5.04014	3.73998	6.75807
THIAR.g000407	10.0784	12.335	10.0925	12.2584	8.36194	9.56206	14.336	11.7263	18.0683	17.0207	11.9115	10.899	14.7436	11.2707	14.8208
THIAR.g000408	9.12026	16.8047	14.9374	15.7241	11.6149	11.7228	10.6473	12.5139	18.135	23.432	17.2247	9.30047	22.0846	8.32443	16.0193
THIAR.g000409	0.0789515	0.679318	0.0911965	1.25676	0.3201	0.479006	0.333116	0.342363	1.45955	0.542268	0.833862	0.355666	0.979035	0.527309	1.35638
THIAR.g000411	0.442401	0.463403	0.340677	0.494855	0.358733	0.626287	0.74664	1.38126	4.37373	1.97507	1.25798	0.896831	1.60922	0.295475	2.61454
THIAR.g000413	11.1513	10.6224	12.275	17.0064	7.0039	7.44116	9.7735	11.1373	14.291	6.92063	3.57931	6.74284	12.017	10.135	18.656
THIAR.g000416	15.5888	13.9562	15.921	9.35423	9.89804	13.2174	13.4451	13.4646	17.1697	6.25519	14.4418	12.974	12.6139	18.2479	11.7698
THIAR.g000418	0.864766	0.909864	1.31104	1.43002	1.29985	1.20235	7.2754	6.83779	10.5401	2.92336	2.42057	1.61305	3.48514	1.91207	1.50423
THIAR.g000420	2.05291	2.2375	5.18333	5.30331	1.872	2.60353	0.219136	0.528869	0.456789	1.2044	1.254	1.27806	0.743528	5.98489	0.690774
THIAR.g000421	45.3425	106.68	40.0362	217.407	51.6652	116.437	50.5493	59.2781	22.5604	41.2214	4.27855	29.4868	93.9738	172.825	70.5317
THIAR.g000422	270.325	281.666	350.202	300.127	175.085	206.99	235.796	263.201	194.466	130.922	71.2043	133.221	178.575	152.479	304.449
THIAR.g000423	52.0491	91.5046	78.6398	59.5223	54.3687	72.0582	81.1866	73.1908	46.7411	29.7787	7.80436	41.9189	41.199	40.5832	39.1203
THIAR.g000427	1570.3	1297.2	1359.46	1095.48	1358.08	1400.28	694.167	669.841	500.459	1138.47	1374.89	1520.4	833.548	1494.22	1160.86
THIAR.g000431	1.77479	5.87422	1.4941	1.94122	2.89379	2.00756	2.9875	3.2089	6.99962	1.74326	0.879807	0.813071	1.8651	1.77051	2.54261
THIAR.g000432	12.2156	14.5074	26.5033	23.107	18.1527	26.2729	23.0958	16.2277	18.3123	19.4771	19.6126	15.4316	34.6238	16.7544	15.1901
THIAR.g000437	1.03674	0.988994	0.898148	0.93665	1.71955	0.733831	1.56464	1.95562	1.12495	0.133513	0.0631713	0.467037	0.449961	0.389489	0.801496
THIAR.g000438	12.1146	19.3041	20.1488	22.0782	16.0061	15.9879	20.5308	20.9198	28.903	22.1165	18.2161	12.5346	26.4988	11.8429	18.3978
THIAR.g000441	35.8997	30.5603	33.1337	26.3586	28.9515	29.3292	26.7399	27.817	24.4824	36.6411	46.3375	50.4566	24.7478	44.629	24.3502
THIAR.g000442	15.8616	25.2246	23.1007	31.1636	30.7157	32.486	24.7425	27.8667	35.3714	25.5542	22.3931	18.8451	38.7239	20.9547	27.064
THIAR.g000448	670.177	601.095	641.668	605.317	595.172	532.063	769.796	722.179	788.617	604.925	370.791	721.811	316.727	501.627	846.768
THIAR.g000449	60.3683	83.414	66.7504	64.2644	46.8186	47.813	69.7845	90.1175	81.9414	10.4375	28.9667	9.00501	29.1596	35.774	46.8296
THIAR.g000452	4.61577	4.03333	3.90529	5.56168	3.23934	3.58234	3.86406	3.46766	3.91194	6.5365	2.24171	3.06914	5.97722	3.19942	5.17049
THIAR.g000453	94.1596	108.223	102.731	86.6519	87.8794	108.377	60.1378	91.6729	102.025	48.3482	103.495	93.0017	78.4672	86.0668	69.9855
THIAR.g000455	15.2453	18.964	17.2628	26.7523	21.5354	21.3391	17.4277	21.8519	19.9501	24.8881	21.355	11.1363	30.0182	14.546	22.8626
THIAR.g000456	1.22021	2.07371	1.81216	2.92476	1.50343	1.65689	1.15414	2.13163	1.59725	1.52651	0.977182	0.235581	2.24806	0.480247	1.4734
THIAR.g000459	69.132	67.3739	56.7521	68.5585	74.5934	80.9273	59.7668	45.5111	38.7671	13.3751	6.19127	15.7164	40.7502	63.8631	48.8551
THIAR.g000461	2.0027	3.95894	3.69013	3.39558	4.0371	4.34336	3.11578	2.96854	2.01321	4.48752	1.29555	5.10959	6.01884	6.44809	3.4978
THIAR.g000462	1.45178	2.56037	1.71528	2.01295	2.19238	1.94617	1.81744	1.74834	2.21044	3.92089	2.06241	3.01779	3.54912	2.72189	3.31793
THIAR.g000463	115.86	109.481	158.341	124.234	94.0126	103.785	651.512	809.549	836.781	169.152	204.465	113.665	1048.64	755.73	123.669
THIAR.g000464	175.377	195.586	141.12	124.077	115.191	95.7425	94.0846	66.8362	124.865	53.5664	35.6207	69.3353	31.9986	103.559	126.143
THIAR.g000466	8.7497	12.6815	11.221	14.6236	10.1641	10.0467	11.8278	13.4768	12.7789	7.2166	4.56767	6.95459	12.0463	10.6109	7.94875
THIAR.g000467	0.210285	0.340044	0.402219	0.391057	0.346906	0.421271	0.283455	0.22282	0.303282	0.293376	0.225954	0.229187	0.364507	0.267585	0.259879
THIAR.g000471	70.8062	51.3291	61.7624	45.0487	56.9432	46.1438	87.4929	119.463	55.6974	36.0785	1.12347	46.6346	47.7597	47.3335	53.6907
THIAR.g000473	17.566	20.4023	16.6785	15.1144	16.1354	16.3055	16.029	18.0262	18.4434	15.555	20.0994	20.8534	14.2177	12.2466	13.0825
THIAR.g000479	4.45742	4.48053	4.02945	8.4544	2.7001	9.64163	3.05692	3.17668	2.14964	0.598993	0.377883	0.436524	2.8358	5.63053	2.79676
THIAR.g000480	2.49752	2.35662	2.55412	2.8744	1.79417	2.44502	2.36981	2.17293	4.98661	2.31495	2.34572	0.877865	9.23194	3.72526	1.98411
THIAR.g000481	3.25696	3.96788	3.67547	4.92265	2.4937	2.61087	4.08398	4.51576	5.61889	2.73876	3.06823	1.0075	5.45368	3.36758	5.38375
THIAR.g000482	22.9941	17.6785	23.0996	29.6774	23.0069	21.2625	27.6145	33.4043	24.5761	20.3332	20.63	14.9044	40.1608	24.6751	44.8844
THIAR.g000483	40.0846	12.751	14.0084	8.07336	11.4337	15.2321	5.84196	7.47321	10.3121	17.5908	57.2502	55.6392	13.9306	13.1089	8.81646
THIAR.g000486	5.77654	7.4114	6.98548	11.3214	6.92358	6.51899	8.08256	7.42198	9.42358	10.378	6.74413	5.05994	11.1427	6.43015	7.67458
THIAR.g000487	3.47063	2.75718	3.42333	4.02641	4.18257	3.54887	4.25255	4.87008	5.12468	0.602634	0.902928	0.263507	1.78919	2.05103	5.46674
THIAR.g000490	1.71756	3.31002	1.90378	1.43307	1.55387	1.31573	1.14868	0.767364	1.67336	1.18415	2.26225	1.07463	2.17288	1.69463	4.27411
THIAR.g000491	0.760274	2.55975	0.439094	0.613282	0.31525	0.288291	0.185065	0.741786	0.458314	0.36716	0.347442	0.642175	0.589234	1.42813	1.27349
THIAR.g000492	4.95717	4.39773	3.32653	4.0216	7.28236	5.06034	6.27466	5.15906	8.08268	10.2751	45.9986	42.4828	11.4453	3.60645	17.1301
THIAR.g000497	176.57	360.697	412.098	263.161	350.729	410.668	806.607	814.707	658.573	174.93	120.751	175.918	405.103	326.049	234.981
THIAR.g000498	3.11518	5.52023	3.9771	4.97288	8.15823	5.55397	4.15065	4.90574	7.31398	13.7245	10.6897	10.6174	4.67622	5.23571	5.57719
THIAR.g000499	7.54531	8.22156	9.22297	10.5555	8.32888	8.19146	8.01341	11.631	13.225	10.8817	10.3131	7.53731	15.1243	7.87951	15.5553
THIAR.g000500	40.3924	48.5416	48.4644	37.4588	43.2892	39.139	52.1002	57.0022	68.8623	64.6001	59.1182	56.5232	52.4382	45.8372	44.0823
THIAR.g000501	57.3361	60.0515	65.8818	71.1754	61.8772	58.1543	104.064	106.358	155.194	83.2153	90.745	79.522	125.801	81.938	77.5814
THIAR.g000502	4.61689	5.8458	5.46969	6.45538	4.54876	5.86557	3.14097	3.27258	9.45569	10.4431	4.58047	3.06644	7.81704	2.92791	5.09463
THIAR.g000503	4.69314	5.04953	5.73922	7.90074	6.18216	6.06614	6.18881	5.76027	7.87242	6.08333	5.30903	2.98746	7.3885	5.02116	6.17328
THIAR.g000505	14.7024	14.3986	12.0751	12.1935	9.36478	6.98116	12.7368	13.7085	10.7164	15.3703	12.6714	9.94742	7.17479	8.01572	7.69279
THIAR.g000506	12.1196	15.3947	14.5398	14.1634	19.0221	17.1669	13.906	14.5488	14.1839	63.4495	57.9377	6.08855	20.6521	7.71997	20.7603
THIAR.g000507	137.572	125.058	105.058	100.596	122.548	111.702	118.819	126.313	103.992	85.0157	95.7179	118.983	72.4509	120.536	98.7195
THIAR.g000508	15.5781	10.6471	13.2137	6.46458	7.58008	5.68712	14.7753	16.5383	9.39088	21.2917	5.2763	24.1652	13.9223	16.2924	8.22578
THIAR.g000509	86.5777	89.8735	64.8148	48.1004	55.7889	41.3879	53.3968	50.269	57.0127	54.6101	53.0409	30.602	41.5156	55.938	61.3526
THIAR.g000510	166.024	150.645	189.9	182.036	136.76	132.038	180.712	246.46	183.253	141.451	128.952	102.056	271.884	162.866	214.801
THIAR.g000511	4.80173	6.73619	4.67982	4.64804	19.5787	19.1182	22.3538	24.2056	28.5843	21.0634	21.0294	2.7039	8.74548	6.5769	1.70142
THIAR.g000512	18.574	24.1085	21.3895	13.5529	18.3844	17.64	12.8629	12.2652	15.0427	15.2317	10.7329	13.4793	18.5871	10.2161	14.7523
THIAR.g000513	345.321	235.648	213.982	185.214	186.498	165.417	162.744	157.179	104.614	49.5667	28.1282	53.137	56.7482	308.791	247.19
THIAR.g000514	29.2778	31.698	34.6873	40.5171	29.6196	34.6424	31.8931	36.376	43.288	43.8172	48.0501	26.622	54.6628	27.0128	35.9925
THIAR.g000518	0.126712	1.94351	0.0487883	5.23334	0.864018	0.74742	3.37229	2.88472	2.97904	17.1613	30.3948	12.6294	0.838022	1.03143	1.85037
THIAR.g000522	0.774201	2.19289	0.255508	0.713734	1.14142	0.782858	2.26146	2.58985	2.31132	0.99703	1.52755	0.622799	0.502881	0.461679	1.71009
THIAR.g000523	33.6464	41.7018	37.5277	33.5655	36.8629	35.4272	30.018	33.3302	35.6347	35.5787	42.0849	34.8078	45.3117	30.2484	33.1711
THIAR.g000524	3.04913	5.01703	5.93971	5.40281	3.28584	3.60581	3.17014	3.66411	5.76353	4.15967	5.41632	0.989454	6.50472	1.81213	4.82109
THIAR.g000526	1.46345	3.06586	2.70469	1.38513	2.4273	1.92376	2.04239	1.26921	2.23493	6.09375	2.08069	12.4162	9.01327	5.37584	0.603408
THIAR.g000527	0.034144	0.134119	0.414116	0.286443	0.264281	0.155366	0.265961	0.310928	1.04973	0.813469	0.249659	0.096134	0.232871	0.0855166	0.598323
THIAR.g000528	0.403838	1.02847	1.14824	1.5436	1.04765	1.20936	0.725919	1.39422	1.06741	0.440059	0.340712	0.314868	1.30973	0.564076	0.592389
THIAR.g000530	4.41767	5.03159	5.40612	7.15041	4.94287	4.39405	12.2777	12.6468	10.6365	10.3724	7.76746	12.9298	9.2957	6.00899	6.9625
THIAR.g000531	7.65619	13.6162	12.4602	17.269	161.959	187.609	12.9325	13.4285	9.79104	35.659	37.7384	12.5895	11.0713	8.5463	9.83342
THIAR.g000535	23.2334	24.98	23.0236	27.404	26.9069	29.8406	21.1363	17.471	15.0158	19.5175	11.0938	20.0257	18.6384	22.8939	17.7618
THIAR.g000536	363.506	300.746	375.882	319.964	290.782	309.391	332.988	480.977	349.777	290.494	355.594	238.445	449.377	312.43	454.319
THIAR.g000540	22.1346	40.6914	44.4514	47.6652	69.7673	79.5171	25.8739	30.673	27.2377	31.4797	24.3356	17.0434	41.5	19.7648	27.8506
THIAR.g000541	21.113	19.3278	21.8954	19.94	14.2715	20.8816	20.6322	18.3442	13.9817	22.5754	19.3441	20.2198	21.2602	20.65	21.6837
THIAR.g000767	0.0970103	0.163311	0.0560281	0.229546	0.125146	0.0326984	0.236141	0.357572	0.116961	0.395617	1.51719	0.236719	1.00248	0.323961	0.649985
THIAR.g000768	3.27463	3.03128	3.60305	5.35244	10.9288	11.6619	2.53677	3.35825	6.25351	12.5129	9.91837	6.64907	6.03176	2.52932	4.59507
THIAR.g000769	59.6321	46.4595	53.4685	11.4806	90.0732	34.1797	58.2287	60.6632	102.791	5.37523	0.458624	6.89696	32.3277	104.239	36.9586
THIAR.g000770	0.590682	0.715952	0.545836	0.701378	1.25403	1.29014	0.4371	1.168	91.0423	31.4622	39.6199	1.72962	132.519	0.562177	193.256
THIAR.g000776	0.36973	0.663912	0.512488	0.254503	0.381571	0.224318	0.287997	0.352722	0.624072	1.04752	0.51065	0.805032	2.07845	0.401275	0.863861
THIAR.g000777	0.591412	0.512889	0.543405	0.572483	0.252662	0.421336	0.471144	0.716917	1.68536	0.363506	0.212943	0.166515	1.10007	0.471305	1.64876
THIAR.g000778	0.713782	1.39497	1.55657	2.08869	1.27914	1.34397	0.838782	0.800488	1.26861	1.87806	1.94968	1.1573	2.02968	0.986333	2.30243
THIAR.g000780	3.70445	5.79758	5.02487	8.81665	6.05029	4.57065	5.1622	5.83604	10.4486	7.1341	7.24797	3.86581	10.0724	5.27745	5.5351
THIAR.g000781	0.897545	1.30358	1.46365	0.681425	1.40111	1.76178	2.57034	4.2584	4.01024	5.30343	6.11241	2.97303	4.71387	3.43809	3.91843
THIAR.g000782	69.0009	73.5073	68.9038	50.2957	47.065	38.2394	53.7528	51.5045	50.5125	30.1346	15.4175	26.4872	40.4511	43.3021	47.5052
THIAR.g000784	0.428135	1.28491	1.16688	9.77872	0.595748	0.549666	0.763469	0.663352	0.666978	9.23064	13.2079	17.4666	4.53956	2.25906	1.28429
THIAR.g000786	24.2053	32.3438	25.1403	23.7537	23.0245	17.1474	22.7446	18.461	31.5891	44.3076	36.8114	26.9012	30.9172	22.0257	29.9668
THIAR.g000790	1222.85	1839.87	1585.82	1109.27	2804.15	3015.81	1441.56	1228.71	2554.89	674.264	1104.57	783.683	2033.06	1155.56	1610.52
THIAR.g000792	2.19828	3.54471	2.77272	2.05454	1.50873	1.40526	4.1947	3.81302	7.79878	7.04492	5.72741	1.83546	6.59559	1.66123	3.78965
THIAR.g000793	45.208	51.175	58.296	59.2671	62.7903	66.0152	41.5575	43.8995	56.1393	63.7222	45.491	29.6481	58.5668	28.9973	47.5473
THIAR.g000794	4.3007	12.0124	5.94452	6.61098	7.56066	10.2123	16.844	25.7425	29.2757	18.1091	23.1432	24.1088	13.7521	11.4371	3.91013
THIAR.g000798	7.4017	11.9619	9.11965	14.8391	9.05737	7.48447	11.0024	13.0954	17.0744	19.0005	13.0491	15.7271	14.3184	9.2691	18.6672
THIAR.g000799	10.9228	14.3778	14.2421	20.4056	12.0368	10.4459	19.4678	16.7143	20.892	24.5568	23.8246	24.0607	22.0848	17.9907	21.5641
THIAR.g000801	0.464906	0.602032	0.330468	0.530799	0.296577	0.0904048	0.644179	0.697847	0.409608	0.36844	0.0871632	0.342344	0.332599	0.380668	0.147453
THIAR.g000804	9.95267	10.8644	11.2268	9.85991	10.8546	11.892	7.96829	15.1476	17.6711	22.4552	15.7297	10.5083	14.8969	8.47139	11.261
THIAR.g000805	0.172017	0.278855	0.463625	0.530369	0.17964	0.231921	0.53038	0.447558	1.17523	0.972257	0.570659	0.570424	0.391067	0.382962	0.610749
THIAR.g000806	59.4281	63.0694	58.4727	64.1085	53.032	52.4689	53.1752	54.1503	39.7969	75.3087	80.8383	59.9364	77.0718	41.8917	66.4826
THIAR.g000807	0.316195	0.550039	0.237403	2.71386	0.821631	1.29491	0.538774	1.6248	0.285916	0.223961	0.250467	0.231468	0.744984	0.395969	0.244449
THIAR.g000809	1.58684	3.91799	2.95106	2.64201	3.12326	2.67966	2.3176	3.07586	3.53939	1.96182	1.66308	1.32248	3.10906	1.64937	2.79706
THIAR.g000810	0.75691	1.01937	0.262291	0.195382	0.502168	0.382687	1.54766	1.57547	0.912571	0.389905	0.368965	1.19342	1.22018	0.758298	0.702196
THIAR.g000811	0.181081	0.182904	0.282375	0.373942	0.450516	0.320436	0.573021	0.624262	0.207405	1.8656	2.54881	1.23382	3.15492	1.16785	1.65192
THIAR.g000817	27.2143	39.7052	48.6122	18.064	66.4174	87.8631	9.9367	7.08068	17.5774	20.1521	16.3456	44.8793	14.9451	14.8493	13.6254
THIAR.g000819	2.37294	10.7834	14.5736	0.887943	51.7294	58.2536	1.64628	1.28182	2.95233	29.0049	16.6332	15.7655	1.51827	2.36561	2.69843
THIAR.g000820	14.6624	8.84485	8.53882	2.52322	0.270214	0.988425	25.8165	0.317908	0.662918	0.314709	0.595615	0.61924	0.151517	7.03863	1.32247
THIAR.g000821	4.43822	4.73602	6.55529	5.4465	5.30979	4.78214	7.88711	8.61327	7.36854	5.3096	3.66489	6.28215	6.31561	5.25424	4.52489
THIAR.g000823	5.90054	6.98666	6.87822	6.70729	5.9259	5.41914	4.53291	4.57747	3.00224	5.36798	6.59701	7.80365	5.43736	4.60978	2.84582
THIAR.g000825	3.69631	5.30602	2.63126	1.47003	7.96046	1.06479	0.313866	0.0559135	1.3473	0.66421	1.72848	1.42795	1.59893	1.29177	0.952532
THIAR.g000827	5.09112	3.61108	3.9048	2.89119	3.1525	4.81857	1.62592	2.91416	4.22303	5.14025	3.7226	3.25675	3.63642	2.80525	4.32426
THIAR.g000828	17.7499	36.3319	29.2139	49.3791	26.3386	21.5753	34.8339	43.4304	44.5747	17.6474	15.9151	8.70044	42.5389	20.0399	21.2353
THIAR.g000829	0.881761	0.692716	1.12037	1.36566	1.365	1.51576	1.54538	0.688255	1.27572	1.70332	11.3904	1.8868	2.07751	1.65633	1.0907
THIAR.g000830	6.87965	8.43048	7.56006	12.335	7.81272	7.44542	7.92961	7.69199	8.24964	9.24286	10.9671	12.4805	12.4508	4.00497	5.97986
THIAR.g000831	35.6211	34.8954	37.9378	36.39	40.9899	38.5224	40.503	43.8264	43.2378	56.9919	54.2991	52.1522	52.482	36.5937	44.6217
THIAR.g000832	31.7868	39.2559	41.9515	41.1906	36.1361	42.7273	42.3232	49.4062	33.6296	45.21	35.548	52.4763	39.4963	37.7282	39.6083
THIAR.g000833	2.49946	4.94546	4.25558	3.88792	4.37729	4.13444	4.00218	4.68941	5.71344	4.17707	4.1024	1.97697	7.52468	2.52395	5.45072
THIAR.g000834	3.36939	6.45755	5.0895	6.72381	4.95802	3.59053	4.94627	4.92276	5.18728	4.60619	4.64309	2.13085	8.48497	4.54404	5.10286
THIAR.g000836	22.9224	26.1018	28.955	26.1968	22.2953	23.2578	37.5354	34.819	40.0675	33.85	29.5001	27.9418	36.8332	22.4944	33.934
THIAR.g000837	0.940055	1.22286	0.81439	0.882391	0.850466	0.734529	1.10253	1.38969	0.901553	0.330169	0.650912	0.336861	0.900778	0.615367	0.308319
THIAR.g000838	21.4262	16.0335	16.154	45.0727	11.1683	13.0036	39.8852	44.9951	64.4968	170.38	157.826	36.7579	48.2637	16.339	29.0729
THIAR.g000839	14.2665	14.8594	14.3057	13.3352	12.5596	13.8725	11.9589	10.9488	11.632	55.3384	22.6393	90.8549	13.6608	9.81124	12.0962
THIAR.g000840	25.7311	21.6987	19.2611	14.7497	15.1797	14.3903	17.0757	10.5658	16.9846	12.6809	10.3357	15.3798	17.0234	22.592	17.9293
THIAR.g000841	77.9141	104.367	117.654	90.765	118.758	123.46	137.754	140.787	126.012	72.7316	49.5172	54.5952	70.1253	54.2371	52.2384
THIAR.g000842	4.49636	5.38265	4.43198	4.71998	4.41939	2.84923	3.17161	5.14744	5.95112	8.38979	13.1265	5.37897	7.95466	4.75486	8.69287
THIAR.g000843	12.3493	9.0175	7.96961	3.76486	11.8203	4.0447	5.44233	0.56808	2.46394	1.68709	0.447016	1.23932	2.27431	4.41854	3.13287
THIAR.g000850	27.0797	33.3225	29.8506	26.6712	28.0178	25.8535	39.3047	44.1694	45.1889	23.7802	36.2953	49.7456	27.4436	27.5998	28.5275
THIAR.g000851	764.523	726.932	719.081	547.01	579.484	716.532	459.253	614.516	537	250.099	695.539	507.007	590.884	937.904	599.874
THIAR.g000854	0.0845444	0.980465	1.0254	0.200049	1.35552	0.911892	0.288115	0.201639	0.271817	1.27024	2.52425	1.11085	0.856185	0.723475	1.64129
THIAR.g000855	3.09797	6.17263	3.44879	4.14328	2.85463	2.61051	6.25139	3.09564	3.68094	2.08154	0.930161	1.0113	3.17351	2.67071	4.79005
THIAR.g000856	34.0468	54.5598	43.6297	29.5563	27.3657	28.6803	34.1444	27.7452	32.7657	49.4245	28.5799	42.9118	181.195	129.326	49.4575
THIAR.g000857	20.0216	18.7134	20.4485	20.8752	16.8727	15.1712	24.6572	23.4439	24.3721	15.0841	12.7988	13.2937	26.4345	25.6849	22.3487
THIAR.g000858	19.3142	21.6964	18.6503	23.5457	21.8342	20.0398	21.3382	24.9972	26.4222	33.1951	28.0562	20.7485	23.4036	18.9236	19.8904
THIAR.g000859	13.1257	13.0695	15.1108	15.5679	11.0944	10.1789	15.0543	15.5347	17.9668	17.2424	12.4144	11.2875	25.3869	15.8879	18.6841
THIAR.g000860	12.2228	17.2686	15.5454	15.5237	14.9051	14.025	13.3359	12.1793	15.1807	12.5312	10.2736	3.27054	8.65338	8.38603	10.6557
THIAR.g000861	1.28296	1.58385	1.28435	1.65586	0.851175	1.25406	1.29083	1.44648	1.95929	2.03774	1.19868	1.39673	3.65914	1.0711	2.07187
THIAR.g000863	0.1038	0.139792	0.119898	0.0803817	0.229551	0.188928	0.202134	0.0810203	0.0250293	60.528	46.4746	0.350702	4.63378	0.545947	1.58354
THIAR.g000864	7.29703	5.16873	5.80342	5.28795	7.3742	6.92502	2.79538	3.57925	2.09126	7.31753	6.45077	4.34479	7.30568	8.95077	4.7165
THIAR.g000869	328.269	340.092	286.003	290.556	367.881	301.855	347.397	436.345	375.913	25.6709	10.1821	28.7546	155.333	342.6	250.351
THIAR.g000870	4.04378	7.17396	5.56983	7.98114	5.76977	5.85949	6.23071	6.58026	6.01467	7.40883	6.31662	3.48214	8.18514	4.79426	5.22828
THIAR.g000871	8.62262	18.4177	15.8235	16.2445	11.3798	13.7817	8.2602	13.8406	8.29995	6.89545	8.55895	7.51815	21.816	9.40474	8.09968
THIAR.g000880	1.505	1.71284	1.90982	2.72215	2.20323	2.20773	2.56958	2.30257	3.16901	3.24848	1.1237	1.63528	3.18055	1.7918	2.90605
THIAR.g000881	1.9004	2.4782	2.32845	3.46564	3.03718	2.73077	4.17269	5.0546	3.627	4.50831	2.67223	2.25291	4.55097	2.21606	3.3944
THIAR.g000884	0.139579	0.313297	0.188098	0.300247	0.205784	0.0940931	0.158555	0.0302632	1.09384	0.299587	0.170099	0.104797	0.490405	0.436984	0.287754
THIAR.g000887	1.67834	6.8099	0.447379	0.874795	2.17701	0.815917	3.95968	1.3856	1.4398	8.06367	7.23729	0.472544	3.68216	3.75894	21.3591
THIAR.g000889	6.22518	6.07647	5.3779	5.43515	8.41631	6.55927	4.50776	5.13806	7.19006	9.80217	11.9533	13.0202	5.80585	6.61656	5.41929
THIAR.g000891	78.5507	75.2478	83.0116	46.0596	82.6172	83.5049	48.053	58.9592	48.7156	53.6814	70.0875	70.9714	41.0838	62.6653	43.8796
THIAR.g000892	39.579	51.2221	49.0411	54.2271	39.006	40.4871	54.1262	51.7217	55.5355	44.3831	30.7555	43.3864	60.0217	57.4436	47.2899
THIAR.g000893	4.05146	5.55735	5.6455	4.39903	4.7643	3.83665	6.57466	7.61306	9.45918	5.05191	4.54549	2.96946	10.048	5.87895	6.49634
THIAR.g000894	193.573	171.862	166.057	147.482	163.501	172.559	149.303	109.131	102.956	197.65	220.306	253.3	109.626	300.764	124.206
THIAR.g000896	6.33361	6.62214	6.32171	4.35974	6.79982	7.80574	4.6067	3.50705	10.2403	18.7461	14.52	17.1924	6.02809	7.7485	10.5295
THIAR.g000897	0.562703	0.757821	0.631405	0.435753	0.782199	0.503967	0.532234	0.62745	1.14363	0.310568	0.744519	0.235384	1.45536	0.382534	0.696036
THIAR.g000898	0.469262	0.540693	0.093954	0.282639	0.124532	0.297359	1.18796	0.716282	0.113153	2.90076	0.0914991	0.0281862	0.147416	0.156708	1.20606
THIAR.g000899	0.283192	0.408632	0.432258	0.783222	0.615092	0.542037	0.541626	0.868389	0.524342	0.4168	0.431393	0.444232	0.288462	0.405302	0.323189
THIAR.g000902	0.112541	0.410486	0.51998	1.34357	9.23973	11.4652	0.0821833	0.29281	1.72998	2477.57	1936.57	0.0633726	1.11644	0.2114	0.0290015
THIAR.g000903	0.408505	29.0551	32.2341	3.65773	8.44117	9.03598	4.00237	3.255	4.80203	1501.14	1197	0.460066	13.329	3.74084	1.00008
THIAR.g000905	0.097235	46.9364	54.9973	6.87444	27.2973	32.348	0.746881	0.969787	0.42985	865.333	681.616	1.22892	0.495701	0.148826	0.746151
THIAR.g000908	0.0535808	0.0668148	0.103152	0.0768382	0.0131659	0.0421399	0.0231867	0.0232346	0.0215333	0.0153338	0.0580414	0.0268194	0.0295301	0.0298217	0.098188
THIAR.g000913	1.16889	1.09056	0.927231	0.854287	0.436021	0.968353	0.356518	0.0732829	0.322605	1.84991	1.35583	3.42587	0.279417	0.370357	0.56615
THIAR.g000917	1.50401	1.07414	1.15818	2.17644	1.25988	1.52082	2.08567	1.95657	1.20887	0.939096	0.333248	1.69384	0.734711	0.856116	1.69126
THIAR.g000918	15.2175	16.7135	16.2134	27.1964	18.4355	18.7283	17.7836	24.2948	19.8536	15.5192	10.8683	9.96678	31.7974	19.164	22.2147
THIAR.g000919	1.95478	2.34513	2.56939	3.50892	4.02482	3.63519	1.64079	1.8707	2.11298	4.68756	4.07986	3.41612	3.17629	1.57569	3.61305
THIAR.g000921	2.52179	32.4057	43.0019	10.7814	122.169	145.955	2.24055	1.5993	4.67463	7.71307	5.53176	6.24819	2.81443	1.22373	2.79441
THIAR.g000922	1.74254	2.65728	3.53392	4.63539	2.23568	2.73047	2.7328	2.97637	4.15369	2.74086	2.6585	1.00371	4.65156	2.19883	3.96261
THIAR.g000923	0.0636706	0.160778	0.183864	0.123265	0.123206	0.177052	0.10849	0.144952	0.0191912	0.020499	0.271574	0.0896336	0.256602	0.0996677	0.082039
THIAR.g000924	84.9848	87.9744	102.948	153.754	110.396	96.5851	199.914	245.825	343.369	99.2798	61.7357	86.5656	161.152	70.5613	108.424
THIAR.g000927	22.049	26.3279	21.3701	25.9178	23.5238	23.1103	19.3262	16.8514	26.0977	37.4743	34.4799	29.4563	19.9443	15.0186	21.7696
THIAR.g000932	12.7176	12.4285	17.861	33.8162	16.0447	18.1283	38.0392	39.7697	46.9446	17.2918	22.4624	22.7986	125.769	63.6109	29.1251
THIAR.g000935	25.8388	29.5027	32.7289	28.4202	23.716	25.1194	28.5594	27.5884	24.2463	27.9864	26.2415	19.8011	33.993	19.0229	29.8061
THIAR.g000936	1.26103	1.73829	2.37491	3.76815	1.59141	1.31671	1.53479	1.58699	1.45426	4.57185	1.21939	0.308738	5.38809	0.497785	2.96708
THIAR.g000940	2.67558	2.11672	2.07725	1.35866	1.067	0.576581	0.939558	0.627665	1.42782	3.05026	1.71049	0.444583	2.66515	1.15349	1.58244
THIAR.g000941	2.64747	2.45723	2.21937	2.32124	1.49459	1.06179	2.0992	1.46775	1.31987	14.1701	1.17075	0.390002	1.219	0.727431	2.8902
THIAR.g000942	8.38275	10.6095	9.20505	12.7821	10.453	10.0881	8.26867	9.21165	10.1507	12.1586	9.29643	5.27534	13.1408	6.44486	12.8296
THIAR.g000943	1.39025	3.35798	2.79283	4.13478	4.41127	2.75048	3.70783	4.12831	4.8463	5.52687	4.97223	3.57394	6.59609	2.34657	4.39265
THIAR.g000944	13.0152	14.3726	15.677	12.6959	13.314	15.2017	14.5475	12.3139	14.601	16.2533	14.5323	13.2993	14.1832	9.18082	10.7376
THIAR.g000946	1.37492	1.78354	1.69129	1.38277	1.16491	0.993068	1.18225	1.85834	2.06672	0.850831	0.587533	0.201099	1.23998	1.45347	3.22105
THIAR.g000947	9.35137	11.7322	11.5701	14.6207	12.3998	11.7238	11.2519	13.9703	14.8035	12.8506	8.2228	8.17703	14.9901	12.5199	9.69811
THIAR.g000948	0.973063	0.973359	1.36832	1.58351	1.30986	0.941163	1.62713	1.0182	1.86178	8.85362	0.876483	0.285882	1.7575	0.370866	1.3083
THIAR.g000949	97.125	111.242	102.748	66.9704	37.4097	83.316	24.0584	36.2239	85.9338	20.8058	69.8359	58.2239	79.5466	64.7418	66.5153
THIAR.g000950	15.7868	12.8158	14.0312	8.57291	10.9667	11.3629	10.8086	9.70634	14.5356	13.7099	11.4212	11.016	16.7556	8.26111	17.9143
THIAR.g000952	11.1575	26.0991	37.6138	32.3813	32.9905	37.8518	28.2699	34.1823	45.8375	42.9677	34.9884	15.6205	49.2663	35.7611	26.084
THIAR.g000955	30.534	24.5087	25.5344	24.2906	26.5165	27.9865	25.8182	26.1793	40.1718	19.983	18.8228	18.6016	30.468	33.5416	39.5544
THIAR.g000956	0.363168	0.658401	0.596972	1.47829	1.17382	0.762707	0.652813	0.963069	0.319971	0.485683	0.0340444	0.346082	0.935333	0.122444	0.359953
THIAR.g000957	1.60294	1.34579	1.41339	1.05811	1.24476	1.36103	2.02538	2.64241	4.47003	0.756382	2.13237	1.80526	2.60983	0.858103	1.62707
THIAR.g000958	1.01427	2.73593	2.30205	4.22578	1.12152	1.49343	1.1435	1.20373	4.07619	3.80401	5.00924	1.50301	5.36195	0.579372	3.52169
THIAR.g000960	1.04306	1.95103	0.883544	1.25648	1.38402	2.46102	2.30202	0.633232	2.85049	34.8355	35.7611	5.95187	1.55213	2.96075	4.80246
THIAR.g000961	0.213827	0.239977	0.432234	0.137989	0.118219	0.270273	0.260247	0.486797	0.515603	0.344213	0.0651454	0.180612	0.397733	0.0669435	0.220412
THIAR.g000962	7.44215	7.9165	8.22264	9.06235	9.26668	10.1756	9.16805	10.5655	10.026	10.2509	8.12305	8.4908	7.86438	7.33424	9.20559
THIAR.g000964	35.7833	39.6206	47.5835	57.6454	55.1044	57.2537	56.3408	77.4617	70.6586	63.5319	64.6934	37.9899	75.5963	39.7016	62.165
THIAR.g000967	1.89081	1.69479	3.03425	2.27661	1.78205	1.97612	2.99014	3.33473	2.73866	1.7323	1.31451	0.65742	2.565	1.44614	2.78621
THIAR.g000969	65.323	83.2271	71.763	43.6711	71.5028	84.9666	54.4517	61.9921	89.8622	28.2028	62.4251	65.3113	46.8538	50.0237	43.0166
THIAR.g000970	46.0608	46.6336	29.8119	19.4682	16.8115	22.2807	14.2785	7.89203	5.86938	7.0217	8.32401	9.07593	20.2465	25.8489	9.74288
THIAR.g000971	1.28659	1.70831	1.71638	2.94687	3.44638	3.77465	3.82872	4.17254	4.63169	11.6449	13.5812	7.551	4.3818	1.74734	2.61505
THIAR.g000972	2.8312	1.86908	1.33286	1.04403	0.315688	1.08259	1.78372	0.711867	0.200791	8.30324	0.246447	0.133973	0.147513	0.625675	2.09682
THIAR.g000974	4.32423	5.56674	5.91308	5.5811	6.82065	6.65534	3.77697	5.33589	5.86522	4.87272	6.54845	4.83422	4.29769	4.22068	5.01457
THIAR.g000975	2390.64	2321.39	2587.49	1909.11	2015.07	2427.96	2176.32	2655.71	2580.66	1897.74	2306.77	1986.6	2581.01	2170.87	2460.95
THIAR.g000976	7.18923	8.99848	8.93652	12.9454	7.45915	8.10141	11.5942	11.5007	14.3381	13.9762	10.5984	12.9526	26.7601	15.6433	14.9725
THIAR.g000977	1.02147	1.83422	1.14843	1.30078	1.24996	1.68017	2.20132	1.55917	2.1675	2.24506	2.22407	1.15039	2.16178	1.05745	2.86395
THIAR.g000978	2.49037	5.46424	4.10484	3.9004	2.97029	2.80117	4.27747	4.00419	5.70143	3.85578	2.59161	2.07989	5.20479	3.2238	5.04759
THIAR.g000979	0.451915	0.475148	0.50552	0.804294	0.573341	0.586843	0.546548	0.649784	0.820147	0.90667	0.944935	0.401806	0.979217	0.369343	0.9856
THIAR.g000980	1.61409	2.33095	2.38537	2.5734	3.75325	3.51629	2.42672	3.28863	2.17498	1.23802	0.564072	1.39009	2.35476	2.09562	1.98187
THIAR.g000984	1.02637	2.00065	1.09196	1.22011	0.746645	0.573547	1.9724	1.05412	2.31207	2.1218	1.54703	1.36885	2.91392	0.575009	2.47789
THIAR.g000986	6170.99	4830.3	5655.55	4701.27	4049.69	4363.83	6384.14	5778.8	4565.27	5072.85	6205.82	6923.51	5904.98	8265.05	6955.85
THIAR.g000987	10.1595	18.0165	19.7091	13.953	18.5429	21.106	11.5724	12.6659	17.1562	14.2158	9.48412	11.6985	13.4866	15.6587	11.6136
THIAR.g000988	0.433067	0.810048	0.333489	0.745255	0.997626	1.16776	0.59736	0.328639	0.870216	0.511236	0.35184	0.081288	0.850287	0.316357	0.781205
THIAR.g000990	13.7695	18.4597	18.8636	22.2905	15.2255	15.0521	16.5529	18.5243	18.2302	14.9789	13.3011	9.6194	24.0534	13.8889	16.1918
THIAR.g000991	0.593277	0.305173	0.485415	0.638097	0.464675	0.599911	0.168484	0.3859	0.298036	0.191008	0.0301251	0.02784	0.582422	0.309565	0.331254
THIAR.g000992	394.853	201.208	376.577	524.517	354.61	402.04	1064.52	1172.63	789.022	301.784	195.613	440.482	804.425	578.6	427.213
THIAR.g000993	88.6383	135.335	171.264	202.286	164.163	182.218	170.656	215.137	304.415	189.661	142.01	85.5724	155.071	90.6937	216.866
THIAR.g000994	4.55789	6.15729	7.27972	8.60613	3.76433	3.10102	5.64325	5.96601	9.46402	6.377	3.60014	2.62996	13.4671	3.13577	8.75846
THIAR.g000996	0.938395	2.10631	1.18555	2.23305	1.29703	1.54194	0.885137	1.60226	1.94456	1.92602	0.857686	0.330262	1.70912	1.02825	2.08572
THIAR.g000997	3.41636	2.61473	4.19964	3.77558	2.05631	2.60941	6.00687	6.26561	14.24	5.01856	5.25832	3.8005	9.46397	3.02227	7.12927
THIAR.g001001	0.203645	0.914197	0.705687	1.18276	0.788125	0.308883	3.96567	6.35816	6.99747	3.93386	5.70798	2.17881	1.89397	1.1476	1.88924
THIAR.g001003	19.1021	20.0219	22.1859	21.242	14.8529	15.8282	24.517	24.1876	51.8673	31.6314	32.8077	24.5117	37.3307	21.3141	41.0174
THIAR.g001004	1.82505	1.70502	2.05113	10.8608	2.90161	2.60359	3.16979	6.31416	17.603	1.56265	0.384711	1.55544	4.196	4.41039	35.3675
THIAR.g001006	5.35625	6.30082	6.11603	6.82323	4.83591	5.06832	5.61795	5.55629	6.96631	13.5795	4.20191	3.81862	7.92673	4.8307	9.51857
THIAR.g001007	5.33345	6.14321	5.43846	5.78029	4.35957	4.77378	5.46635	5.67682	7.43022	6.78635	5.38009	4.36845	7.1675	4.68172	4.76115
THIAR.g001008	32.8179	44.7577	43.4882	45.5982	24.8082	28.2108	87.7234	100.484	76.3278	33.7758	16.288	36.2214	52.3202	33.405	32.7567
THIAR.g001013	7.17589	10.7786	11.0518	13.1908	10.0586	7.40272	8.61021	10.3724	10.5305	7.79438	4.46081	2.85714	12.0443	6.30857	9.07797
THIAR.g001015	3.54725	5.48862	4.43189	4.3395	4.12691	3.49745	5.09856	4.40537	7.66131	4.75467	2.89172	3.13438	4.54837	3.01183	7.60316
THIAR.g001016	5.19045	5.52768	4.89952	6.37494	4.52047	4.24676	10.1619	7.04273	6.77938	2.65937	2.36351	2.78136	6.24607	8.22979	5.0914
THIAR.g001017	8.47827	11.3342	10.8301	11.1356	8.8509	10.0608	17.1657	14.5329	6.28344	3.85358	2.30953	4.49335	13.7602	19.0486	7.71119
THIAR.g001018	0.740818	1.31011	0.596408	0.941654	0.794331	0.783152	4.64483	5.06692	6.41458	2.15381	1.72353	1.92147	2.06	1.16668	1.61982
THIAR.g001019	8.68977	11.3304	7.96235	12.1732	8.85291	8.88567	12.3397	12.8288	11.7718	10.1346	7.59138	9.12681	12.5192	10.98	10.7891
THIAR.g001021	23.8881	28.1856	31.0028	41.1475	37.3613	38.3911	26.664	34.2666	36.9044	46.2037	41.73	22.7091	45.2782	26.6731	40.1656
THIAR.g001022	2.64216	3.56302	3.57066	5.12192	2.87536	2.47106	3.63011	3.79044	12.3644	3.17399	2.55809	1.65836	4.85633	2.43253	3.29406
THIAR.g001023	3.4671	4.75411	4.36324	4.03954	4.40057	3.73778	4.09827	3.54513	5.00964	4.62136	3.9786	3.02349	5.48713	3.68295	4.42214
THIAR.g001025	129.171	149.49	156.014	164.18	148.983	143.522	140.98	147.634	151.197	162.989	155.464	131.974	160.404	107.544	132.945
THIAR.g001026	150.7	153.926	176.282	114.838	134.813	120.752	262.894	294.292	217.898	104.792	62.7061	56.4624	175.638	187.323	120.935
THIAR.g001028	6.3984	6.86787	6.8033	10.7991	5.27903	7.19989	6.21398	7.21391	6.64613	13.1628	5.13833	1.34881	15.6245	5.7116	13.935
THIAR.g001029	40.2272	32.1481	30.2985	31.9276	19.2437	16.2202	19.9109	19.121	17.3706	53.9214	33.6141	71.5508	25.3829	38.4817	36.4776
THIAR.g001030	317.608	423.395	483.05	525.54	338.755	345.688	412.956	485.288	565.59	479.897	416.061	172.279	844.636	339.314	708.463
THIAR.g001031	0.13496	0.283996	0.318278	0.58788	0.217628	0.386662	0.257338	0.292618	0.149155	0.173804	0.0274116	0.132995	0.32774	0.0915467	0.365179
THIAR.g001033	0.213916	0.300096	0.222384	0.607403	0.153748	0.237939	0.260355	0.431343	0.606086	0.123968	0.0912416	0.204779	0.305056	0.388434	0.143327
THIAR.g001034	0.482069	0.737759	0.784633	0.989841	0.314981	0.642561	0.533384	0.997705	0.818976	0.112876	0.0267035	0.172746	0.326066	0.631132	0.180696
THIAR.g001037	1.45826	1.23616	1.54108	1.4216	1.06354	1.553	1.66155	1.73562	2.26317	0.299677	6.61695	2.0267	0.942632	6.21676	1.18335
THIAR.g001042	7.06024	9.38506	9.89411	11.8324	10.6782	10.9371	10.8392	13.1602	11.2982	13.6094	12.5575	8.31588	14.1873	7.83292	10.2803
THIAR.g001043	651.325	510.38	532.195	276.394	532.297	646.043	423.623	329.605	424.545	269.967	505.627	678.101	438.457	783.517	463.28
THIAR.g001049	24.1424	30.6712	30.0953	30.4521	34.6587	33.8602	22.4891	24.4922	23.8668	39.7091	33.1028	30.4196	31.7396	26.099	25.8975
THIAR.g001051	3.43497	4.202	2.81708	6.87172	3.22846	3.16078	4.81614	4.37922	5.09391	5.70647	3.1814	2.20506	7.70974	2.15079	7.04609
THIAR.g001058	0.385505	0.501874	0.534355	0.45775	0.0852539	0.405409	0.555527	0.581749	0.26028	0.397169	0.244295	0.34733	0.745749	0.560008	0.286111
THIAR.g001062	0.0600919	0.472085	0.659413	4.03301	1.22925	2.5217	0.351059	0.156348	0.470925	4.68194	4.28404	10.8959	0.149033	1.46743	0.433596
THIAR.g001064	9.46361	13.2712	18.2495	14.0225	14.3032	14.1047	11.8913	14.5122	23.5208	19.6996	20.6497	11.8985	18.2695	9.88704	13.5517
THIAR.g001065	4.60964	6.00544	6.77673	7.94648	6.77233	6.38875	5.99484	5.57737	6.06287	9.67255	4.83189	7.33338	9.59356	4.23863	5.8481
THIAR.g001068	34.388	39.2087	36.9207	31.8383	26.4841	26.5644	31.8814	38.5917	40.5195	34.2663	27.3129	26.2147	21.9881	20.0929	33.5779
THIAR.g001069	34.2687	34.9052	41.6791	39.3081	29.9705	33.2838	50.3716	61.8607	49.6202	38.9445	44.8532	24.0325	52.1795	43.0107	50.9812
THIAR.g001070	13.1226	8.77928	12.2588	32.8213	7.91725	7.47208	27.3655	30.6953	21.4587	1.27977	3.22945	1.96574	24.646	18.2841	11.0184
THIAR.g001071	3.60616	4.06132	4.19459	6.62345	3.77835	3.72299	2.33263	2.78853	3.83092	5.86194	6.17713	4.06132	5.23796	2.51063	5.31587
THIAR.g001075	2.13827	2.15979	3.33437	1.2419	6.02916	5.40545	4.05985	6.11973	6.57393	4.68129	5.60251	3.61224	8.75013	1.87442	3.08576
THIAR.g001077	1.90763	2.35151	2.52861	2.86572	1.76356	2.18194	1.4159	1.48493	2.11143	2.75874	1.56254	0.810056	3.0442	1.21404	2.14367
THIAR.g001078	25.7595	29.9596	31.6328	34.5115	32.8426	29.0993	21.3077	21.8189	18.9457	17.9278	14.522	11.2882	27.7308	20.5851	23.9698
THIAR.g001084	3.58781	4.17038	5.18033	8.97184	6.12789	6.15452	4.61622	4.20901	6.60435	3.87787	5.62154	5.80844	7.46805	4.61333	10.1703
THIAR.g001085	18.6979	9.81429	11.4524	22.994	1.50557	16.0564	4.14528	1.99584	0.601151	4.24786	1.09842	0.107989	1.16526	3.09801	14.1735
THIAR.g001086	31.9063	37.8316	31.0918	35.5523	29.1606	33.323	29.6784	39.2165	42.3603	17.6561	16.9634	18.2264	29.2191	31.5028	24.202
THIAR.g001088	0.436247	0.979194	0.732955	1.38202	0.394671	0.88225	0.501991	1.54778	0.430333	0.255367	0.0483305	0.178658	0.245894	0.546309	0.817601
THIAR.g001091	2.7492	4.7372	2.8869	2.4372	1.78096	2.21834	6.35408	7.08068	9.64244	2.1815	2.77503	3.06493	7.19707	2.95595	4.98073
THIAR.g001092	130.228	128.852	118.277	89.2029	87.5963	92.1368	93.7897	82.2844	105.491	110.326	154.037	143.829	86.6459	135.139	104.02
THIAR.g001094	14.5934	15.9984	20.8198	13.0349	9.03004	8.35554	11.3862	16.9731	6.8747	9.08566	14.781	11.3197	33.7362	17.0044	16.9854
THIAR.g001095	7.77992	9.81599	8.65165	6.73571	7.26678	6.40103	7.481	13.4527	10.4868	8.89897	12.131	7.67345	10.9058	5.74882	8.76665
THIAR.g001099	8.46031	10.89	11.7441	19.8991	15.9813	16.5845	8.3821	10.1855	15.0766	45.8751	42.0775	11.0117	26.55	6.92379	17.8242
THIAR.g001102	5.61296	5.19949	6.94661	5.57704	6.00945	7.20727	4.98807	8.51894	8.80821	5.67951	5.97167	3.56207	6.07648	4.18397	6.0154
THIAR.g001103	9.55576	15.9047	10.0494	11.3291	10.4228	7.61734	7.66302	10.5421	10.2235	6.02781	3.8238	4.42449	5.61127	6.98188	5.01188
THIAR.g001106	3.57062	4.02111	4.0533	4.00458	7.88276	9.07618	4.04007	4.45285	4.88388	3.40909	4.71148	4.93649	4.47354	3.97806	3.70596
THIAR.g001107	1.06144	2.22712	2.61206	4.42755	1.63295	1.27553	1.06346	1.08066	2.44819	2.53578	1.46226	0.519746	2.74693	0.616458	1.64912
THIAR.g001108	0.488575	1.19819	0.856977	1.00426	1.02045	1.17105	0.828092	1.36535	1.33082	2.00411	1.72006	0.978208	2.0644	0.589178	1.0632
THIAR.g001109	9.50246	9.82185	11.2753	8.92261	8.04508	7.69745	8.0926	7.41037	10.9572	8.43617	11.4225	10.2936	9.85704	7.42526	8.94101
THIAR.g001110	5.83463	10.0121	10.245	10.0164	8.20735	7.98526	8.27454	8.9165	7.87847	3.98687	1.99802	5.01031	7.46241	6.53012	5.97072
THIAR.g001111	15.5223	22.6052	23.8453	24.1906	15.4706	19.2728	46.8573	53.2643	44.4309	15.0944	13.7047	12.784	33.8155	17.9508	19.2384
THIAR.g001112	0.535284	0.744042	0.879239	0.53875	0.608176	0.814387	0.626386	0.638858	0.52103	1.03718	0.484757	0.55307	0.822109	0.584234	0.491022
THIAR.g001113	46.384	49.5336	51.9947	41.255	43.65	48.1778	29.6815	46.1476	45.3466	32.762	34.3433	52.609	31.5467	48.474	22.8324
THIAR.g001114	3.54362	4.36031	3.47677	5.45525	3.61147	2.97884	3.88682	5.1098	4.78713	12.3985	6.08747	3.46198	7.27964	3.23467	5.56713
THIAR.g001115	1.43279	1.49036	1.66511	3.73232	2.29917	2.04071	1.91397	2.59132	3.46544	3.53284	2.61913	0.708426	5.75271	1.21442	2.40449
THIAR.g001116	0.75027	0.673619	0.606644	1.16201	1.49329	0.303464	0.584414	0.683224	0.904566	0.772969	0.640025	0.0844967	1.86074	0.751646	1.39207
THIAR.g001120	35.4092	38.0324	37.3438	50.8506	27.242	16.5284	40.729	45.5614	56.9869	40.5268	73.5403	21.863	52.1034	14.4738	68.8609
THIAR.g001122	2.87279	4.39652	4.07252	4.17126	3.57363	4.72049	7.05647	5.39352	6.29744	6.05394	7.20081	1.91182	8.25827	5.23283	4.94664
THIAR.g001124	3.68021	4.09203	5.19566	7.25677	5.4635	4.03148	4.81094	4.96494	6.16258	3.81788	4.06964	2.26424	5.66228	3.9686	5.58493
THIAR.g001126	5.14303	7.21498	5.10124	7.72014	6.24319	7.06595	6.2051	5.09069	10.5143	5.75938	10.0826	6.42175	12.1313	6.09054	11.5824
THIAR.g001127	34.0998	37.891	40.3457	42.9415	37.7395	37.9571	38.2526	43.7219	43.6659	42.6099	54.4977	43.0357	45.2921	30.9798	42.0786
THIAR.g001129	2.19103	3.20655	3.16038	5.12994	2.92795	4.16386	21.9123	27.6367	9.59081	6.80598	0.905691	0.94859	8.48543	5.18428	2.78624
THIAR.g001132	46.267	43.2602	36.2695	41.6003	28.2455	28.9935	25.2073	23.9711	32.9778	22.8058	33.3335	25.6655	23.8818	21.6016	27.3665
THIAR.g001133	1.87616	3.7777	3.12324	3.41855	1.64744	2.73411	2.41778	3.58929	5.12276	2.77147	4.57279	4.16378	2.66866	2.21129	3.1853
THIAR.g001134	3.50536	5.29784	4.48092	4.70518	3.61762	3.11921	5.05135	6.80983	4.45165	1.32418	0.0569578	2.84241	3.82519	3.3362	1.9271
THIAR.g001135	5.08935	10.2787	7.36369	6.93885	4.74637	5.81237	52.3261	55.786	32.8961	13.4367	4.90735	7.41892	14.4798	12.9995	4.92846
THIAR.g001137	1062.14	748.21	943.12	843.042	796.503	822.167	938.789	1014.04	964.801	1319.68	1242.4	881.783	807.203	763.185	1026.62
THIAR.g001138	14.1945	14.1603	16.8164	21.217	124.758	157.64	7.73727	3.63001	7.60605	379.035	132.028	578.777	13.7655	12.9899	12.5681
THIAR.g001139	0.262804	0.134065	0.551934	0.555038	0.607605	0.45901	0.279148	0.341884	0.633702	0.184606	0.174692	0.780297	1.09617	0.299189	0.960452
THIAR.g001140	17.529	21.4563	24.8724	22.1662	19.4052	21.0632	27.2085	30.8515	24.522	17.1459	9.56713	13.5272	21.7453	13.914	14.6097
THIAR.g001143	12.4506	14.5705	17.679	15.4866	15.818	16.0145	13.5047	13.8683	11.9	12.3787	12.8931	6.55697	15.9193	7.16981	14.8289
THIAR.g001144	51.9461	55.6783	50.0555	46.5002	45.7236	46.2817	43.0248	45.9551	20.8562	34.6288	39.5003	29.011	46.6694	55.9967	54.2704
THIAR.g001147	130.167	263.449	207.163	307.283	86.743	88.9872	204.359	228.012	440.599	62.1304	54.8036	4.44004	188.509	72.1316	227.919
THIAR.g001148	3.15966	2.49394	3.40907	1.03071	1.30537	1.57994	1.92703	4.29111	1.00469	0.581296	0.465451	0.508353	2.71255	2.56541	0.823188
THIAR.g001150	3.57482	2.6078	2.82166	4.17811	2.19601	2.79142	4.27353	6.87243	3.4001	0.127881	0.0242026	0.268401	6.77254	6.8643	1.71962
THIAR.g001151	300.288	255.622	287.216	258.024	263.678	158.12	273.836	342.867	169.539	90.5225	1.11841	124.514	253.341	358.457	208.776
THIAR.g001154	0.705846	0.720741	0.474489	0.806463	0.396639	0.614283	0.247865	0.376329	0.502233	0.543911	0.500599	0.449595	0.437641	0.456453	0.530777
THIAR.g001155	0.52588	0.456715	0.527995	0.998677	0.80014	0.718674	0.457623	0.510762	0.447449	0.219595	0.00174623	0.353417	0.746291	0.529357	0.403232
THIAR.g001156	3.17541	3.47445	3.08056	5.07161	3.80569	3.67262	2.819	2.67295	1.87669	1.02456	0.0168616	1.4297	3.44866	2.82863	1.82914
THIAR.g001158	0.291582	1.19988	1.12268	0.376332	0.537358	0.0982809	0.662447	0.379322	0.234365	0.375505	0.236893	0.328385	1.32578	0.121715	0.400748
THIAR.g001159	0.272391	0.550265	0.314638	0.351563	0.180717	0.110175	0.26522	0.496099	0.262727	0.210474	0.199171	0.122709	0.945777	0.136445	0.898493
THIAR.g001160	25.2206	40.513	34.3507	46.817	34.1925	43.0662	27.1618	36.0051	30.1429	9.94157	0.908695	13.6339	30.5133	30.5949	27.8058
THIAR.g001161	1.0051	1.63017	1.06361	1.64875	1.36951	1.18027	5.29728	4.28537	4.94885	0.893544	1.29599	1.08814	4.696	3.18324	1.55742
THIAR.g001167	0.871015	16.9546	23.7837	0.239579	328.707	383.143	0.861987	2.08047	3.46031	210.992	170.775	0.337705	0.123946	0.500679	0.75065
THIAR.g001170	2.26745	3.58342	3.84851	4.38975	4.42601	2.64375	3.78473	4.00323	4.57487	7.0618	2.3403	0.912016	4.76275	3.59286	5.98629
THIAR.g001171	1.99489	2.40676	0.864107	2.57471	2.647	1.76505	1.57817	2.07613	0.661415	3.05075	3.37313	5.33586	1.76255	3.27886	3.00736
THIAR.g001172	32.9559	45.7718	58.1893	52.2018	97.3	108.964	53.0963	66.7921	104.927	50.6246	46.9636	33.306	70.8579	37.7002	51.2052
THIAR.g001174	2.69935	3.46718	3.60409	5.84188	2.61027	1.69169	3.75755	3.48491	4.21969	2.974	2.75174	1.34086	4.23824	2.0308	4.15784
THIAR.g001177	357.354	335.725	318.997	350.975	310.283	299.898	273.862	248.401	300.045	522.104	466.121	361.224	435.064	359.627	446.962
THIAR.g001178	130.985	119.026	135.105	109.069	91.2337	100.949	116.316	129.124	126.616	71.283	54.9562	55.7625	85.8818	126.944	184.037
THIAR.g001179	0.660753	0.988745	1.18725	1.37396	0.933573	0.593904	0.643357	1.48039	1.10644	0.945477	0.581556	0.413418	0.273121	0.413728	0.529744
THIAR.g001180	1.63088	1.70831	0.795393	1.3565	1.64304	2.19883	0.917481	1.46157	0.305866	0.886786	0.0441664	0.448978	0.404474	1.40695	1.12074
THIAR.g001181	7.34801	7.78481	8.01234	9.06646	5.6225	7.96515	7.09732	9.36791	9.99312	6.92684	7.27122	5.528	11.9548	5.04262	10.7555
THIAR.g001182	5.16749	5.73277	7.47833	7.81935	6.63338	7.20727	5.08927	6.02701	4.51152	2.83019	4.4878	4.88321	6.55523	5.20672	7.10215
THIAR.g001183	0.304109	0.234644	0.329321	1.9625	0.5044	0.442046	0.0185065	0.346167	0.229157	1.37073	0.787536	0.749204	0.612804	0.0238021	0.724909
THIAR.g001184	0.263172	0.503842	0.393397	0.469536	0.513529	0.414826	0.399438	0.493405	0.51327	0.438599	0.30185	0.139477	1.01743	0.465272	0.805848
THIAR.g001185	6.7986	9.02476	3.96874	5.09496	7.43667	7.09639	4.76897	4.56483	11.546	7.06078	4.72165	4.3635	7.52407	6.22517	10.2482
THIAR.g001186	24.117	30.1725	32.2773	23.1003	26.6764	27.3623	21.81	18.5555	20.5839	32.8834	30.9447	26.8981	20.6852	21.234	23.1239
THIAR.g001187	9.65253	10.3975	10.3092	9.70354	11.585	9.31904	6.61195	8.32931	15.088	3.81042	0.532001	4.69795	6.25546	8.50397	6.29985
THIAR.g001189	192.296	156.817	157.235	135.41	190.26	123.4	122.931	90.0367	93.6924	31.59	0.820983	48.0218	105.825	94.8354	105.573
THIAR.g001196	3.69996	5.52275	5.13569	6.86063	5.00491	5.10692	6.02827	5.80807	8.49797	12.1901	6.6733	4.13224	8.91626	3.54458	6.80145
THIAR.g001197	1.78425	2.40771	2.18366	2.577	1.47969	1.22428	1.17887	1.354	0.998767	2.89959	2.64033	0.813351	3.50321	1.0108	3.43754
THIAR.g001199	3.73259	4.88373	3.87819	5.3985	5.03985	3.66053	6.37377	6.14901	6.76163	4.68613	5.09734	4.30933	10.4434	3.17101	5.1816
THIAR.g001200	81.239	99.686	97.2408	124.043	82.9993	82.5692	97.9681	111.296	123.713	102.154	96.4933	69.5516	135.015	62.0463	97.5363
THIAR.g001203	10.261	11.7446	11.7582	13.9275	13.0441	11.6263	11.7905	12.8359	12.83	15.4021	12.869	9.58161	16.5666	8.50977	14.8638
THIAR.g001204	21.7231	32.0061	27.6229	19.7937	24.0201	21.7407	26.6469	40.7231	32.2345	10.5685	7.512	15.0135	21.6422	22.1814	13.0524
THIAR.g001205	137.632	124.993	153.014	163.5	106.599	110.93	164.476	274.268	178.826	93.5587	69.5308	64.8147	227.743	110.8	151.278
THIAR.g001206	0.909379	1.40676	0.823302	1.45919	2.20131	1.8391	0.861507	1.15105	1.06676	2.02571	1.22803	3.01712	1.88961	0.615572	1.62142
THIAR.g001207	41.7777	45.7905	45.2482	44.3385	31.649	33.0912	34.8757	45.1567	46.522	29.3961	34.9206	27.761	54.3501	36.9854	34.8742
THIAR.g001208	20.784	28.0485	25.608	35.3527	28.0604	28.917	27.3572	29.3747	33.5039	30.3017	21.4667	24.8233	45.0711	19.6171	27.3487
THIAR.g001209	13.1257	14.9937	14.9228	19.7139	14.5441	13.5928	14.3626	19.1718	18.9303	15.7506	14.4516	8.40722	22.203	13.0394	18.1866
THIAR.g001210	10.2838	14.8068	12.5741	18.1611	15.0322	12.4531	9.79322	14.1614	13.1849	13.0175	10.0259	7.20329	16.1737	10.4597	10.4453
THIAR.g001211	32.1451	41.2963	39.5483	50.8932	41.6873	44.2626	36.8592	37.0781	40.999	57.703	57.7846	50.9278	52.5184	40.3522	39.5542
THIAR.g001212	5.36604	6.2328	6.38871	8.47373	6.50543	7.54129	7.3169	7.94946	8.13496	10.4243	11.1114	6.74113	11.6095	7.18256	10.4063
THIAR.g001213	12.9231	16.3727	15.9459	18.2714	13.9597	14.1123	50.6091	47.956	52.7665	23.7424	34.005	20.703	45.8615	23.6173	22.4696
THIAR.g001214	3.01413	3.42667	3.54943	2.8545	2.44553	2.73118	2.49647	2.80079	2.43053	5.39398	4.31719	2.44673	3.73766	2.67161	3.18764
THIAR.g001216	2.90096	4.1117	4.53078	5.23829	4.45767	3.30524	4.99939	3.70302	4.99182	9.03285	2.80499	2.08605	4.79644	3.27469	5.62962
THIAR.g001218	20.0548	14.6216	20.4598	24.2374	27.0776	25.9885	39.7255	43.2557	51.7115	7.67536	7.92576	5.55819	28.1882	20.453	18.1287
THIAR.g001219	7.57222	15.8517	7.70429	8.35527	9.37073	9.68022	8.82452	7.04356	16.2249	8.13479	12.2402	5.8326	11.5793	7.026	11.0812
THIAR.g001220	7.04371	8.90266	7.53563	9.45898	10.2178	9.59838	9.84652	10.2759	9.48305	10.6261	7.99117	6.28954	9.54559	7.62368	8.95476
THIAR.g001222	8.93935	12.1072	10.8676	15.1698	8.57276	9.1788	14.9634	13.6752	25.3477	17.0197	19.737	20.1042	21.8625	12.6458	14.988
THIAR.g001223	5.4175	6.79857	5.57507	10.6153	7.46071	4.38246	7.86435	9.80268	8.43174	11.6702	7.56237	5.60209	10.2601	4.13225	7.61499
THIAR.g001225	1.77573	3.08897	2.05113	2.17726	2.35619	1.97514	1.81543	2.07905	1.81977	1.94379	1.082	1.2999	2.09188	1.6678	1.28128
THIAR.g001226	7.90368	14.1142	11.1786	18.378	10.4733	11.948	15.8384	15.6599	17.4923	17.3177	14.2258	9.22235	25.2192	12.4366	15.5104
THIAR.g001227	0.208612	3.33626	2.04821	0.403869	31.6019	37.1262	0.355459	1.35692	1.50908	7.99245	9.91482	8.1055	5.62647	1.37153	1.72029
THIAR.g001228	22.9621	22.3887	20.8679	30.8122	18.5254	16.5235	16.7859	17.4172	15.512	42.5259	30.0113	43.9078	37.4231	29.1356	30.3817
THIAR.g001231	6277.56	3388.47	3680.16	3216.43	4298.8	3341.47	4051.53	2802.33	2598.37	3546.3	4559.74	7338.42	2869.25	5228.6	3120.27
THIAR.g001232	14.3024	15.1863	14.2479	17.6576	13.1557	13.9388	17.4102	16.0016	16.8415	22.7014	7.81044	8.48794	18.0068	12.9828	16.9964
THIAR.g001234	2.62241	55.987	67.6428	27.9232	16.7068	18.3785	5.12637	5.89142	7.27194	2.59783	2.51978	2.41952	9.06781	1.12415	3.64927
THIAR.g001235	1.53189	1.49819	1.99699	1.58172	1.07682	0.940479	1.73661	2.30602	1.30605	0.789121	0.773411	1.04747	1.70966	1.98689	1.455
THIAR.g001239	0.524997	0.834701	0.808563	1.04462	0.387008	0.619346	0.894557	1.33749	0.712086	0.760614	0.213264	0.344902	0.623895	0.547875	0.653906
THIAR.g001240	2.02632	3.64362	2.78026	2.80312	2.26534	2.73952	3.27012	3.96137	2.83447	2.29235	0.90044	1.29864	2.19343	1.43	1.22323
THIAR.g001241	5.79709	6.57714	6.76937	11.4275	4.86886	4.69273	7.04787	8.83961	12.0116	11.4024	9.76699	6.38608	21.1535	6.16872	15.9023
THIAR.g001242	10.7573	7.37902	11.5335	14.7107	6.31194	7.73432	17.4996	19.9253	33.3438	17.3714	14.1426	17.5679	19.6238	6.86539	17.2445
THIAR.g001244	10.3659	6.41787	5.17776	200.894	0.820014	183.373	0.304875	0.300144	0.615942	2.27088	1.36567	0.872319	0.756127	0.0825507	2.00451
THIAR.g001246	43.1683	28.6233	42.9549	46.1962	48.384	57.6581	194.257	227.212	166.002	53.7571	63.7104	57.3421	263.81	193.224	71.2983
THIAR.g001247	9.46219	11.7021	11.7012	25.4785	11.8167	12.0444	26.3928	35.1906	32.4349	9.65289	7.98138	4.99392	24.5484	10.6645	16.7532
THIAR.g001248	6.34566	9.06398	6.77303	10.1993	6.038	5.88923	8.40998	8.03925	12.0429	11.3167	7.55021	8.52608	9.56421	5.37362	7.47784
THIAR.g001249	11.3513	12.0285	14.1486	14.9573	14.6825	14.3878	12.1834	14.2176	10.6622	17.9841	11.9031	12.3678	14.9927	10.3804	11.5104
THIAR.g001250	0.66378	0.651836	0.239603	1.04412	0.619286	0.734127	0.848275	0.836533	0.475171	1.22881	0.429739	0.467225	0.797395	0.519529	1.176
THIAR.g001251	6.00133	12.1049	14.4646	12.5638	22.8992	27.2124	11.7672	11.9106	16.0521	22.7295	18.5431	18.9459	14.7374	7.42666	11.2885
THIAR.g001254	72.2908	66.9995	60.0096	55.4556	56.1002	53.5959	53.8159	44.8162	53.8952	107.552	88.5276	128.97	61.8071	68.0434	72.3944
THIAR.g001255	112.393	81.0954	91.5948	70.1346	94.4543	90.122	71.2151	64.8011	94.4675	62.0295	66.5102	58.871	86.214	110.321	117.898
THIAR.g001257	0.748887	0.897345	0.832516	0.428773	0.373568	0.358703	0.888164	1.06946	3.31968	2.27693	2.20954	1.16682	2.90466	0.719235	2.86143
THIAR.g001259	11.7252	12.8954	12.7295	8.94651	8.62607	7.41319	20.8198	14.6115	19.7176	22.5743	21.992	12.8082	20.7462	17.3612	12.4012
THIAR.g001260	5.98072	3.64476	2.74847	4.85554	1.91994	5.23475	1.09578	1.50588	1.43438	0.207045	0.156741	0.181064	1.07657	1.12747	1.88924
THIAR.g001261	18.686	26.2904	20.5773	22.0782	20.6017	17.6004	21.3767	18.143	27.3237	19.7144	19.0872	20.0015	25.9413	18.9659	19.2614
THIAR.g001262	0.45752	0.984154	1.101	1.40736	1.55142	1.64236	1.44037	0.962227	2.43628	0.707043	0.687657	0.369275	1.67367	1.7284	1.34408
THIAR.g001263	0.0187208	0.020232	0.0312351	0.00715913	0.019167	0.0196312	0.00202532	0.014432	0.0158831	0.0160726	0.0143645	0.0163984	0.034392	0.0303902	0.0157237
THIAR.g001265	2.15883	0.969136	2.5649	1.99022	1.84148	1.30978	0.480456	0.962895	2.8259	1.90641	1.8792	1.87558	1.52974	1.85382	1.58951
THIAR.g001266	0.562059	0.46624	0.11291	0.0630805	0.0540428	0.123553	0.83279	0.0953724	0.088389	0.314709	0.297808	0.137609	0.393945	0.122411	0.352658
THIAR.g001267	1.17594	2.22174	1.544	1.60509	0.982233	1.36874	1.71336	1.58482	2.22357	0.599223	0.206197	0.323946	1.43724	0.709826	1.25576
THIAR.g001268	6.8985	4.64528	4.37805	7.59363	3.47204	6.3342	5.14189	7.11757	7.72448	4.53391	4.69627	3.57205	7.29587	7.48708	7.14362
THIAR.g001274	1.14443	0.608391	0.881281	0.647834	0.754824	0.345137	0.156393	0.731338	0.653581	1.4221	0.831904	1.78633	0.771814	0.72915	1.05549
THIAR.g001275	1.04115	1.13078	0.193972	0.606861	0.408505	0.101883	1.40615	4.54392	3.88727	2.72487	10.6006	5.06848	0.999539	0.294411	4.46593
THIAR.g001278	2.8428	2.19344	2.30886	2.56071	1.71905	1.90142	2.94096	1.92616	1.64231	5.87287	1.60589	1.01718	2.69898	2.18793	2.10618
THIAR.g001279	6.13341	8.7483	8.30525	10.1299	8.28907	8.54032	5.57679	5.78752	7.70865	10.9852	7.98775	4.10486	11.0905	3.95068	8.91118
THIAR.g001280	6.6111	8.40652	6.43929	8.55293	6.05998	6.09751	6.98749	6.84358	12.6092	14.5201	13.7595	8.64814	13.9231	9.45894	10.8452
THIAR.g001281	4.08143	5.50378	3.43533	4.61436	3.70837	2.97533	4.86736	3.95131	5.76	5.09316	4.20272	3.10002	5.68891	2.61501	6.32698
THIAR.g001283	250.148	355.717	395.394	359.58	516.5	577.292	920.882	999.896	914.325	353.44	325.897	264.278	513.19	373.636	403.103
THIAR.g001284	16.1653	28.3652	13.8562	18.2973	14.8719	19.7839	28.419	34.7434	34.6743	11.8685	8.20833	10.331	31.7126	21.3416	22.3277
THIAR.g001285	120.954	958.483	1130.76	75.3138	1525.23	1748.34	59.5492	60.5097	84.8137	129.925	246.458	256.076	65.5202	101.55	143.144
THIAR.g001288	1.10153	1.89072	2.02083	1.17081	1.43295	2.16218	1.76653	1.01153	2.57801	1.16824	0.631713	0.802719	1.4463	1.46059	0.46754
THIAR.g001289	4.94806	8.72642	7.83838	9.39691	7.34715	8.50577	5.98783	8.18416	13.721	11.7431	8.95884	6.76672	8.76547	3.09821	6.26624
THIAR.g001292	5.96253	7.72706	7.22404	10.1233	7.40997	6.97821	7.00322	7.12287	6.73614	9.01072	4.93503	4.59668	12.6235	4.22604	7.08473
THIAR.g001293	16.1843	26.3256	20.0889	31.1814	20.7434	24.3407	19.2347	21.1019	24.2585	29.8973	24.5468	18.6308	31.9457	14.6508	23.1762
THIAR.g001297	9.04183	6.62793	12.1143	9.22552	4.19958	4.14933	2.57768	5.45742	2.76216	3.57981	3.02771	0.905926	7.72739	2.01468	7.45201
THIAR.g001298	3.45812	4.40884	4.42586	5.4273	4.02262	3.56672	7.83856	8.9974	11.7908	7.64208	9.18709	4.6112	8.83375	4.69434	5.93151
THIAR.g001299	0.459843	1.54824	1.80595	2.7301	1.93218	1.39496	1.07457	1.55536	1.885	7.46165	6.72469	5.69672	1.02641	1.03654	0.853206
THIAR.g001309	1.31833	1.6239	1.67136	3.07102	3.1288	3.18637	1.81586	3.13725	1.97712	3.06427	2.74297	0.977748	3.03035	2.93947	4.40823
THIAR.g001310	0.880203	0.898041	1.17077	4.01056	0.648851	1.61826	1.15569	3.00146	1.17377	0.841568	0.341303	0.540709	0.760737	1.11897	0.797331
THIAR.g001312	37.1617	43.1816	43.3633	37.9135	31.5312	28.6047	31.2604	38.5436	43.0363	38.4487	31.393	22.8905	32.7904	25.2314	33.2507
THIAR.g001313	12.9735	13.914	16.1019	17.2751	12.4812	14.2829	13.8531	14.4969	15.3441	20.5469	15.1087	10.1189	16.3937	10.608	15.3864
THIAR.g001314	1.66748	2.41606	2.90352	2.97124	2.29787	1.86229	2.96848	2.93009	2.55051	2.40381	1.45582	1.34539	3.8886	1.41809	2.09081
THIAR.g001317	0.928241	1.3394	1.07221	0.770169	0.513198	1.27384	1.22659	0.517525	1.0392	0.853861	0.727205	1.0454	0.904406	0.581215	0.956825
THIAR.g001318	2.2724	1.02721	1.20305	0.122204	0.0174493	0.175528	1.07556	0.164233	0.0570778	3.6987	0.0769245	0.0355448	0.117412	0.197619	1.93572
THIAR.g001322	0.133729	0.0938019	0.135161	0.215748	1.18296	1.0987	0.146484	0.521908	0.564308	0.150691	0.101856	0.037652	0.393846	0.376802	0.344617
THIAR.g001326	2.59433	3.3154	2.12175	2.29743	2.34518	1.8574	1.82538	3.00546	4.17809	4.77986	4.77701	2.8578	5.4714	3.08286	2.61566
THIAR.g001329	67.5817	58.4507	78.6928	76.5326	67.7613	69.5498	98.5339	118.434	125.926	49.7211	33.9797	46.6245	97.5646	54.7378	71.8875
THIAR.g001331	306.885	378.136	256.032	263.431	232.354	109.019	487.797	242.921	468.038	188.166	202.696	143.352	374.759	231.886	255.905
THIAR.g001332	10.6044	13.2275	14.3868	15.4881	9.83225	11.201	11.3933	12.6699	15.7799	16.2064	11.6025	9.16054	17.889	8.35432	13.62
THIAR.g001335	72.1591	104.576	72.2882	125.939	81.1214	97.024	84.0415	75.0666	133.113	61.9777	127.942	51.8941	54.1514	37.1866	188.747
THIAR.g001336	5.53435	12.0966	13.456	10.7019	9.05095	9.43141	4.03206	4.54386	5.03937	14.0551	15.1751	2.32098	18.4169	4.71331	12.5166
THIAR.g001337	90.048	132.932	117.957	131.322	137.891	128.533	94.9237	115.747	127.539	153.635	129.276	102.331	127.642	71.0354	104.805
THIAR.g001338	4.8473	4.80882	4.66272	4.88965	4.22569	4.23235	3.51157	3.44349	5.72449	12.2292	10.0805	4.58342	7.26228	2.58969	11.5109
THIAR.g001339	2.43896	3.21719	2.60884	3.69982	2.65253	1.95948	2.88874	2.49483	4.31817	2.97744	2.49181	1.30191	4.21763	2.02504	4.42201
THIAR.g001341	17.5046	22.5515	20.2338	26.9469	15.5285	16.7309	14.7284	17.4109	18.7028	17.5083	13.0632	11.8059	21.9072	10.7577	16.8629
THIAR.g001343	20.8259	16.5657	20.5529	17.3384	18.4172	13.6559	14.5796	10.8186	12.6258	6.10239	4.70635	3.22866	6.55176	9.58349	17.6818
THIAR.g001347	64.8851	45.0324	65.5403	53.1424	132.552	129.074	27.3434	22.5244	14.4288	108.175	65.0363	177.889	40.0909	27.4084	80.6101
THIAR.g001349	10.1197	13.7808	14.7705	9.29032	13.9522	14.6001	7.66827	6.99555	11.282	14.4501	19.1953	22.9371	12.8115	7.05226	8.68552
THIAR.g001350	0.708819	0.424268	0.327501	0.304947	0.522514	0.764528	0.368084	0.0614739	0.85459	0.486842	0.115174	1.1176	0.82037	0.236706	0.584517
THIAR.g001356	41.4518	43.0156	51.7247	56.9662	46.0609	55.1098	50.8201	64.2543	44.8733	28.0445	23.8704	25.6432	71.6372	53.2258	65.627
THIAR.g001357	1.94961	2.38398	2.62172	2.56135	1.91767	1.50651	2.56127	3.39179	4.11874	2.63066	2.02839	1.16011	3.68054	2.94436	3.32342
THIAR.g001358	0.933063	1.22629	1.27632	1.69548	0.651617	0.571064	1.61976	0.966273	2.2129	1.3202	1.00243	0.746644	2.51961	1.05316	2.05647
THIAR.g001359	25.5068	28.0179	31.6735	28.8328	28.4661	27.4875	28.8261	34.0413	31.5079	29.0529	23.0344	9.67078	29.0673	15.6953	28.5269
THIAR.g001360	1.58106	1.99621	2.01651	1.31789	2.36741	1.26567	0.898002	1.88541	0.873679	1.86644	1.12395	0.296769	1.18452	1.64996	1.76556
THIAR.g001361	339.102	306.271	432.349	447.247	327.35	328.983	710.742	815.806	677.612	250.06	118.116	299.431	527.287	415.631	281.789
THIAR.g001362	1.49868	2.70133	2.93766	3.75133	4.23495	5.37292	3.02163	1.61486	1.84339	2.76832	1.58655	0.630809	2.70318	1.25119	2.34065
THIAR.g001363	11.6059	8.80622	8.77217	0.911783	3.43148	1.93895	9.90013	3.97151	9.70367	7.34321	13.9592	8.63811	5.06846	1.01106	10.0648
THIAR.g001365	17.7052	16.3595	15.1846	13.2727	13.3215	17.9705	10.5314	8.87545	11.9973	21.6439	18.3725	26.4991	14.2379	18.2545	16.1578
THIAR.g001367	14.5622	16.0477	16.314	16.6435	13.6285	11.2655	20.9265	13.5804	23.9557	22.9334	22.9312	19.3147	15.1207	13.4024	15.6436
THIAR.g001368	0.743746	2.37569	2.27991	2.0306	1.92946	2.11156	1.86612	2.08395	4.69043	2.02614	1.70816	0.612107	4.15026	1.36126	3.24351
THIAR.g001369	7.80619	8.57156	9.12822	8.08496	7.96561	6.99206	9.59468	10.0611	9.78919	10.115	12.1262	9.27988	11.2336	5.79297	9.18899
THIAR.g001370	32.6885	34.5346	54.9625	44.9811	57.7777	72.3709	59.6833	70.9173	58.1386	23.359	10.2436	26.3513	46.5698	25.5463	36.7859
THIAR.g001371	282.217	372.947	360.242	411.658	424.618	455.44	588.721	538.007	528.662	264.536	194.197	310.336	314.187	249.337	535.745
THIAR.g001372	19.7368	22.0732	18.2161	16.6386	19.6765	21.2388	13.7055	10.9118	10.2456	14.7396	10.7422	17.5435	12.1263	32.0984	19.2514
THIAR.g001373	2.89966	3.58174	2.29612	1.76531	3.06512	2.67391	2.87659	1.87423	3.93573	11.9542	8.13415	4.86766	3.61832	4.7046	5.05678
THIAR.g001374	25.8976	23.8714	23.4909	18.1991	14.3619	13.4551	38.4424	35.4989	37.2814	30.1543	23.5008	17.8263	15.6877	12.0125	17.4623
THIAR.g001375	8.20068	10.2917	9.86388	16.5247	8.81595	8.4046	10.2938	12.8795	10.7041	7.58976	5.0752	3.86796	20.2588	7.59252	13.4324
THIAR.g001376	125.887	116.649	120.058	111.262	129.248	130.608	100.568	82.3539	87.8413	135.777	147.981	153.661	85.4024	168.826	109.523
THIAR.g001377	1726.79	1988.93	1970.54	1969.67	1589.55	1921.98	1732.47	2273.81	1875.62	861.559	1104.39	1300.27	1510.95	1428.55	1470.22
THIAR.g001378	25.9375	26.5796	28.0637	29.2739	25.726	24.2014	32.5439	36.7474	37.2106	31.5033	21.197	23.5696	28.7817	21.5032	22.0316
THIAR.g001381	107.736	90.4527	88.9166	65.7038	54.5625	38.9192	64.8616	41.2975	52.7501	44.4829	40.5906	30.3798	38.2436	89.2923	79.3481
THIAR.g001384	13.7449	11.9658	12.3897	10.3621	10.0138	6.52713	10.1623	8.77331	9.33118	30.4803	10.1363	4.66562	13.6195	6.27375	21.2191
THIAR.g001386	18.5412	23.1279	24.2018	24.3008	23.4216	24.9014	20.2329	20.6854	38.0646	22.3253	25.0438	19.0067	33.9541	14.9522	20.0589
THIAR.g001387	19.8235	13.8237	18.7687	19.764	20.1957	19.4033	32.7261	37.408	60.9861	18.9891	19.3129	28.8979	25.7422	21.8961	13.7642
THIAR.g001388	3.25537	5.08431	4.7325	5.68728	5.07776	4.65604	4.92925	3.59084	6.93937	3.28372	0.935228	2.99713	5.66381	3.81316	4.07012
THIAR.g001389	1.33447	0.578046	0.865369	1.57126	0.854281	0.544491	1.75524	1.03552	0.366944	0.4221	0.256778	0.342767	1.1903	0.439775	0.410255
THIAR.g001393	4.00731	4.35793	3.51648	8.74039	2.5762	1.57059	31.8799	40.7353	16.6666	5.88079	3.63426	4.51311	84.7855	43.3755	5.34751
THIAR.g001394	0.417223	0.273144	0.522094	0.134623	0.422896	0.246102	0.270826	0.407077	0.922216	1.02984	0.84742	0.822298	0.689835	0.130621	0.250875
THIAR.g001396	0.178054	0.225613	0.210313	0.15864	0.196246	0.19863	0.163859	0.171108	0.0983331	0.0443808	0.0272983	0.0271682	0.154556	0.113645	0.0894
THIAR.g001399	0.473418	0.371919	0.300763	0.488816	0.47113	0.43084	1.5442	2.24794	1.5411	0.518225	0.461547	1.17298	0.264177	0.0592857	0.829593
THIAR.g001400	5.02692	6.79192	7.99108	8.6297	13.7073	13.6085	5.04901	5.34911	7.4288	9.01926	7.13719	7.13172	8.53339	5.42424	8.55234
THIAR.g001401	0.662003	1.04015	0.336458	0.546828	0.468483	0.42842	4.09949	2.17024	0.92585	2.89863	1.12946	0.954316	1.64183	1.16063	3.13899
THIAR.g001403	17.7317	17.389	19.3285	23.4445	17.1193	15.9594	18.483	23.1612	18.5066	16.2821	13.7951	9.8223	27.1197	15.0797	21.1049
THIAR.g001404	22.3244	22.3016	25.2774	17.0744	21.3937	26.1134	23.0516	13.1944	21.5324	29.2466	32.8484	24.2109	37.8338	15.0828	22.8129
THIAR.g001405	3.52186	4.41133	3.74118	3.97732	3.75518	2.22577	3.52099	4.66343	7.24119	3.40163	4.5985	3.93096	3.31444	5.19797	3.30617
THIAR.g001406	65.1804	60.5734	62.0518	62.156	62.5686	62.4156	51.1981	51.1942	72.0828	52.4153	51.0381	44.1298	69.3845	46.6428	53.5937
THIAR.g001407	0.95758	0.789565	1.3544	3.85906	10.0481	10.3152	4.31935	4.70325	1.79067	5.88911	4.50114	1.84876	1.40555	1.66415	1.28923
THIAR.g001408	0.11169	0.699313	1.31728	0.091044	0.2275	0.148603	0.29763	0.137651	0.18427	0.121125	0.136111	0.00662036	0.0656055	0.19876	0.284793
THIAR.g001411	143.297	172.192	135.883	96.4646	118.873	131.394	73.3496	94.0641	86.5419	73.2061	108.161	146.638	69.022	92.0318	74.6686
THIAR.g001412	46.0316	47.7376	50.1275	52.5653	41.6257	37.7177	53.0359	70.5244	50.8267	37.9678	35.9708	31.6131	55.736	36.2304	48.1414
THIAR.g001415	998.732	681.319	867.465	713.229	752.248	608.465	830.201	827.368	1046.78	411.905	410.163	551.001	477.359	780.301	895.463
THIAR.g001416	45.6599	38.679	37.1678	43.5848	36.5994	37.7268	32.6366	31.9742	28.5536	12.1485	12.6544	12.3115	25.9988	42.4508	44.6809
THIAR.g001417	5.74967	6.92375	6.23922	7.05211	5.02491	4.42367	6.72839	7.61918	8.62208	8.92223	5.58156	4.13258	10.7059	6.96548	8.60479
THIAR.g001418	1.81947	1.74528	0.664629	0.200711	0.137564	0.393124	3.61885	0.445071	0.0562476	20.5877	0.151611	0.140111	0.0771361	0.895826	5.43415
THIAR.g001419	13.1321	14.099	13.9562	12.5855	12.5925	13.9987	12.0241	11.6438	13.0009	12.6036	10.2787	8.1363	13.438	9.89389	12.1425
THIAR.g001421	168.923	185.31	210.189	252.629	157.325	160.585	483.726	530.469	409.981	170.317	231.787	144.995	357.589	287.054	305.248
THIAR.g001422	2.44301	2.91208	3.29516	3.95605	1.4094	1.56506	2.23095	2.78334	5.26884	4.59222	5.27019	2.66592	8.78729	1.93823	5.28675
THIAR.g001423	2.32657	4.60229	6.49619	4.96867	5.21921	4.94213	4.07432	4.48555	5.12576	16.2743	10.6272	4.73149	4.33796	1.82359	3.882
THIAR.g001424	46.0666	61.0935	66.2686	60.0802	48.8177	45.5533	73.3927	77.3886	85.2302	46.6788	42.5668	31.0385	53.8581	28.3746	44.0823
THIAR.g001425	24.9881	35.124	36.0731	30.7785	40.3943	40.4009	33.9142	41.1507	43.0193	30.6821	32.3603	23.4559	34.7314	22.3557	27.3026
THIAR.g001426	17.8916	22.6753	23.4893	18.8115	19.687	21.6659	30.0824	32.3017	39.0385	35.1238	35.0456	25.1628	24.0263	16.9408	22.446
THIAR.g001429	638.063	594.022	633.256	589.625	622.99	617.048	628.244	540.911	577.586	636.599	743.564	705.616	526.737	622.577	618.98
THIAR.g001430	8.08275	6.06051	8.04857	10.0274	6.43341	7.1691	12.195	8.99661	4.9145	5.58592	1.95304	5.04193	7.40923	8.63857	7.29019
THIAR.g001431	22.3786	29.4547	26.481	31.8067	26.1053	28.4934	24.0521	31.4751	41.5307	35.1569	36.3863	26.8966	35.7173	25.6036	33.9172
THIAR.g001433	23.2064	27.1197	27.6467	37.7918	33.3096	33.6583	31.6075	32.7571	33.5238	42.5703	45.5386	18.7977	51.1142	33.1888	45.037
THIAR.g001434	2.67519	2.33986	2.58234	4.26326	2.65254	2.48921	2.31127	1.79728	2.6348	3.18637	1.91323	1.45692	3.11489	1.62001	2.17499
THIAR.g001435	3.85451	3.75753	4.25734	4.32122	5.03985	5.00715	6.60206	6.55163	6.0719	6.99296	10.7661	12.1992	11.5482	8.70265	3.71219
THIAR.g001437	26.1296	26.4512	25.8359	29.3401	25.4255	26.0519	17.8092	22.9787	27.3448	10.9699	6.11385	8.35743	21.5148	16.5573	17.5072
THIAR.g001438	0.0737334	0.141163	0.0951891	0.319081	0.124693	0.214902	0.156254	0.197483	0.172565	0.0726129	0.00528563	0.048847	0.0968113	0.135788	0.138595
THIAR.g001439	0.507745	1.4246	0.775009	0.936177	1.26323	0.715124	1.43016	0.990795	1.26805	1.51794	1.79	2.00141	1.46163	0.590427	2.44867
THIAR.g001440	9.42556	11.7193	11.5381	12.6085	11.9567	12.1429	9.18411	9.16061	11.4882	10.4132	10.0716	7.99237	12.3782	7.94073	10.7993
THIAR.g001441	1.00942	2.20117	1.62512	2.74064	2.16293	1.9568	1.18655	1.56492	3.24748	5.01796	4.48715	1.63162	4.96153	1.07415	2.12954
THIAR.g001443	20.9529	26.733	25.5773	40.0526	26.2391	24.998	28.9867	31.7618	28.9143	40.5915	30.8083	29.5883	39.9578	23.6198	27.3601
THIAR.g001444	55.6431	71.5616	67.2702	55.8156	63.4396	70.8418	60.0732	67.2608	75.4286	49.2572	48.0759	49.8407	59.1684	41.159	42.3487
THIAR.g001448	557.757	390.235	413.64	411.761	454.553	386.966	190.827	252.721	260.558	2500.22	2084.24	1630.84	344.264	316.415	442.743
THIAR.g001452	0.129312	0.124394	0.0213383	0.143055	0.102133	0.0560392	0.287789	0.144192	0.111361	0.523382	0.315174	0.145634	0.274891	0.30074	0.533177
THIAR.g001454	49.3037	31.7978	39.1819	27.7694	27.4758	16.1699	29.3512	30.7923	22.7171	48.1225	18.9935	74.792	14.1259	17.0582	23.0534
THIAR.g001455	7.32397	5.65989	9.20635	5.69126	5.31021	3.61324	5.18181	6.03319	15.7049	25.3749	52.734	63.5896	6.19089	6.63286	17.0321
THIAR.g001457	0.145675	0.275533	0.132968	0.188017	0.108137	0.227652	0.0872863	0.115297	0.128962	0.0918338	0.0595899	0.0803101	0.132641	0.153087	0.0955572
THIAR.g001458	6.80124	11.1025	6.84432	5.98505	7.00766	4.58486	4.91647	6.43477	8.9454	5.44105	5.4628	2.37914	5.04754	4.45215	3.61156
THIAR.g001459	30.9879	55.8803	40.1066	59.7512	62.1493	76.0882	31.9897	39.1204	35.8467	153.246	124.211	15.2134	48.2751	40.6761	52.199
THIAR.g001460	38.9785	53.1108	51.5893	73.5064	62.1119	68.0872	56.3446	55.037	55.7381	61.0719	54.6616	55.5261	73.1582	48.9991	54.7786
THIAR.g001462	7.9082	10.5514	9.64439	9.90013	9.98291	14.037	8.52619	7.46201	9.28903	13.9434	13.6082	6.84222	13.384	7.94821	13.3296
THIAR.g001466	3.04109	3.88885	4.55983	6.88763	4.074	5.04139	5.12486	6.96137	8.23202	5.23439	4.72165	5.26913	6.5269	4.54071	5.92285
THIAR.g001467	4.15692	7.88734	10.3632	14.5515	15.4208	17.6704	9.415	10.0893	14.1941	22.158	14.7238	27.3823	10.2725	7.39031	8.28213
THIAR.g001473	144.602	132.83	137.541	139.035	134.088	145.652	234.913	245.355	225.25	301.465	302.301	224.102	227.147	212.025	139.414
THIAR.g001474	14.848	19.795	19.2053	21.7068	19.4163	16.8037	17.5472	20.2006	28.1821	25.5328	17.5952	13.4032	23.2126	13.9428	19.8707
THIAR.g001475	9.24141	9.6832	11.2887	13.0358	9.49518	9.61352	10.7898	12.2616	14.2725	6.26659	7.9981	7.46049	8.44272	8.5517	11.4438
THIAR.g001476	5.6317	6.63831	3.75297	7.11806	2.4872	4.27943	7.1382	3.92328	3.61592	3.64776	4.12193	3.30262	4.11163	3.17156	6.66387
THIAR.g001477	8.32316	5.34141	8.79074	11.3358	8.54226	8.74172	7.1414	10.3192	11.116	2.72409	1.1488	1.24292	9.86492	6.62237	5.30884
THIAR.g001479	3.89069	3.71693	4.08556	4.89704	5.47539	2.89375	3.1621	3.80653	3.02384	4.51359	3.87934	3.40401	8.45307	5.67761	5.43571
THIAR.g001480	7.98558	9.30336	9.43481	10.1758	7.05951	7.25509	8.44631	8.70104	6.64663	5.53351	5.23633	5.56958	9.37469	8.78197	7.47937
THIAR.g001483	6.36884	7.01638	5.96639	8.8025	7.35652	7.60637	11.0677	9.13339	11.2862	10.1609	8.29108	12.9899	17.4329	8.47805	8.56374
THIAR.g001484	0.773019	2.82655	2.01625	2.41379	2.59185	3.70659	1.33538	2.36809	3.09662	1.63777	1.36748	0.842504	3.77247	2.24836	2.46758
THIAR.g001485	4.20983	5.4733	5.2737	9.10677	5.58927	5.96567	7.77945	6.57579	9.74016	12.0648	11.7781	6.67773	13.7127	5.08631	9.87077
THIAR.g001486	3.16839	4.92215	4.84967	3.96843	3.21003	4.48218	2.68985	3.89844	4.44096	7.53751	4.52689	1.86325	5.74826	1.9741	3.34639
THIAR.g001487	0.36507	0.760901	0.331329	0.403869	0.403674	0.580097	0.736309	0.508847	0.691662	1.57834	0.635565	0.205574	1.29344	0.0979661	0.618227
THIAR.g001491	282.155	151.064	192.847	146.387	117.908	106.219	79.4041	69.2658	24.2614	19.5911	22.5283	21.8496	56.8915	196.656	109.222
THIAR.g001492	0.63513	1.28304	1.13713	1.02467	0.702289	1.86247	0.989454	0.743622	0.612597	0.531656	0.309602	0.321882	1.65394	0.357916	0.294609
THIAR.g001493	278.596	519.58	598.953	934.567	353.027	378.98	2612.59	3048.02	4082.88	1062.57	1284.99	433.288	1500.92	1032.77	392.124
THIAR.g001495	1.90268	0.644638	2.20814	6.44043	1.4092	1.82413	1.32827	1.6696	0.941394	1.77994	1.13748	2.90091	2.77119	4.97897	8.53892
THIAR.g001496	5.78061	9.05455	7.83004	8.4627	7.18893	7.20493	8.77332	8.566	13.0864	8.78329	8.71703	4.90218	13.1847	8.05492	9.91673
THIAR.g001497	8.15176	10.3873	10.4591	12.4311	11.0384	9.38424	10.5747	13.6067	16.8138	12.6945	9.23117	6.9208	17.1068	8.16671	10.6521
THIAR.g001499	325.175	348.041	413.762	419.123	346.02	367.571	434.771	510.596	460.723	295.407	283.655	213.866	497.752	260.115	426.682
THIAR.g001502	8.18635	15.401	17.5866	10.9627	28.9219	29.7143	9.80228	9.6032	10.4404	13.5743	9.96194	7.50093	10.1368	7.42212	8.9384
THIAR.g001503	3.53345	3.18267	4.11651	3.09251	1.84455	2.31553	3.94247	2.88034	1.66382	10.0969	3.54835	1.82747	5.2843	2.24095	7.64406
THIAR.g001505	11.7923	12.4324	14.8825	15.7195	12.688	11.9242	12.4	18.2075	15.0432	11.8883	9.07248	6.32735	11.7674	9.04941	12.9842
THIAR.g001507	1.58046	0.939039	1.39603	0.95992	2.67277	1.41012	0.633645	1.33038	1.45714	1.07754	1.92604	1.77994	1.03756	0.465694	1.91662
THIAR.g001515	0.39002	0.875435	0.616489	0.344419	0.363168	0.207569	0.85944	0.453973	2.68526	2.80217	1.8887	0.358334	1.26002	0.514126	1.54464
THIAR.g001516	2.68431	3.36784	3.24689	3.52172	2.67414	2.2342	3.80951	4.6945	7.83899	4.76955	4.22794	2.04631	5.76237	2.10097	4.77042
THIAR.g001517	4.48744	4.56284	4.35786	5.82198	6.93118	5.05891	5.08801	6.93519	5.98947	6.24676	5.31158	4.55241	9.05161	5.0767	6.81162
THIAR.g001520	3.48592	6.83631	5.70777	5.26444	4.27177	5.68708	11.2497	13.4877	16.6596	14.8793	2.93428	3.66283	13.5252	8.75328	7.27914
THIAR.g001521	1.7521	1.23128	1.28618	0.338147	0.271594	0.0827893	1.80163	0.0426042	0.177681	9.97448	0.339239	0.129091	0.0203055	0.574168	1.87357
THIAR.g001522	1.67601	3.62878	2.19293	4.09658	1.90243	1.85972	3.52371	3.33804	2.86115	2.2539	2.63896	1.53677	4.83717	3.47332	8.2253
THIAR.g001525	12.9739	15.1789	15.7135	14.2391	13.6931	12.721	11.4189	12.1849	10.8972	15.4748	11.942	10.8441	16.5112	7.95108	11.7913
THIAR.g001526	1.46187	2.85941	2.26754	3.01883	2.10908	1.50637	5.24617	6.46597	6.2443	3.08391	2.01905	2.21085	5.38655	2.44091	3.90354
THIAR.g001527	7.49828	6.74251	6.62173	10.0032	6.13596	4.22002	4.55467	6.53288	9.86971	6.34902	4.47111	3.74459	12.7673	5.54213	14.3711
THIAR.g001528	41.4603	43.1669	44.4286	44.7126	40.8246	42.1839	39.1385	41.3408	33.5223	51.6337	27.4652	18.0022	45.7194	25.0035	40.8212
THIAR.g001529	1.05084	1.67221	1.36781	1.83198	1.17063	0.864343	1.09189	0.805944	2.14624	3.08024	1.17548	0.582904	2.52838	0.69726	2.89391
THIAR.g001530	20.0416	19.6761	19.9853	21.2016	20.1497	20.7779	21.2737	22.0439	21.6789	26.2843	27.6645	22.3249	25.295	17.4431	20.0536
THIAR.g001531	15.6623	21.6828	21.5382	21.244	20.0402	20.857	19.9896	22.0926	17.4741	58.8106	55.3506	27.0705	37.531	14.2755	43.4161
THIAR.g001532	8.79309	11.252	10.5349	10.3773	6.74329	6.299	13.5116	13.8375	16.2704	7.26359	5.22493	7.90023	12.419	7.95125	8.58031
THIAR.g001533	2.62138	4.33749	2.73679	2.8411	3.10295	3.6362	3.28862	3.43203	2.2488	2.22893	1.82254	1.003	3.50068	2.46205	3.22173
THIAR.g001535	0.991981	1.02052	1.3559	1.40834	1.66359	1.304	1.94783	1.78516	5.1826	6.62166	4.35198	1.2289	4.7974	0.952392	7.72008
THIAR.g001538	1.17194	1.10758	1.3537	1.831	0.750234	1.24741	1.92182	1.44434	1.78478	1.98584	1.12752	0.486262	6.57789	1.23588	1.58951
THIAR.g001540	0.861417	1.54271	1.67248	1.53759	1.27676	1.40851	1.82024	1.19216	1.54681	1.58141	2.41224	1.15592	2.6364	1.42303	1.71921
THIAR.g001541	1.1915	2.18474	1.76399	2.03599	0.964925	1.28967	1.60131	2.18315	2.56958	2.72309	2.65865	0.888293	1.97696	0.819609	1.21089
THIAR.g001544	1.61349	1.34492	1.40233	2.1229	1.32509	0.950409	1.18207	1.11064	1.97364	2.15858	1.62267	0.961499	1.6123	1.07894	1.95383
THIAR.g001547	11.8818	10.5539	9.36237	13.1583	8.74777	6.79219	25.2889	18.3116	20.1022	12.2259	14.8254	17.8531	23.267	17.9077	17.5868
THIAR.g001548	74.2343	86.5727	81.2739	64.6724	74.857	41.8565	372.87	315.959	130.846	52.6841	24.9765	39.9845	162.996	78.5133	118.357
THIAR.g001549	3.41086	2.42013	2.09568	4.20154	6.305	4.66507	6.90459	9.31952	4.93729	6.98272	14.8958	24.5778	1.95411	6.80308	5.63185
THIAR.g001551	11.6734	15.6962	13.9023	21.359	15.5263	13.8887	14.2415	17.2882	18.508	17.5089	11.7474	11.4525	21.9379	11.5134	15.5365
THIAR.g001552	0.79984	1.56832	1.46548	1.36456	1.20972	0.855266	1.03838	1.27972	1.56288	0.840614	0.47056	0.745485	1.08304	0.898017	1.27935
THIAR.g001555	1.19293	1.71773	1.79393	2.58547	1.14486	1.43387	1.59983	1.6983	1.08548	1.15945	0.521164	0.735122	1.84213	1.32478	1.16006
THIAR.g001556	4.37542	3.67872	4.12888	6.14488	2.85365	2.95456	6.26759	6.59889	6.09782	9.3021	12.8875	13.9144	5.26019	5.51645	6.00844
THIAR.g001557	0.206721	2.32002	2.71615	1.66754	22.7723	23.4639	0.679315	1.14293	0.934627	2.52908	2.73965	0.0291016	0.576773	0.0323594	0.665896
THIAR.g001558	35.2316	51.268	32.2803	42.04	69.4171	49.7413	18.3041	11.6572	32.1864	157.072	119.214	5.83947	11.6064	25.1402	32.8356
THIAR.g001559	0.26017	0.474478	0.375651	0.713553	0.359601	0.460388	0.759961	0.634607	0.862605	2.51288	3.17058	2.01443	0.887212	0.651617	1.00568
THIAR.g001560	14.9679	20.8851	19.3435	25.3025	20.1089	19.8236	15.6251	14.1564	17.8929	33.6715	28.0448	14.9496	29.4559	10.8435	19.5533
THIAR.g001561	36.358	39.2659	38.3825	38.8483	38.1595	39.1754	42.9743	43.8481	51.4165	30.6265	32.3594	36.0468	37.5098	31.685	39.1365
THIAR.g001562	1.52216	5.40383	6.42295	6.25459	8.07208	7.55454	2.25337	3.17235	1.79774	29.884	26.8216	1.74927	6.04785	1.51717	4.1147
THIAR.g001564	8.65139	13.4608	14.7627	17.1296	13.4797	13.2216	9.76375	11.6384	17.1868	12.5341	13.1788	10.7398	22.5534	8.24867	9.93119
THIAR.g001567	2.38311	8.06028	3.95939	3.07578	4.62046	3.73017	19.008	15.6709	8.02923	0.714702	0.397835	0.625018	4.04817	5.23283	1.85078
THIAR.g001568	45.3313	55.4161	51.1461	53.582	45.8325	50.9609	48.6542	58.8864	53.94	28.5538	30.2275	31.1949	45.6067	39.9189	32.3157
THIAR.g001569	19.98	31.4081	22.5255	28.525	22.8493	23.0402	19.2541	24.924	24.5839	21.6771	15.5932	11.9445	27.4065	18.8513	19.8899
THIAR.g001571	192.467	190.838	204.237	228.457	175.767	182.108	188.26	222.458	239.76	223.981	204.888	144.692	310.478	150.91	268.369
THIAR.g001573	26.6797	29.172	34.1929	29.6211	28.9059	30.8521	33.2936	32.1132	38.5192	32.5785	25.5834	20.2369	32.6584	19.0172	23.9823
THIAR.g001574	4.43493	4.87273	4.2618	9.09101	3.99729	3.50471	4.86248	6.10882	5.63905	7.94314	6.01779	7.03035	9.17357	6.34723	5.97368
THIAR.g001575	141.203	154.277	140.362	168.271	172.621	173.754	134.372	135.075	150.314	93.6755	146.254	113.509	133.055	127.325	137.966
THIAR.g001576	52.9299	59.8203	42.239	47.836	99.7835	113.561	27.639	36.7668	116.123	96.5791	397.142	54.1661	90.8445	57.1251	74.1094
THIAR.g001577	0.138271	0.266025	0.182533	0.280439	0.0655254	0.0798958	0.326962	0.385454	0.595384	0.788589	0.529589	0.266955	0.759336	0.321576	2.01577
THIAR.g001579	0.220046	0.601284	0.331531	0.432179	0.380839	0.154787	0.381928	0.360936	0.611341	0.579078	0.827799	0.140072	0.889783	0.299523	0.897425
THIAR.g001580	2.90981	4.1563	2.13889	2.61751	12.09	13.4635	2.74735	4.70307	7.33538	4.31508	3.54606	2.97916	2.18685	2.20845	2.36318
THIAR.g001581	14.8971	15.3204	14.296	18.167	14.562	14.2904	17.0694	19.7114	11.1316	12.6926	5.97095	9.0266	13.0997	10.2144	12.4657
THIAR.g001582	1.31327	2.50842	3.12142	4.41672	2.49935	2.52822	5.3115	5.30603	5.9071	3.88662	4.63199	3.37047	7.76676	4.30125	4.2824
THIAR.g001583	1.85562	3.24331	2.67049	2.96426	1.48001	1.96865	8.30816	11.7138	2.47563	3.29073	1.98333	1.50742	4.86616	2.4952	5.37768
THIAR.g001585	0.124258	0.534573	0.334903	0.855329	0.274794	0.251295	0.383124	0.269414	0.349561	0.586745	0.252379	0.0699707	0.154085	0.155607	0.939284
THIAR.g001586	2.41433	4.91506	3.56704	3.0436	2.79379	3.23617	2.84279	2.33736	2.57237	2.24153	1.23163	2.27642	2.57613	1.82813	2.31504
THIAR.g001587	15.4005	9.88437	12.9581	7.96973	10.5275	6.96541	16.1208	8.54511	8.09738	11.0571	3.29787	7.42534	12.5078	20.0253	14.3024
THIAR.g001588	5.42315	4.03439	6.08528	7.11941	4.21475	3.97967	10.8021	8.90949	10.6857	6.06613	6.30683	7.43388	11.0674	7.9168	8.20953
THIAR.g001589	4.22241	8.28679	4.62717	7.76928	4.50129	4.99217	5.41841	4.47888	5.35183	2.25873	2.48047	2.19478	5.90726	5.28769	7.07549
THIAR.g001590	3.75501	5.61896	4.25707	4.93618	3.61384	4.64078	1.0833	0.723693	3.35351	20.7759	10.0843	0.39157	9.83015	1.91578	6.37939
THIAR.g001592	35.3349	42.9752	40.9534	46.3774	46.5188	49.1784	36.4186	39.1847	55.2152	64.2836	61.4563	62.7244	50.7487	29.8208	37.8679
THIAR.g001595	12.9153	15.6813	18.7471	15.1572	12.4169	12.0774	14.2168	15.1661	11.8853	21.0116	15.9483	11.5849	16.5471	15.7802	10.6033
THIAR.g001596	17.2837	15.3187	19.8196	21.0538	15.393	15.4389	20.1537	25.4462	18.9243	12.6287	14.6231	10.1031	18.7648	23.8021	14.9848
THIAR.g001599	7.98414	15.5586	10.8654	16.938	10.8835	10.4897	7.66315	11.9903	13.1473	12.6756	8.75925	5.83084	13.6634	7.14856	10.4195
THIAR.g001600	12.2244	16.4229	17.1105	20.7582	13.8616	14.9181	13.3262	19.6135	19.5934	13.5666	16.2118	8.70581	17.2692	14.2279	15.9116
THIAR.g001604	0.034076	0.611893	0.0393611	0.219902	0.0376793	0.447942	0.398147	0.310309	0.451923	0.131651	0.0830539	0.191885	0.422558	0.341385	0.175627
THIAR.g001612	0.182535	0.263389	0.210846	0.572148	0.259505	0.290049	0.406239	0.305308	0.0314392	0.57089	0.0317783	0.176207	0.226352	0.326554	0.188156
THIAR.g001614	1.93496	1.79392	1.60341	2.49737	2.21709	1.84317	1.88402	1.80582	1.52145	1.75154	0.95689	0.836933	1.58224	1.89637	2.11017
THIAR.g001615	2.08156	1.79702	3.19046	3.25489	1.65986	1.43696	1.73444	1.48415	1.27895	0.670168	0.536611	0.766403	1.88628	1.37856	1.62988
THIAR.g001616	2.31743	3.08653	2.96711	3.24326	3.14907	2.51274	2.6778	2.76051	3.50094	2.57092	1.54818	2.27976	2.56211	1.1014	1.77001
THIAR.g001617	22.9634	29.7114	36.6509	22.2784	24.3622	31.9081	25.267	34.213	27.3819	31.4709	41.2204	32.4146	33.0933	22.1991	31.5273
THIAR.g001618	0.0687915	0.180143	0.185408	0.295954	0.253552	0.0463738	0.0669805	0.328136	0.138231	1.77182	0.0558888	0.103299	0.170609	0.287157	0.449096
THIAR.g001625	4.55544	9.28605	8.96683	5.93951	7.40152	6.72156	3.89239	4.23302	8.51865	10.9549	11.9528	13.0878	6.28303	2.91059	6.80401
THIAR.g001627	7.13679	10.3007	9.10638	12.9599	5.39555	6.00823	31.5932	37.1804	23.2321	9.38325	7.03874	9.23386	65.5719	87.8146	6.74066
THIAR.g001628	27.0057	39.2377	40.3668	23.9147	50.6205	46.1678	77.2901	62.0035	126.641	61.1627	35.6517	42.58	71.72	28.2049	29.4303
THIAR.g001629	1.74625	1.71983	2.34641	2.16182	1.261	1.00902	2.18607	4.96069	2.32021	1.37685	2.38867	1.04353	3.5796	1.96368	2.42453
THIAR.g001630	0.232561	0.304502	0.134315	0.300156	0.235723	0.097984	0.132089	0.126059	0.443948	0.024958	0.330648	0.0873048	0.120161	0.0242695	0.239723
THIAR.g001632	14.0874	16.9098	12.3572	14.1663	10.2481	8.32741	15.8565	17.5514	27.5041	20.7167	15.167	9.90103	18.2407	13.2478	19.9803
THIAR.g001634	2.27379	3.16026	3.35698	3.69265	3.21355	3.13668	2.50717	3.31061	3.10451	3.23851	2.95448	1.78068	3.56653	2.92288	3.41483
THIAR.g001635	7.681	8.88384	6.89636	10.2599	7.38056	7.76689	10.0261	11.6068	20.5837	13.0018	11.0773	5.66625	15.431	8.14873	11.3058
THIAR.g001638	1.19998	1.40404	1.41559	1.21924	0.564627	0.671244	0.969517	0.597857	1.29285	2.36736	1.27568	1.26518	2.12124	1.08708	2.63178
THIAR.g001639	0.68184	0.393865	0.810755	0.685899	0.620891	0.527237	0.331945	0.391329	0.785795	0.85226	0.672075	0.440413	1.11906	0.652954	0.981904
THIAR.g001642	9.4534	15.7037	15.5561	17.527	12.4026	13.3903	11.4326	14.0549	13.3424	8.84084	8.96036	4.0136	13.7695	12.9189	9.93785
THIAR.g001643	211.036	320.453	345.295	301.753	290.495	314.979	279.252	333.175	306.184	275.455	265.409	212.996	269.104	182.876	210.802
THIAR.g001645	2.91234	3.61255	4.42635	5.30193	4.7457	4.83584	3.19386	2.15357	2.62421	3.43473	2.12949	1.38102	3.64945	3.76227	4.36083
THIAR.g001646	16.4024	17.9223	18.6963	28.3663	17.1791	16.4764	19.871	24.5775	25.9759	21.9599	16.8224	14.0222	30.8117	15.3885	18.8047
THIAR.g001647	18.4012	18.7509	21.1565	22.9047	22.3612	21.9168	16.9052	22.161	19.423	16.2015	10.4926	10.9469	22.4654	15.8971	17.3689
THIAR.g001648	26.7707	26.3025	30.0296	28.4397	23.5102	26.1416	74.1042	73.5499	78.7678	25.5145	13.7799	13.4421	41.9455	41.21	25.3536
THIAR.g001649	14.4269	11.941	11.2782	5.71904	6.69431	4.79327	9.80786	4.12227	7.57874	28.5323	46.2454	81.5582	5.367	10.9368	12.1359
THIAR.g001655	0.373376	0.0698396	0.431285	0.401583	0.137619	0.146825	6.50344	0.269849	0.975352	0.641121	2.40148	1.79882	0.308669	1.29882	0.256583
THIAR.g001656	31.4209	37.834	37.9063	27.667	29.4409	30.1077	27.5274	27.8868	36.8473	34.3349	40.4719	34.0165	34.1263	25.8139	28.1094
THIAR.g001658	4.42683	5.57543	4.90509	5.73468	4.31479	3.41528	2.79371	3.41269	3.40001	7.47459	2.39769	3.21293	4.81854	2.40227	5.08707
THIAR.g001659	27.9777	26.0722	26.9247	23.4328	24.4232	27.055	22.3298	19.8285	17.7722	23.9058	21.572	25.0872	17.0943	24.953	18.9893
THIAR.g001660	0.83383	1.63056	1.63444	1.46753	0.97788	0.88148	1.63606	1.61067	2.19341	8.99733	6.63579	3.04488	4.44928	0.980915	4.0501
THIAR.g001662	555.065	439.24	329.945	162.16	198.444	333.572	107.114	155.391	209.264	56.5933	115.914	214.741	118.497	443.766	84.6684
THIAR.g001664	1.16205	1.4099	0.725554	1.25659	2.2573	1.33383	9.35742	2.45143	11.0946	4.36817	11.3291	14.6789	4.79032	1.14058	6.76612
THIAR.g001665	8.54139	8.48442	7.97658	12.0797	7.88125	8.67235	7.49739	9.05951	11.115	14.0544	11.6479	7.92192	12.1131	6.64314	11.6228
THIAR.g001672	1.07962	1.35741	1.42522	1.83344	1.10402	0.911112	1.24089	1.62625	2.81861	3.26158	2.45331	1.96553	3.00974	1.17919	3.12941
THIAR.g001673	6.29478	6.70538	6.53164	8.33095	5.36777	6.47306	5.19412	5.27423	4.95236	7.83174	6.43599	3.36441	8.53348	5.74517	6.5986
THIAR.g001674	2.64289	0.5867	2.23088	1.91169	5.15426	4.34639	1.97947	4.21269	14.4439	48.8093	50.6121	12.4456	3.40335	3.72792	2.64943
THIAR.g001678	64.459	82.494	72.3964	82.4827	70.6912	73.2946	80.8001	76.0712	87.3625	105.479	83.9867	84.9363	81.1688	61.9002	68.8869
THIAR.g001683	0.67467	1.44108	1.25695	1.91007	1.05885	1.18837	0.868814	0.792748	1.07581	3.27922	2.22787	1.02944	1.86216	0.790376	1.41333
THIAR.g001684	0.513827	1.0452	0.778994	0.911864	0.42612	0.29226	0.5003	0.334221	1.08412	0.45493	0.860996	0.217005	0.5177	0.361947	0.926887
THIAR.g001686	12.6113	12.2222	12.2234	10.7076	7.83865	7.19428	16.3807	10.3917	16.5364	40.123	7.16795	5.1779	15.2882	7.68744	25.7081
THIAR.g001689	5.27615	4.65614	5.60829	5.89786	8.77603	9.21112	6.41058	5.10385	8.97094	24.3139	18.5201	3.99526	10.8485	9.95799	7.57689
THIAR.g001692	5.21562	6.0506	5.5251	5.75497	3.80989	4.23555	5.81506	5.60734	9.10654	5.49871	4.24835	3.3174	9.06471	4.924	6.58797
THIAR.g001693	2.94061	3.07401	3.42408	2.95362	3.06801	3.41712	3.37118	3.06963	3.30234	4.39778	3.4102	3.49873	3.2495	2.13823	2.66449
THIAR.g001695	15.1413	16.8113	18.6645	16.5288	20.8065	20.4063	19.6944	19.0659	13.9073	22.6846	11.0712	11.5071	18.4892	12.5637	16.3224
THIAR.g001697	9.46806	6.89049	5.48357	9.29337	5.36658	3.94221	10.1872	6.71057	5.33989	20.9196	9.95463	23.3871	7.30102	7.53919	8.98049
THIAR.g001698	19.261	24.4813	24.5076	22.5916	20.4912	16.0236	19.2704	16.1295	16.0276	22.4992	18.8669	18.7799	20.0614	14.0737	22.2804
THIAR.g001700	2.02834	2.29865	2.48041	4.48049	1.20092	1.46931	1.87837	2.53546	2.23621	4.70695	3.92837	6.60172	7.20132	5.39688	9.01753
THIAR.g001701	20.8818	22.7005	25.6781	19.94	14.6975	15.5054	14.2175	14.8357	13.0526	11.3125	11.8788	6.16141	21.4513	10.0355	13.5424
THIAR.g001702	1.78189	3.88851	3.08738	4.08855	6.23932	5.72577	2.8338	2.70443	1.57545	0.688426	0.144768	0.89191	2.72521	2.30583	2.12248
THIAR.g001703	0.730665	1.37474	0.794342	2.30212	1.37823	1.60805	0.585883	0.950529	0.85502	1.13469	0.759485	0.726078	1.06595	0.915006	0.996836
THIAR.g001704	168.019	139.025	142.591	99.2777	119.298	115.278	92.1379	62.3175	77.0636	156.758	219.483	193.687	80.7211	181.008	138.401
THIAR.g001705	4.84042	7.89655	7.97748	7.65136	6.94138	7.64963	5.72361	6.3359	8.60341	4.53702	2.97981	2.27047	7.3142	4.36187	5.33926
THIAR.g001708	17.4766	25.471	25.6759	32.3273	23.7951	27.9821	37.2952	51.3173	43.5204	35.347	35.3527	27.3015	46.7393	28.4617	39.865
THIAR.g001710	2.83183	4.22676	3.84544	5.91476	2.75506	3.2393	4.50033	5.0663	7.50369	4.80971	4.39512	2.58796	9.83704	3.47746	6.64202
THIAR.g001711	2.75002	4.13744	4.16821	5.13735	3.2388	2.37225	3.32133	3.72087	5.14219	4.75357	3.40169	2.02166	5.83541	2.39746	4.52417
THIAR.g001712	3.78043	6.34546	5.5833	8.72109	5.47959	5.10067	8.21456	8.06926	10.2586	4.93989	5.84325	2.4659	11.1492	5.29648	8.33078
THIAR.g001713	2.21128	3.09043	3.22895	4.36178	2.72191	3.33292	2.80305	2.33391	5.33209	5.26562	4.8303	3.10124	5.27724	2.97817	3.65561
THIAR.g001716	82.2828	82.1388	84.1644	89.1511	85.1175	87.582	70.102	76.9016	76.1003	48.5209	49.7414	50.1141	83.9099	52.199	49.6623
THIAR.g001717	6.09584	10.4211	5.51294	9.54484	8.6476	8.74429	8.62697	9.71288	10.9103	9.82813	5.44198	8.06267	11.368	6.53901	7.06291
THIAR.g001718	3.96301	4.33506	2.60753	3.23727	2.82893	3.98196	2.662	1.63149	2.57045	1.67968	0.641902	1.46891	2.14613	3.07822	2.04252
THIAR.g001722	0.982914	0.619294	1.19512	0.912505	0.591094	0.313865	0.873087	0.919754	1.7464	0.710633	0.777542	0.737984	1.41131	0.97176	1.58199
THIAR.g001723	23.6024	30.6872	29.728	35.8715	28.6994	28.247	31.2296	32.979	33.5555	38.4415	27.6666	21.7313	38.4661	25.7739	30.6368
THIAR.g001728	5.87974	5.69467	6.19444	8.61297	5.98295	5.94549	6.68496	5.77195	5.14636	4.70736	1.71442	1.81458	7.02277	5.04429	6.12277
THIAR.g001729	5.38241	6.68289	5.89562	5.92877	6.53303	6.22458	5.43648	5.97587	6.39608	9.18233	9.25466	4.42439	11.6035	5.11337	7.26999
THIAR.g001730	64.2581	82.8452	95.3388	88.8203	88.4346	90.1948	109.282	115.543	133.558	82.5209	67.6578	62.1654	70.6309	43.5034	61.8046
THIAR.g001731	9.87881	72.0958	76.553	13.8856	177.936	203.659	16.7212	19.6467	27.5332	34.8855	25.1722	15.5636	20.2503	14.4827	26.4116
THIAR.g001733	359.299	345.839	376.992	372.502	317.71	315.854	386.706	511.515	428.789	303.669	293.419	248.647	479.522	307.526	423.656
THIAR.g001734	53.6288	61.1251	65.4383	84.5378	59.8703	66.8536	57.9124	74.0826	89.3415	69.8554	85.6026	42.4057	89.1775	53.9857	70.2023
THIAR.g001736	15.6906	16.004	16.9193	23.6552	17.7452	16.5441	14.8277	16.8646	17.4802	14.9871	12.566	7.33355	27.2916	10.8229	19.1228
THIAR.g001738	167.828	158.082	122.047	100.199	99.239	52.6269	96.3983	52.4331	74.4163	8.05741	3.82663	6.281	37.02	115.091	129.058
THIAR.g001739	2.10606	2.88592	2.50559	3.41048	3.55855	3.50947	3.1412	3.47862	3.40459	3.72804	3.54705	2.26528	2.86593	1.42242	2.2197
THIAR.g001740	17.8968	22.344	32.1019	37.1989	50.1221	58.8694	50.0841	52.5795	52.6868	103.113	116.612	81.8638	52.9122	27.0024	26.5482
THIAR.g001742	0.266589	0.0747979	0.230952	0.0430094	0.663253	0.336963	0.389357	0.303458	0.160707	1.07287	0.771593	0.150119	0.537198	0.166924	0.343498
THIAR.g001743	722.953	665.833	716.356	719.692	608.245	702.819	577.872	762.845	802.243	921.977	1137.99	1023.43	735.604	833.367	840.851
THIAR.g001744	4.44102	4.43034	3.22988	6.15641	5.63812	2.16218	13.2926	14.0155	41.2482	335.422	144.523	646.775	11.5241	2.36877	9.07078
THIAR.g001745	40.2982	24.5515	24.5091	12.419	30.4641	10.3951	37.7158	9.73594	25.8793	4010.98	3053.22	8666.59	57.9263	30.2791	103.933
THIAR.g001746	678.888	415.266	406.85	208.28	409.369	241.018	499.808	358.694	503.179	4315.06	1188.92	6947.68	175.365	378.927	630.111
THIAR.g001747	855.482	618.258	708.208	666.963	622.554	588.466	92.7966	261.366	246.437	563.217	290.363	14.9404	452.171	280.78	423.37
THIAR.g001750	3.67706	5.65037	6.45783	9.24593	5.25683	4.83768	4.72164	5.53298	4.34266	3.37412	2.35653	1.6023	9.71581	2.83562	3.41849
THIAR.g001751	30.3105	34.5392	35.7278	36.419	33.3441	36.0189	30.9466	31.9181	37.8524	31.8464	32.2145	23.1794	41.9602	26.0655	37.5565
THIAR.g001752	2.25633	8.06793	7.45518	5.89203	5.01886	4.48354	4.39386	4.88077	6.48457	5.06816	3.74087	3.01389	5.46578	2.36561	8.68124
THIAR.g001753	2.40796	2.37815	2.71467	3.03326	2.87559	2.10374	3.24488	3.95953	3.97153	3.59718	2.46496	1.82239	4.06094	1.85753	3.1771
THIAR.g001754	0.380504	0.64984	0.248424	0.405692	0.621963	0.535317	0.660433	0.753264	0.259297	0.468715	0.0806443	0.540322	0.656478	0.538656	0.426328
THIAR.g001756	3.06135	4.77331	5.72262	5.48938	4.28947	3.99354	4.16395	5.6546	3.6064	4.36379	4.75597	2.84241	6.25941	3.45326	3.78192
THIAR.g001757	1.20572	1.35317	2.17613	1.99384	1.49987	2.09551	10.6392	8.97005	15.8088	1.16456	1.51528	1.14573	4.29855	3.30294	1.28169
THIAR.g001758	8.04719	10.5761	10.2737	16.1259	15.0644	14.7754	10.5502	15.3357	7.65957	6.59071	2.02157	5.80343	8.14067	6.0553	8.73157
THIAR.g001762	27.65	65.7453	19.0353	30.1672	4.85104	4.02613	2.01018	0.239801	0.577831	144.19	4345.92	5647.83	1.23434	602.168	11.1726
THIAR.g001763	6.82034	16.1777	6.43027	4.52031	1.83443	1.11837	0.897403	0.0479603	0.266691	127.24	1470.89	2215.96	0.914329	205.909	2.39413
THIAR.g001764	7.99443	8.32351	11.1925	11.959	5.11216	4.86978	19.0379	15.387	13.9352	8.36034	4.60126	10.5221	11.8962	8.70868	11.0603
THIAR.g001766	0.654067	0.702913	0.59525	0.9465	0.740762	0.689439	1.02282	1.28921	2.36573	1.90415	2.45405	1.97325	2.53645	1.18147	1.68348
THIAR.g001769	0.32074	0.239977	0.432234	0.137989	0.0591094	0.0540545	0.520494	0.27817	0.708954	0.206528	0.390873	0.180612	1.39207	0.267774	0.936749
THIAR.g001771	1.22511	0.954814	0.707559	0.570987	1.16651	1.5141	8.48253	7.26045	5.94926	2.4104	2.32243	2.18459	0.506398	0.894947	1.96441
THIAR.g001772	1.02265	1.35639	0.644323	1.07991	0.102799	0.282024	4.43551	4.59585	2.80219	2.39452	0.226593	0.628215	0.23057	0.465694	0.287493
THIAR.g001774	32.6315	31.5375	30.7964	19.9833	20.304	17.64	28.3231	30.4059	25.8142	11.5056	2.15001	15.9908	11.4113	19.354	23.1468
THIAR.g001778	7.10457	5.80589	6.69265	9.11021	5.08468	5.76581	15.8723	25.5437	7.90036	2.30956	2.40968	3.28856	1319.7	955.982	7.32335
THIAR.g001779	9.64719	12.9091	11.5061	14.7352	14.1389	15.0944	10.0324	10.7307	13.9368	17.3125	11.6175	8.96831	15.6085	7.89918	11.2976
THIAR.g001780	6.12009	4.44766	7.35902	10.0032	3.77191	5.88417	2.53989	4.79659	50.2599	19.0579	3.48461	4.35022	5.47418	3.20386	5.01582
THIAR.g001782	106.406	108.237	124.344	105.794	109.012	104.839	137.508	156.809	159.442	130.809	129.183	99.3139	128.766	87.9888	114.662
THIAR.g001787	23.9725	28.2159	28.6264	29.1062	26.1403	24.4152	25.2811	29.0782	21.3447	15.2394	14.8904	15.3464	28.0307	22.9687	22.0138
THIAR.g001789	3.81391	4.91351	3.46699	3.3593	2.4122	1.67346	3.94056	3.27834	4.04501	1.96658	3.98779	1.29621	4.3936	3.93771	4.90062
THIAR.g001790	40.8879	52.3656	49.4784	50.8875	51.8625	48.6227	48.0716	58.1668	52.4406	35.1937	45.5065	49.4553	60.0157	58.2136	40.0683
THIAR.g001791	7.86971	9.59906	9.06481	11.9495	11.1394	11.435	9.48694	10.2665	10.1792	7.92044	5.2385	6.75277	10.3602	7.17745	8.06661
THIAR.g001793	3.25042	3.01848	3.11407	3.01889	2.12829	3.21588	2.03543	2.32153	7.06168	8.34729	6.74173	3.57455	4.74197	2.44229	3.50162
THIAR.g001795	0.428303	0.393285	0.337316	0.351777	0.387485	0.255918	0.246425	0.303918	0.352081	1.12822	1.51841	0.350809	0.651824	0.41446	0.762577
THIAR.g001796	122.645	64.5366	112.204	55.7868	84.0197	61.7766	56.7338	70.5359	96.7676	113.394	159.048	88.1557	91.0998	112.274	136.262
THIAR.g001797	638.155	593.542	525.129	482.04	611.935	594.359	412.964	515.129	767.102	475.983	487.384	422.944	645.211	361.495	679.357
THIAR.g001799	8.24879	7.55008	11.1022	14.6334	10.0865	10.642	11.574	15.3004	10.017	8.7914	9.31887	2.94268	20.1625	12.5831	18.4171
THIAR.g001804	9.97994	10.7752	12.6266	10.394	9.98341	9.43941	10.9966	10.4137	11.8282	15.0221	12.1523	6.0011	13.2353	7.48051	11.3592
THIAR.g001805	89.7831	123.354	88.4584	50.6125	60.666	51.4765	64.7579	60.4169	44.497	14.7903	17.0204	14.1711	38.2196	92.3214	102.596
THIAR.g001808	18.0938	16.9186	17.9727	10.7505	7.6649	8.59219	20.847	17.8416	26.5328	17.5661	17.6446	11.6263	16.8914	15.8448	23.3569
THIAR.g001810	6.4378	8.69961	8.28614	4.08667	7.84493	8.29002	9.99093	10.5969	13.0208	6.19266	2.76993	5.84468	5.0017	4.83721	9.61549
THIAR.g001816	0.702824	0.968671	1.02547	0.811619	0.790776	0.548597	0.600281	0.721824	1.38254	0.88923	1.0819	0.735986	2.21706	0.339704	2.1734
THIAR.g001821	0.741849	11.3622	15.2731	1.52069	77.9037	89.9732	3.29292	4.28608	6.57657	30.9651	32.36	0.614326	2.86801	1.31155	0.562274
THIAR.g001824	10.6421	8.69224	7.78533	7.6307	2.68035	6.93492	2.70561	2.61505	7.41327	1.44665	0.648452	1.19853	4.69215	3.92406	4.20509
THIAR.g001829	0.691158	1.16352	0.798353	1.50533	0.859773	0.698887	0.462661	1.29251	0.937459	1.39076	0.894927	0.583796	1.33917	0.811436	1.69205
THIAR.g001832	14.9466	27.681	18.7746	19.621	13.7935	18.2456	19.8929	18.1503	17.1639	23.2738	34.144	25.6657	26.1456	14.0559	20.8256
THIAR.g001833	4.23581	7.67925	5.45732	10.3031	7.566	7.9074	5.314	7.73576	6.48186	9.12656	10.2247	4.03653	9.89913	6.22256	9.15233
THIAR.g001834	14.2696	14.5323	16.9829	19.2835	12.9292	16.3997	22.1585	25.324	23.1564	19.4363	19.5271	21.3869	30.4761	16.8121	18.8159
THIAR.g001835	12.3155	11.5524	14.2986	14.9758	11.2042	11.6401	11.3201	11.478	10.9007	14.6839	12.0193	9.30917	16.3331	13.1064	12.9375
THIAR.g001836	11.4368	16.8005	16.0882	16.544	18.1554	16.0761	12.966	17.029	15.7548	18.1409	17.8566	11.35	23.2813	16.7046	23.2979
THIAR.g001840	0.12512	0.100885	0.120671	0.0987732	0.0886515	0.105637	0.109998	0.120102	0.0746932	0.0219013	0.00592147	0.03557	0.0527223	0.0760613	0.0500864
THIAR.g001842	2.39374	4.55071	2.6909	16.2405	14.0743	9.69567	1.75215	1.99404	4.90501	2.94356	1.14382	1.15211	2.83856	0.875198	2.41873
THIAR.g001844	38.7894	47.4765	39.0913	33.714	48.4633	34.1274	27.3245	75.5418	188.571	209.698	355.405	195.516	95.9719	37.0541	225.844
THIAR.g001846	0.489265	0.183033	0.565148	0.350818	0.0601112	0.274853	0.105863	0.0707211	0.0655427	0.210028	0.0662496	0.183673	0.0674124	0.816937	0.504331
THIAR.g001847	11.004	9.89845	16.5816	9.53278	9.43906	9.22193	7.95453	6.24662	6.65359	17.9071	9.24481	5.85844	10.4822	6.86921	9.52109
THIAR.g001850	0.294511	0.413159	0.637852	0.617682	0.0407066	0.483931	0.573514	0.526806	0.887695	0.331867	0.0897269	0.290223	0.273905	0.0461017	0.341527
THIAR.g001851	5.54075	7.34525	7.78352	9.93049	7.81213	7.1196	6.73771	9.04936	9.78697	9.70612	9.05218	5.27274	12.8265	5.57515	9.14069
THIAR.g001853	0.360889	1.6201	2.91803	2.70155	1.35677	1.56918	2.10833	1.78404	3.35033	1.62666	2.99064	0.569016	2.2376	0.406745	1.22761
THIAR.g001863	51.7488	46.3593	53.3135	49.8345	30.3922	21.0002	57.4489	61.1859	110.902	43.6295	41.4148	30.0451	88.367	56.6339	146.386
THIAR.g001864	5.76091	7.32006	5.96602	10.3411	7.24871	6.42795	6.22175	7.40828	7.82386	10.3184	5.447	5.55585	9.07345	4.10472	7.1328
THIAR.g001869	3.62306	5.3194	4.50029	6.27754	3.64946	3.53811	5.26736	5.90774	4.72719	4.2504	3.32658	3.49346	6.03139	2.82794	5.06478
THIAR.g001872	1.47391	1.53697	1.60601	1.72518	1.36584	1.17663	1.14751	1.70783	0.992835	0.714682	0.799925	0.248656	2.453	1.55433	1.96218
THIAR.g001873	5.59838	22.6887	26.2259	133.071	26.653	38.2116	231.061	242.766	203.804	13.2178	32.9754	4.37847	438.519	239.146	21.1595
THIAR.g001877	0.00757983	0.0289231	0.0227641	0.0528279	0.0352016	0.00766459	0.0295211	0.0276099	0.047521	0.0331889	0.0240168	0.0119512	0.028198	0.0170859	0.031253
THIAR.g001878	29.3436	24.9576	19.7592	24.1162	20.661	19.4264	13.5809	15.064	12.5331	25.4188	22.2898	23.1183	19.7439	23.0698	25.9068
THIAR.g001879	33.8034	28.6825	30.8984	33.733	26.79	30.529	18.4143	16.8897	16.187	26.6374	33.3462	32.5821	30.3819	34.3519	37.0221
THIAR.g001885	1.98674	2.64541	3.0339	4.51994	3.35108	3.98386	2.81968	2.97882	3.41029	5.50741	4.02158	1.93411	4.46797	2.19279	4.40823
THIAR.g001888	5.88788	9.89904	9.80464	9.46207	9.29706	10.0657	12.4026	11.5639	7.91358	10.6214	8.26416	5.34095	13.2956	5.99622	8.74955
THIAR.g001889	7.87808	9.52642	11.7594	15.216	10.4595	8.44302	12.5324	20.2086	16.856	10.8957	9.66829	10.497	11.7299	10.5604	10.3224
THIAR.g001890	0.83639	1.69297	1.55268	2.17826	2.24602	2.61274	0.887082	1.01035	0.756297	2.15424	0.891863	0.319592	2.07432	0.448888	0.554236
THIAR.g001891	0.0493684	0.0692573	0.0285126	0.0318588	0.0682359	0.0499205	0.16824	0.0963358	0.148803	0.50862	0.57155	0.486496	0.229572	0.154559	0.267165
THIAR.g001892	1.18427	1.06328	1.51994	0.441563	0.4656	0.106446	1.92182	0.342363	0.253835	0.271134	0.0962148	0.207472	0.163173	1.02166	0.406914
THIAR.g001897	4.75749	9.39483	10.1799	6.07317	12.7921	13.3017	7.01164	5.68176	6.30007	8.43688	11.6589	10.833	10.2516	8.0088	6.48506
THIAR.g001898	4.63721	12.3169	12.3793	13.6991	19.2568	20.5798	10.0838	10.7246	10.9333	16.5886	15.2582	10.6191	14.0564	9.93667	12.5342
THIAR.g001899	14.0294	23.5433	24.4695	28.8042	32.5559	31.4688	20.9703	26.1412	41.053	52.6663	43.7203	19.5968	22.5268	14.7114	24.3401
THIAR.g001900	13.5677	11.0325	14.765	14.3089	16.8429	15.5296	15.1064	20.02	15.0705	26.6135	31.6526	18.2513	26.4052	19.1539	28.6184
THIAR.g001902	245.673	184.976	195.551	214.71	200.674	213.676	201.286	198.15	180.256	154.527	253.984	184.285	223.518	301.071	254.074
THIAR.g001904	0.883606	1.43889	0.920586	1.20752	1.43682	1.64682	1.48451	1.23965	1.54576	2.3651	1.33018	0.702447	1.71877	1.10653	1.53589
THIAR.g001905	1.29722	1.63984	1.55604	2.17102	1.24524	1.19641	1.61006	2.01209	2.13975	1.56961	1.16393	0.730474	2.03286	0.758693	1.91758
THIAR.g001906	3.1809	1.22397	2.51948	6.02132	1.3734	1.53165	15.8692	14.7	16.1073	6.55427	30.3469	6.72123	27.2356	6.56315	7.52574
THIAR.g001908	0.574608	0.40027	0.343307	0.460317	0.547732	0.14025	0.385849	0.257763	0.358334	1.27585	1.66611	0.624819	0.515978	1.63766	1.10291
THIAR.g001909	11.3298	16.6733	17.4883	17.6573	19.6546	21.3554	19.7541	24.2047	25.1692	28.6855	25.4407	13.8098	26.1637	14.1882	15.7526
THIAR.g001912	1.84974	2.66148	2.05445	2.81588	4.09067	3.11738	3.04792	3.73292	1.51536	1.00782	0.2312	1.78943	2.79369	1.63337	2.90894
THIAR.g001913	9.63002	12.7208	12.639	15.712	10.0858	11.5607	11.2622	12.0401	9.93185	8.5973	5.74277	6.74451	13.8563	9.26544	11.8125
THIAR.g001914	12.3497	16.5889	16.7781	16.8477	16.2027	14.8171	14.4544	15.5664	14.658	13.1848	11.541	9.94491	19.361	13.382	16.5556
THIAR.g001916	15.2055	23.6499	22.4797	7.73269	15.5341	16.8378	14.0005	16.6095	15.4432	2.2881	1.15814	4.93265	14.5515	10.7627	3.36474
THIAR.g001917	6.46696	7.37489	9.39769	8.88512	6.57411	6.75022	5.78891	3.39231	11.0666	5.64173	8.7708	5.2862	11.1236	5.09424	7.74128
THIAR.g001918	2052.5	1948.21	1600.77	907.811	1189.67	1591.85	951.463	1175.42	1963.01	1120.76	1790.63	1515.53	1586.37	1120.78	1187.65
THIAR.g001919	12.6598	14.7625	16.5136	14.1476	14.6813	16.8291	10.8233	15.6257	13.6253	5.88517	2.59641	8.27641	17.3452	13.147	11.0126
THIAR.g001920	334.467	283.869	286.589	202.621	244.064	256.881	193.892	189.694	203.164	143.015	276.133	340.793	124.281	320.119	196.593
THIAR.g001923	38.7618	31.4523	31.5307	25.3664	31.7933	26.6822	20.0224	16.8085	15.5778	16.8738	11.5321	25.4137	11.9602	21.6498	22.5101
THIAR.g001925	0.041286	0.131282	0.103327	0.097691	0.10652	0.0556635	0.140697	0.080564	0.0497766	0.0265844	0.0335423	0.077495	0.196253	0.258511	0.673824
THIAR.g001926	37.9745	32.261	33.0991	30.3835	35.8002	24.2327	36.2971	38.6157	35.3869	29.966	24.4111	27.1258	32.2314	31.3371	33.8415
THIAR.g001927	1.54606	2.34396	3.36805	5.09362	4.5288	4.26493	4.88582	5.32815	18.6565	2.81192	0.512349	3.74206	23.6622	9.47682	16.5099
THIAR.g001928	8.48795	7.0653	9.30289	9.358	7.63321	8.58287	8.03199	11.7481	10.2074	7.71596	9.41798	6.03873	9.44868	5.70889	9.17449
THIAR.g001929	27.3903	30.7713	36.2826	34.7749	36.8009	41.8131	49.2606	46.856	35.9519	49.6206	49.9841	61.8207	29.7066	33.5315	31.8026
THIAR.g001930	6.58587	4.75154	2.76629	2.75977	0.7566	1.34055	2.74821	2.33662	1.85617	12.3917	0.625396	0.577958	0.901528	1.39242	6.78867
THIAR.g001932	0.888243	1.19848	1.12976	0.940319	0.408317	0.353215	0.767683	0.843922	1.74475	0.925398	0.754076	0.438358	2.04204	0.62491	1.91349
THIAR.g001933	6.65239	8.44362	9.9711	5.72397	2.88979	3.84388	3.23863	7.00575	7.82952	10.0969	9.8442	7.75962	2.55335	3.47114	5.14294
THIAR.g001935	6.04146	8.7801	6.68443	5.67286	4.76628	3.94684	4.11438	4.2167	7.32483	6.40345	5.60458	3.34466	6.56575	4.05911	6.82226
THIAR.g001938	1.98944	1.57306	2.08908	0.612742	1.27489	0.502921	34.8231	0.47056	1.98973	0.0582281	0.798964	0.305528	0.448545	12.0604	0.442765
THIAR.g001947	7.54683	6.91697	6.53799	5.11369	5.42415	5.40545	8.3279	7.03605	6.67251	6.07434	5.21164	3.96638	10.7622	12.0498	5.31581
THIAR.g001949	9.22017	14.92	15.3974	14.0679	8.8911	7.04666	7.72477	10.3674	20.423	11.3677	12.2379	5.47369	15.998	6.0417	15.6928
THIAR.g001950	6.70984	7.68177	5.6863	6.09253	6.03987	5.21651	6.40187	6.79889	6.01649	8.03314	7.725	7.55674	6.89892	6.79815	7.29878
THIAR.g001951	11.2123	13.6525	11.4154	9.37426	9.23807	7.90626	11.2649	10.8944	13.3267	18.1195	15.8405	15.9128	12.4765	14.1653	14.8509
THIAR.g001952	16.7203	8.9495	17.605	6.47405	9.38639	8.77878	6.51205	5.93986	9.76931	3.56118	7.44519	9.48778	12.2809	19.7307	7.22552
THIAR.g001955	12.7134	10.7468	11.8126	12.419	9.3804	12.9966	10.0931	11.7617	7.59393	10.5359	14.4736	16.7524	15.2753	17.3762	15.333
THIAR.g001960	1.30659	1.06079	0.513783	1.21992	0.737746	0.505992	1.48874	0.867961	2.01102	3.58011	1.45677	0.563556	2.24075	0.661457	2.23516
THIAR.g001962	37.6115	18.4941	30.8579	37.7287	16.0702	18.4632	30.3568	26.1849	14.8855	16.6041	14.7827	12.0575	39.119	42.4351	42.0202
THIAR.g001963	0.15578	0.124879	0.154235	1.86697	0.19686	0.112516	14.7995	6.31129	5.41987	1.97751	0.135602	2.88227	10.0175	6.46559	6.37721
THIAR.g001967	1.12341	1.27421	1.40809	2.69936	1.99546	1.28099	1.5593	1.32153	1.74349	0.692594	0.582577	0.228814	1.74877	1.34698	2.03267
THIAR.g001971	328.401	166.618	183.242	192.361	188.586	151.153	341.399	317.49	246.427	4.86562	7.79627	8.79728	280.073	247.542	221.988
THIAR.g001973	0.084684	64.131	70.9616	0.862239	144.276	153.784	0.119101	0.269295	1.56553	0.884578	0.974673	0.434475	0.840096	0.164965	0.533449
THIAR.g001975	239.15	191.662	179.49	100.752	117.947	126.282	102.614	99.3343	102.669	47.2206	54.982	78.7489	54.4089	171.731	73.395
THIAR.g001976	2.11008	3.00084	3.80486	3.50299	2.45788	2.93991	2.79949	2.67169	3.61213	3.74421	4.87793	2.17687	4.31439	1.87593	4.02635
THIAR.g001977	3.86369	5.59508	4.33696	6.17304	5.3403	7.70351	5.02101	7.78267	5.55987	4.75503	3.75921	4.03553	6.58783	4.83847	3.42059
THIAR.g001978	15.0327	13.0896	15.2086	9.23269	9.25688	9.27772	12.9461	10.4862	14.9681	9.3459	13.4555	17.3095	13.7238	16.2936	14.8811
THIAR.g001979	11.9366	15.2542	16.3039	18.7233	16.7152	17.4883	11.0285	13.7148	10.5046	4.93703	4.67189	4.66095	12.3709	8.45602	9.60979
THIAR.g001980	132.052	126.212	115.825	107.928	106.433	104.13	173.48	133.043	218.231	213.588	198.565	188.295	177.005	155.83	189.829
THIAR.g001981	80.213	62.7904	54.3165	20.4223	36.5553	20.3057	18.1947	9.21588	17.2166	26.6271	19.7362	10.5331	26.1927	54.23	25.4719
THIAR.g001982	0.265212	0.967348	0.842449	0.256723	0.439884	1.00567	0.968361	0.345017	2.23828	1.70772	0.727205	1.34409	0.575531	0.166061	0.546757
THIAR.g001983	3.77064	3.42773	3.17948	4.84227	4.69053	4.28941	3.01053	3.48274	3.38684	4.05468	1.37854	0.658218	4.11468	2.57346	2.54583
THIAR.g001985	96.0899	98.4894	100.833	112.411	97.9875	121.372	115.839	132.403	133.313	68.0477	64.8768	72.5426	87.6653	81.8229	73.7583
THIAR.g001986	9.44951	11.5743	11.827	17.8005	10.476	13.996	12.3717	12.9349	12.0175	11.502	11.6059	12.0037	16.1541	12.5751	14.6743
THIAR.g001987	34.2974	41.1184	31.5067	36.9068	31.1015	34.0785	26.9725	26.5161	41.1969	36.0036	29.403	21.8052	37.7813	25.4185	34.5202
THIAR.g001988	1.2823	1.37977	1.35902	3.71951	1.71024	1.61746	2.16242	2.88918	7.88944	2.2302	3.06093	1.81635	5.57359	1.47338	2.26203
THIAR.g001990	942.44	749.108	1192.34	1076.75	743.653	1007.19	1338.47	1396.64	768.362	573.328	247.231	459.534	2371.93	1033.17	1843.5
THIAR.g001992	1.66666	1.54161	1.94631	3.04934	1.55937	2.18533	6.88345	5.62296	8.89884	2.78319	3.37027	0.866318	6.40461	3.07338	3.88906
THIAR.g001996	6.96918	6.99191	9.56599	6.63903	5.15409	4.1642	11.2361	12.1865	23.5158	10.6069	10.6439	6.048	23.2888	6.63059	19.5455
THIAR.g001997	4.51225	7.70948	4.7194	4.98352	3.72342	3.26881	4.15302	3.94256	3.41029	3.84507	3.41971	2.73051	6.09649	5.36954	5.43797
THIAR.g001998	0.195413	0.168701	0.138905	0.310414	0.0831063	0.136799	0.160996	0.11733	0.471201	0.0580746	0.164867	0.16929	0.242321	0.0752967	0.356377
THIAR.g002000	12.0502	16.592	14.2516	24.0023	23.9177	20.1386	21.9366	30.2139	35.5332	44.1622	48.8043	9.58762	39.015	24.6102	31.5786
THIAR.g002005	1.27129	0.902642	0.958993	1.172	1.2049	0.708338	3.96607	1.35006	0.437923	1.6706	0.189706	1.69472	1.09387	4.25623	4.09176
THIAR.g002006	27.8055	31.8531	31.859	30.8846	29.3643	30.9346	24.703	27.8378	25.4132	23.226	18.8165	17.0285	30.5078	21.3417	27.9353
THIAR.g002008	0.676412	1.32987	1.32882	2.86757	1.02091	1.08837	0.999925	1.2011	1.38103	1.18266	1.06499	0.606094	3.06737	0.884164	1.06368
THIAR.g002009	3774.21	4261.34	4000.51	3056.51	3030.56	3743.48	2951.43	4044.09	3698.8	1893.31	2930.42	2845.94	3319.11	3134.47	2642.17
THIAR.g002011	3.17868	4.16915	2.18974	3.83073	3.89592	2.55589	3.89671	2.24196	2.00854	0.961741	0.630063	0.560705	2.04209	4.84391	3.31604
THIAR.g002015	77.8818	92.2138	98.9869	83.9322	57.9827	62.7323	74.5948	73.2295	79.4426	130.736	115.976	79.6146	81.6287	45.0184	72.647
THIAR.g002016	1.13435	1.34559	1.82444	2.04782	2.50859	2.90388	0.992638	1.06473	2.5708	1.83991	1.53112	1.43923	1.54019	0.836138	1.11007
THIAR.g002019	0.359018	1.46949	0.805006	0.599654	1.19094	1.28129	0.616882	1.18136	1.6041	0.843109	0.617675	0.309195	1.62367	0.66117	0.478919
THIAR.g002022	23.5187	28.0066	26.2274	27.2771	26.6947	28.7682	22.6885	27.9168	36.2283	24.3559	28.3641	22.154	33.1962	27.2468	25.2205
THIAR.g002026	15.1346	19.5235	19.7258	24.4357	25.423	24.8761	38.0966	44.0922	46.8062	13.7965	8.83328	15.2489	46.5954	26.142	13.927
THIAR.g002031	1402.3	1104.2	1158.11	788.331	1212.51	1347.42	1050.11	732.778	1073.93	1007.42	1576.89	1627	865.332	1936.81	1044.82
THIAR.g002032	4.07289	5.84433	8.03139	10.964	7.0127	7.06018	9.14936	9.65078	15.2226	9.14154	5.84979	6.15964	13.6366	5.24618	6.83726
THIAR.g002034	1.30672	5.18997	1.66621	2.51884	1.40737	1.26127	4.26309	3.98489	1.25832	1.5954	0.889287	3.07709	2.07284	2.92214	2.41403
THIAR.g002036	1.63449	2.96516	3.85357	3.98794	3.11949	3.59986	6.88905	4.63131	13.4165	17.7909	19.2367	11.6247	7.94078	3.53293	4.96214
THIAR.g002037	152.55	137.444	164.487	265.475	112.166	125.31	158.973	112.599	172.188	168.372	101.611	141.793	169.162	122.209	143.084
THIAR.g002038	4.11288	4.55197	3.58362	4.64707	3.93407	3.48251	5.27942	4.2952	3.80911	4.43525	4.35315	2.48429	6.07078	4.27725	5.70649
THIAR.g002039	0.309276	0.263316	0.307968	0.192702	0.106132	0.291166	0.29075	0.166486	0.37288	0.219747	0.181952	0.0720646	0.119022	0.267106	0.307807
THIAR.g002043	6.21199	7.72608	8.40705	9.45352	5.48484	4.78141	5.25854	7.7797	8.71914	10.0894	6.77936	5.0121	11.0948	4.4121	10.035
THIAR.g002053	2.72605	4.54458	3.80613	5.9266	3.13136	2.97063	4.22623	5.00964	7.54657	2.48813	2.38676	2.20572	4.61116	2.17092	3.95581
THIAR.g002057	2.45674	3.472	1.78674	8.10316	1.81101	1.93216	23.6548	24.621	4.27841	10.7805	3.77012	15.2687	17.2633	15.4967	3.28272
THIAR.g002058	293.489	300.379	307.74	280.44	252.887	264.614	334.667	373.28	334.484	214.554	188.783	223.959	359.568	338.706	268.597
THIAR.g002061	9.19456	35.9485	17.2893	17.7729	10.7343	14.3136	13.1997	13.4078	12.5291	22.1948	10.8402	41.5648	44.0158	31.1153	12.872
THIAR.g002062	13.2202	12.8207	13.8495	16.1428	11.8003	10.8603	11.9215	14.0228	11.5952	14.8876	16.3845	11.1831	15.3887	11.6647	15.8414
THIAR.g002063	4.15042	11.9924	16.6603	8.73064	16.8105	19.4075	2.54526	3.28136	4.89339	121.576	96.1568	1.08464	9.44038	1.83781	5.34188
THIAR.g002064	0.139344	0.201067	0.597836	0.745074	0.638326	0.462965	0.717143	0.647408	0.936005	0.435807	1.01888	0.313864	1.35766	0.947284	0.88233
THIAR.g002065	23.8918	29.5056	27.5609	34.5022	32.4207	30.9886	25.629	27.0163	29.1097	33.898	29.6544	20.7226	33.7755	17.1138	27.7507
THIAR.g002066	1.43154	1.63095	1.62851	1.34373	1.65486	3.07055	1.45721	1.21332	4.2887	3.46366	6.18524	2.90689	3.38897	2.55325	3.10775
THIAR.g002068	10.0106	13.9897	11.5927	17.2929	12.3414	10.9757	15.7844	17.6964	19.9151	17.7324	12.9161	10.4245	27.7759	10.9191	17.5275
THIAR.g002072	4.17441	2.40693	2.67635	1.85358	1.20689	2.26545	0.932228	0.971518	0.3463	1.9728	3.82705	1.05671	2.80194	3.21329	3.61212
THIAR.g002073	221.183	221.685	245.441	253.34	217.507	230.671	222.129	229.084	228.761	274.943	271.884	209.952	299.246	161.134	260.108
THIAR.g002075	0.594997	0.25041	0.429549	0.47996	0.493435	0.526444	0.868999	1.35457	1.61406	0.478905	1.54083	0.502572	1.10674	0.465694	1.91662
THIAR.g002076	22.2564	29.6229	29.6389	17.4489	18.8133	30.875	17.014	16.3911	21.2894	8.40916	12.5528	17.608	14.3697	16.2392	9.48007
THIAR.g002087	200.003	450.457	649.066	1933.73	1150.95	861.456	359.243	622.757	1300.79	54.2102	22.5984	15.6766	725.085	166.275	251.035
THIAR.g002088	191.994	203.18	332.094	634.069	617.309	627.867	254.147	214.142	707.099	11.5945	3.84015	18.2513	355.494	124.585	154.056
THIAR.g002094	63.4034	85.3887	69.7472	60.9621	67.2847	74.5683	55.7265	70.9125	74.3904	31.0168	42.5228	59.1376	57.4635	63.3066	71.5405
THIAR.g002097	2.60181	2.71862	2.0381	1.04215	1.58727	0.907209	2.24213	2.06196	0.360561	0.34662	0.109335	0.370486	0.519185	0.674116	0.462402
THIAR.g002098	1.6989	2.19157	2.12028	3.60408	2.39676	1.32298	1.54009	1.3972	2.7075	4.17456	2.68911	1.56145	1.71927	2.2987	4.08617
THIAR.g002099	233.754	243.142	309.316	152.198	242.172	270.043	319.916	330.608	385.934	137.216	243.062	259.671	176.921	177.073	146.41
THIAR.g002100	76.0319	83.9457	96.0888	82.2624	98.5762	117.673	230.058	258.591	258.495	101.199	121.471	127.91	144.561	133.012	91.8946
THIAR.g002102	30.2464	42.4718	41.5193	33.6723	35.5449	37.0349	31.0901	36.5972	39.6208	28.2908	27.9943	21.6734	31.2854	24.8177	19.8001
THIAR.g002103	35.8799	51.9798	50.8272	60.4025	46.7522	62.2273	51.0673	54.0244	68.6822	64.4955	49.7564	34.1686	63.5039	31.3245	40.0345
THIAR.g002106	88.0139	97.0434	95.673	136.03	98.6631	84.9807	117.182	122.179	130.531	51.592	67.5831	52.9484	140.549	77.4644	125.933
THIAR.g002107	1.7554	3.16185	2.56587	2.71315	1.96499	1.51207	2.23672	2.60784	3.95847	1.95364	1.99398	1.379	3.68172	2.37468	3.26149
THIAR.g002108	5.10632	5.73078	8.47878	9.30908	8.82229	5.67976	5.53122	6.31071	7.54165	15.1248	12.9513	4.60066	11.8331	5.95497	12.7312
THIAR.g002109	5.63352	2.21517	3.18238	2.54748	1.86422	3.53433	2.12201	1.60482	5.35434	5.13672	8.0179	2.26922	1.58073	1.23588	3.47572
THIAR.g002112	0.947291	0.374923	0.507461	0.815085	0.00506019	0.832943	0.178232	0.05358	0.0331045	0.0353606	0.0111538	0.0412312	0.0226992	0.0573085	0.132082
THIAR.g002113	25061.2	18470.4	18669.5	15450.6	17662.2	17562.8	15858	13112.2	9278.25	21347.6	24298.6	29959.8	14704.5	25757	21888.4
THIAR.g002114	5.82197	3.71907	4.81105	16.3428	4.11805	7.70085	6.76395	8.00891	3.42717	9.0833	1.85248	10.2375	19.34	17.0373	29.4578
THIAR.g002115	0.0284755	0.0415452	0.0180905	0.027564	0.0236149	0.0273542	0.0152492	0.0314874	0.00686631	0.0238363	0.00694036	0.00320696	0.0229521	0.0089149	0.0146762
THIAR.g002118	4.58516	8.21363	8.98842	8.45002	10.92	13.6418	5.43031	8.43112	10.1792	9.33988	9.21439	10.7498	9.18476	3.64393	6.47601
THIAR.g002119	82.1096	97.0705	57.6106	47.1576	95.9049	49.1085	55.5888	12.9001	154.391	206.906	201.755	100.209	163.004	89.3696	183.548
THIAR.g002120	177.964	182.891	197.378	242.285	193.319	203.274	191.999	279.233	271.665	195.265	162.71	138.529	254.639	144.461	279.833
THIAR.g002121	2.08854	3.18109	0.861595	1.92542	3.0242	2.96671	1.01678	3.23453	1.43889	6.01972	0.545404	0.224015	1.41827	2.9891	0.871394
THIAR.g002122	3.87561	7.94923	5.45438	7.76186	3.98988	4.27932	4.72782	4.11459	3.81331	4.01582	4.12588	3.21088	5.24787	3.29139	4.68374
THIAR.g002124	4.70733	4.84116	3.93471	4.90462	4.06944	4.8119	4.71674	6.61372	6.212	6.43694	7.30116	3.64356	9.36092	4.09432	8.85763
THIAR.g002125	17.1395	21.9834	24.271	22.9596	16.6036	20.9944	21.6996	23.922	20.0317	14.7365	14.006	12.8591	25.5912	20.0244	13.5724
THIAR.g002126	0.761269	0.653339	0.568984	0.231185	0.594188	0.679219	0.610422	0.407788	0.539898	0.576692	0.27286	0.756489	1.1106	1.06549	7.84711
THIAR.g002127	37.4365	34.426	43.5531	24.6212	23.4704	25.765	39.1106	35.5358	29.7484	35.0052	34.8716	31.7221	63.8039	54.1156	437.777
THIAR.g002128	60.5433	61.3134	93.5202	43.2316	46.9904	55.696	80.0961	69.7317	58.9569	72.8362	107.234	80.44	149.542	124.606	801.836
THIAR.g002130	4.9107	8.28512	5.63477	7.68119	6.36493	5.426	4.90808	4.31533	3.45042	1.46585	0.0792644	2.01443	3.79081	4.35769	3.65397
THIAR.g002131	24.7648	65.1231	14.5611	32.7565	30.9069	37.2517	68.4467	46.6889	55.3346	11.2668	19.5521	0.912896	13.2404	90.3781	41.9214
THIAR.g002133	0.3248	0.947756	0.450211	0.75457	0.359146	0.525492	0.632499	0.591551	0.313278	0.501941	0.0791641	0.146318	0.322214	0.488094	0.602644
THIAR.g002135	1.01924	1.59984	1.12792	1.26949	0.638381	0.663069	1.21449	1.3074	0.618723	0.807753	0.399559	0.626121	1.09598	0.481993	0.888993
THIAR.g002136	0.851523	1.01937	0.590155	1.02576	0.376626	1.14806	0.552737	0.221551	0.684428	0.950393	0.830172	0.7672	0.844743	0.355452	0.877745
THIAR.g002137	0.650778	1.77374	0.966485	2.27981	2.46717	1.78615	1.26729	0.72566	1.00879	2.39452	1.35956	0.314107	1.95984	1.74635	1.82079
THIAR.g002142	8.60853	10.7581	10.7843	13.2308	8.18526	10.2817	12.8968	14.4991	16.2703	14.4871	9.32519	16.3692	10.7265	7.52545	6.34442
THIAR.g002146	2.86123	5.08287	4.50681	4.93698	4.88948	3.77511	4.06712	5.33449	5.07301	6.06898	4.40052	2.55032	6.29922	2.51008	5.81981
THIAR.g002150	2.45543	2.75571	3.82895	4.59522	6.01841	4.92439	2.86894	3.19429	4.73664	5.79727	3.9399	1.24441	4.31353	1.6912	2.27794
THIAR.g002151	11.8517	16.1407	15.5366	18.6322	13.5769	15.3668	16.1797	18.5076	14.2235	18.1415	9.90305	8.21658	18.6716	12.2272	18.0489
THIAR.g002152	2.02389	3.70734	2.74086	2.88237	2.3408	1.95243	3.307	2.84474	3.53396	1.76756	2.04118	1.23137	3.51938	2.01013	2.73366
THIAR.g002153	11.263	14.6362	16.4334	24.592	16.2307	18.1252	15.8587	17.2594	22.9724	22.1023	19.3329	9.34651	23.3477	11.2412	20.6881
THIAR.g002154	133.66	159.538	155.871	175.741	108.646	119.244	154.603	174.539	224.206	169.597	155.586	83.2031	257.727	106.55	199.399
THIAR.g002155	5.83077	5.13539	8.43002	6.82779	4.97426	5.21266	5.50807	7.18343	6.33155	8.27976	3.52932	9.63263	6.8713	2.85303	7.46314
THIAR.g002156	229.767	173.19	247.889	208.57	119.694	143.772	149.334	199.38	247.299	60.6897	144.709	117.864	176.605	162.836	111.857
THIAR.g002159	39.0323	43.3284	42.7389	50.2553	33.5454	41.5234	42.8818	51.6996	44.4957	43.5115	35.4161	32.4103	65.1608	26.5703	37.0681
THIAR.g002160	37.2286	33.9445	32.598	36.077	34.5861	37.7703	35.8261	32.7353	35.1208	42.3831	38.697	33.435	32.1517	32.6244	42.6555
THIAR.g002161	3.21772	4.19766	2.44608	3.83351	2.4328	2.72532	2.97234	4.61529	5.27208	5.31261	4.85972	6.87602	6.07044	4.54613	4.05387
THIAR.g002162	12.9066	9.29945	10.5319	6.95741	4.01915	5.60661	5.00874	5.85058	9.21029	1.0314	0.563082	1.17951	5.38587	7.13635	2.5084
THIAR.g002163	1.10776	1.71055	1.54275	1.83534	1.27702	1.3267	1.17804	1.41044	2.13124	4.24944	2.13508	1.29182	2.56225	1.25934	2.86683
THIAR.g002166	11.3347	15.2056	16.2839	25.2287	18.2036	17.1444	14.8502	20.2842	19.9625	17.6919	19.0709	10.5277	27.2195	14.5024	18.8228
THIAR.g002168	5.09506	14.1199	13.6403	10.3031	11.2676	12.536	2.11332	3.39786	2.48376	7.9354	7.8903	11.8699	7.25328	4.12314	4.22811
THIAR.g002169	20.5938	22.9881	24.5552	50.6226	41.8395	42.3479	11.562	12.099	7.37529	19.2848	12.4135	36.1925	16.8532	18.3369	10.186
THIAR.g002171	6.8785	11.4428	12.6219	10.4646	10.1607	11.6924	13.787	11.8851	12.4077	9.54071	9.24791	6.72016	16.2707	9.11825	8.72906
THIAR.g002172	20.3274	22.1094	22.099	24.9455	22.9754	21.5855	20.2885	22.7976	28.4783	33.3979	29.0004	16.6455	27.9537	14.8759	27.8032
THIAR.g002173	0.366949	1.14396	0.894818	1.26295	0.450834	0.398537	0.714576	0.689531	2.21207	1.19016	1.19249	0.183673	2.34258	0.833957	3.33419
THIAR.g002175	45.6574	51.8626	52.7387	56.9426	44.2257	42.3725	34.5099	45.948	71.8876	73.4585	63.2895	44.2824	52.4969	30.6688	46.4291
THIAR.g002178	6.15915	7.29059	8.65809	8.62428	7.58142	8.50771	5.63491	6.33441	8.967	4.47477	2.90322	2.81388	8.18523	3.69644	6.06132
THIAR.g002179	1.17725	1.45604	1.85937	1.92254	1.80649	1.28759	2.03519	1.68777	2.86768	4.8886	4.9774	2.65168	2.62176	1.26365	3.61574
THIAR.g002180	13.5547	15.7438	12.8196	13.5601	11.2901	6.34439	10.0281	10.5108	6.20864	10.062	5.41	5.96623	8.03724	9.7844	13.6975
THIAR.g002181	1.22187	1.26303	2.07992	3.48603	2.16882	2.0809	1.31493	0.62745	1.04671	0.828181	0.391852	1.37609	0.598095	1.9328	7.22552
THIAR.g002184	1.18176	0.790124	0.871304	1.13582	1.39013	0.991573	1.27306	1.17755	1.25806	0.453329	0.153208	0.622982	1.10687	0.692722	0.583156
THIAR.g002185	3486.94	3544.13	3474.09	2711.29	2631.55	3032.55	2379.14	3117.91	3110.41	1915.46	2997.39	2654.77	2863.96	2649.3	2961.08
THIAR.g002186	13.0933	16.5313	17.0145	19.5511	13.6936	13.8649	12.908	16.1342	14.2512	16.5573	10.1056	10.486	19.9797	9.63303	15.521
THIAR.g002189	27.6873	18.3075	21.1852	22.154	25.87	26.0353	20.4334	20.1123	36.6769	33.6501	6.19665	50.9106	30.5794	34.6358	53.6562
THIAR.g002191	10.8952	23.5235	12.2425	14.0045	8.3757	8.76863	33.4559	37.6035	21.1245	6.62416	5.56389	5.47574	19.9809	19.4171	13.6907
THIAR.g002194	3.33595	3.18092	2.6365	2.91354	2.82893	3.0689	2.662	1.76201	1.81444	0.387618	0.213967	1.01693	2.70598	3.45515	0.568804
THIAR.g002198	0.311831	0.574944	0.154369	0.287476	0.0492578	0.292795	0.108436	0.43464	0.107417	0.0573688	0.0542879	0.10034	0.138102	0.195252	0.160717
THIAR.g002199	319.705	156.338	385.799	77.2155	113.789	104.467	730.708	502.901	514.68	48.0304	164.88	245.1	229.987	211.598	105.241
THIAR.g002201	207.571	127.701	142.37	77.4423	143.04	153.807	192.996	115.519	92.7409	61.2549	76.1946	110.67	259.968	511.811	152.459
THIAR.g002202	34.5792	32.4158	34.969	25.5917	26.1736	28.2108	41.8463	40.9657	30.2378	25.6101	16.1408	18.6129	26.9345	29.9568	30.8477
THIAR.g002204	4.68573	4.18349	5.63726	4.79176	5.52883	6.26704	3.36712	3.66132	5.52303	6.49707	5.05352	4.78821	5.94047	4.31188	5.91022
THIAR.g002205	63.9378	71.6581	75.3797	80.1102	69.5521	72.3485	74.5035	86.8933	103.341	68.1423	58.6771	57.8398	82.7673	59.5126	66.8949
THIAR.g002206	29.5724	40.3098	35.9347	36.833	30.6287	31.4859	30.2907	33.5258	55.6379	41.1796	30.8951	26.411	41.8703	25.3073	37.2827
THIAR.g002207	1.4387	0.815643	1.28492	1.76115	1.04962	1.78474	2.46949	2.14175	1.03717	0.171907	0.361501	0.300672	1.08514	1.22588	1.08549
THIAR.g002208	0.235622	0.555318	0.353816	0.669035	0.442913	0.142954	0.917675	0.214566	0.852236	1.06203	1.69414	0.159217	1.51935	0.560629	1.74872
THIAR.g002209	0.672294	0.586842	0.431425	0.530262	0.412991	0.188837	0.254565	0.485886	0.360246	0.432897	0.0910329	0.588894	0.0926307	0.0935455	0.500498
THIAR.g002210	9.40408	11.2795	10.4893	12.6379	10.0411	10.7837	7.92934	9.96366	9.81853	7.03339	5.27727	5.05895	8.57581	6.02997	7.96146
THIAR.g002211	583.091	686.998	470.945	280.24	385.791	222.726	184.616	125.589	157.642	136.213	118.423	113.303	101.652	430.877	185.669
THIAR.g002212	8.30152	19.1981	26.7622	11.6884	38.9983	52.7063	5.65808	3.86165	6.09624	18.304	21.8582	17.537	21.0253	5.32398	15.0398
THIAR.g002213	13.151	10.8752	10.7362	16.2077	8.58282	22.9466	20.6994	8.1039	5.24544	28.9059	10.4835	20.5459	4.8433	10.8967	14.1165
THIAR.g002215	396.518	333.02	319.095	261.839	210.969	232.757	322.378	300.13	300.678	130.439	58.4252	190.625	166.722	275.009	259.776
THIAR.g002216	26.5664	34.9057	32.1836	68.2974	27.0828	27.3439	8.66438	8.1484	10.8329	235.15	186.566	8.95153	12.856	15.1468	7.7478
THIAR.g002217	35.2252	35.3229	38.9552	40.9608	31.4006	32.7741	33.823	36.8453	32.6096	23.4306	16.2749	16.3079	37.9126	23.5359	32.8297
THIAR.g002222	0.143749	93.0061	112.163	0.278296	6.67588	0.726783	20.7848	21.5055	39.8617	30.823	38.2771	0.404732	8.73453	33.213	47.3422
THIAR.g002225	4.32183	6.18639	6.74086	11.1226	5.13652	4.5795	4.838	5.55498	8.14356	9.79835	7.75832	2.49195	13.7512	3.28945	5.61533
THIAR.g002226	0.680061	0.704518	1.08767	0.624535	0.361525	0.515749	0.713093	0.49339	0.425727	0.134738	0.0159377	0.147288	0.567611	0.622349	0.82233
THIAR.g002233	0.283967	0.203964	0.393611	0.703687	0.226076	0.379028	0.265431	0.103436	0.73951	0.482721	0.401427	0.332601	0.915543	0.512078	1.08889
THIAR.g002234	29.5091	26.7326	29.0693	36.0667	24.7552	26.7708	22.2878	24.1779	16.7485	54.3658	41.7509	61.5121	43.5066	40.1602	36.8786
THIAR.g002236	7.97154	8.46445	9.39391	12.7481	10.15	9.52626	11.8646	15.6427	19.1248	18.4579	21.7515	10.6402	19.9366	9.00796	12.3947
THIAR.g002237	5.88185	8.61898	8.01051	6.33173	7.72504	7.81761	8.95312	7.75199	9.66174	11.4117	9.23383	7.75239	10.1922	8.87755	9.1077
THIAR.g002238	37.8871	37.954	40.8596	48.1705	29.032	25.1707	38.2171	43.0799	47.2454	55.1975	36.0466	33.6002	57.3238	27.531	39.4819
THIAR.g002239	0.620388	1.30896	1.69119	0.832736	0.63111	1.17937	1.73968	0.742503	1.82505	2.14118	1.66329	0.950221	1.04626	0.621526	0.946448
THIAR.g002240	40.0379	41.2546	47.6088	45.6527	39.1225	38.4388	39.2707	46.5594	51.1936	58.1704	52.6375	26.6824	48.6707	28.0508	38.4202
THIAR.g002241	1.7177	1.6694	1.28865	1.82842	1.25317	1.25344	2.00008	2.09635	3.5014	1.75598	1.748	0.997166	2.70096	1.1975	3.21262
THIAR.g002242	7.17355	9.69014	10.442	9.90794	8.38074	7.43429	9.24445	8.4876	15.0082	21.5698	13.1131	8.9015	15.2351	7.64197	14.6216
THIAR.g002243	10.6609	14.9218	18.495	13.9689	19.8114	22.0522	7.89375	8.27917	13.2444	21.09	37.3459	34.0566	15.0799	11.2693	10.7803
THIAR.g002248	2901.13	2827.63	3577.73	2397.51	2674.87	3393.73	2966.39	2905.48	2364.8	1750.87	2260.01	2469.99	3267.96	2834.54	2518.53
THIAR.g002249	0.163926	1.07137	0.801954	0.510262	0.735702	1.05306	0.610275	0.827923	0.941687	2.07381	1.78617	0.803624	1.23161	0.543397	1.78914
THIAR.g002254	3.90239	4.63863	4.40584	5.18828	4.32895	4.26849	4.39207	4.73821	4.76058	5.05799	3.33408	2.2211	5.33866	3.57324	5.39801
THIAR.g002255	0.457572	0.0526698	0.325255	0.378569	0.285411	0.296595	0.137085	0.305262	0.141455	0.28708	0.500431	0.0792809	0.160039	0.176312	0.49585
THIAR.g002260	7.45236	10.9495	11.937	8.64013	16.6882	18.8734	5.5974	4.78396	6.46954	18.0444	13.728	7.98728	10.8327	8.56187	10.5828
THIAR.g002261	13.5577	12.7643	12.8764	18.2761	12.1596	15.131	11.074	14.0119	15.8919	23.7648	15.9103	8.6524	19.334	10.5014	16.0197
THIAR.g002263	22.1648	18.2364	26.5539	44.4892	37.9772	42.4528	57.6229	47.5702	66.0854	17.7758	6.90491	21.0269	56.704	30.8826	46.0291
THIAR.g002264	0.194996	1.57052	1.97416	4.42649	1.94054	2.87646	1.061	1.32805	1.21698	1.12265	0.810751	1.03345	3.24303	0.948042	1.39518
THIAR.g002266	16.726	30.8948	28.2484	28.4972	24.0991	25.4016	5.92206	5.31613	5.11783	8.60787	3.32	5.03037	15.8308	5.87119	10.743
THIAR.g002268	39.1558	40.3337	37.7964	24.6101	28.546	35.9438	25.6713	23.6827	36.9909	11.6211	21.229	16.1722	23.2558	21.2254	24.4273
THIAR.g002271	11279.8	6727.4	7539.53	1610.64	1128.39	1804.33	1009.74	14.5964	10.3121	6067.62	3764.48	16001.2	114.387	2037.62	7045.96
THIAR.g002272	347.991	189.43	197.178	75.4929	34.7897	72.2233	114.894	18.7597	15.9476	452.322	194.925	734.839	38.5221	167.508	331.786
THIAR.g002273	1619.5	977.809	1057.51	484.561	767.949	448.393	242.113	123.257	135.784	1901.38	842.018	4234.58	170.972	485.153	581.776
THIAR.g002274	1.05496	1.98601	2.2013	1.09805	0.940733	1.54851	2.38571	1.50521	3.15926	3.28691	3.35922	2.4912	3.24938	2.72746	3.01677
THIAR.g002275	3446.11	3409.36	3734.57	2881.2	2908.98	3563.76	2932.48	3446.64	3457.08	2642.62	2986.19	2601.69	3823.47	3004.8	3172.31
THIAR.g002281	2.45524	1.1293	0.883355	9.19491	0.3783	9.19817	0.195951	0.340349	0.679382	0.0777516	0.416931	0.158655	1.22283	0.705663	2.82127
THIAR.g002282	29.9769	36.4811	36.4786	43.5725	35.1246	39.9172	42.8407	44.4536	58.3028	45.7009	42.5199	35.0109	54.0764	24.8978	38.7204
THIAR.g002290	3539.78	3060.18	2903.37	2534.87	2681.68	2596.5	2266.66	1852.07	2028.12	4090.84	3095.22	3156.07	2423.85	3367.37	3272.85
THIAR.g002292	14.3967	16.9304	18.0618	18.759	13.8625	14.2443	18.1425	18.1464	16.1532	11.1774	6.71566	11.1325	14.3504	12.81	10.5443
THIAR.g002293	116.583	114.32	110.922	115.776	106.496	90.6611	88.2545	82.0374	95.2489	54.6843	44.8189	47.2189	97.2093	111.328	101.486
THIAR.g002298	4.26204	4.99802	2.17017	1.84109	1.88509	1.02026	3.76026	1.15417	1.78276	21.2381	0.0635996	0.313469	0.604015	1.26353	5.11056
THIAR.g002302	0.0822411	0.0461493	0.0474982	0.21229	0.181875	0.291063	0.280266	0.0534942	0.0495772	0.158867	0.150336	0.231554	0.203966	0.10299	0.423868
THIAR.g002303	2897.77	3049.6	3070.27	2770.98	2147.81	2727.5	2232.65	3242.64	3121.43	2208.34	2522.19	2240.67	2580.43	2243.66	2336.98
THIAR.g002305	78.7364	85.2929	98.1255	98.3935	83.6085	86.8605	108.243	130.16	110.117	102.664	85.2919	74.1554	142.099	88.2797	116.974
THIAR.g002307	0.0248636	0.334851	0.114879	2.53514	2.22691	2.01133	0.895734	1.52023	0.749423	0.608376	0.484803	0.0560037	0.647472	0.996368	0.589473
THIAR.g002310	0.125619	0.311642	0.29784	0.691187	0.526364	0.554891	0.180248	0.0602068	0.581896	3.34616	1.37777	0.0670139	1.1314	0.0662363	0.558838
THIAR.g002311	0.289592	0.650015	0.622339	0.938757	0.923409	0.789962	0.295083	0.175225	0.422226	1.58717	0.664791	0.0682627	0.768324	0.151809	0.291568
THIAR.g002312	11.8336	24.9598	23.8347	18.4582	14.4328	16.9868	15.3145	16.8256	18.3179	10.1852	6.12352	6.79753	22.8224	11.8404	17.163
THIAR.g002313	2.79442	3.98536	3.76435	4.00308	2.14554	2.43932	3.67644	5.3506	5.86206	4.21618	4.55581	1.27404	6.66101	2.899	5.20493
THIAR.g002315	7.73819	7.2371	9.02729	10.5588	6.38541	7.68847	6.48489	8.48908	8.98147	9.51918	5.95839	3.88051	9.40476	4.77293	9.56384
THIAR.g002317	0.03374	0.113598	0.124713	0.126285	0.0186538	0.105763	0.10184	0.0482819	0.0244072	0.0608313	0.016447	0.0189993	0.0794943	0.0845046	0.118248
THIAR.g002322	0.685595	1.24876	0.973682	0.696289	0.54682	0.477328	0.634715	0.833412	1.15181	1.21583	1.05465	0.227841	1.17073	0.914865	1.47134
THIAR.g002330	0.76671	0.831791	0.236166	0.461794	0.763005	0.594384	0.796294	0.664947	0.801136	0.855732	0.373743	0.431741	0.380303	0.576087	0.447848
THIAR.g002334	4.76975	7.06267	5.71143	7.47757	5.17746	4.48218	4.29161	4.43447	5.91626	7.54153	6.02572	2.4187	7.92757	2.32983	5.0582
THIAR.g002335	24.3033	17.7056	17.8616	11.3083	14.1286	13.7905	15.3609	12.6872	8.45714	10.679	10.6775	11.8646	15.586	34.5494	15.9126
THIAR.g002336	4.9391	5.88112	4.38321	5.36406	4.66215	3.89802	2.69777	4.15295	4.72031	2.48221	3.89038	0.678354	7.54386	8.82523	6.14669
THIAR.g002337	15.0439	30.7703	24.8833	63.1899	39.1506	36.4551	72.7626	96.8117	23.7186	24.6759	19.7979	13.484	33.1985	32.1886	37.1851
THIAR.g002338	3.40378	2.1304	2.64633	0.760345	1.95423	2.97851	1.21095	0.596078	2.20973	1.43305	1.19655	0.516034	3.65265	0.655773	3.91343
THIAR.g002344	3.59194	5.36829	4.37497	4.88841	3.95209	3.4523	6.26757	5.99135	5.57408	4.57996	4.91909	3.08404	14.2004	6.6359	5.27888
THIAR.g002347	27.1339	25.7078	20.327	23.347	20.6543	22.4668	11.6782	17.2657	24.18	85.4597	41.6931	129.985	22.4315	15.2662	21.6865
THIAR.g002348	44.5282	55.0307	48.3258	37.9637	43.493	46.45	30.925	35.2122	36.1425	39.4921	44.6167	58.1834	38.5316	33.1125	30.8361
THIAR.g002349	9.6171	13.0207	9.95053	15.3174	12.2857	11.6075	10.6589	13.0434	14.5306	15.7844	12.7423	7.74297	22.5572	11.6334	13.4567
THIAR.g002350	19.3365	29.4861	22.3001	23.0553	27.9652	25.9151	17.632	23.7176	21.0558	13.9134	10.4731	14.8292	23.7879	14.2599	14.4902
THIAR.g002351	34.6004	35.331	36.1976	24.991	25.4796	16.4253	56.4478	62.2352	79.4461	44.0407	34.2654	26.9066	69.0206	28.9286	40.1556
THIAR.g002354	1.6543	2.56765	2.98828	1.99885	2.39356	2.86511	2.33044	2.17499	2.50375	2.13044	1.50129	1.22885	2.57517	1.63089	1.36056
THIAR.g002355	6.97426	7.5036	8.53168	7.08769	8.41004	8.14896	7.17831	6.66178	5.97536	5.12728	4.80173	4.39112	7.20133	5.87985	6.17011
THIAR.g002356	2.0299	2.6697	2.72941	4.0936	2.34976	2.61386	2.82572	3.87856	3.99608	2.5733	1.75869	1.4824	7.17788	3.05838	3.69441
THIAR.g002358	23.8492	25.5112	25.2115	30.0254	26.7243	23.0393	23.0659	22.092	24.197	22.6923	18.2299	16.0677	30.1023	20.733	21.1815
THIAR.g002359	0.753919	1.95482	1.86181	2.18097	2.2422	3.47	0.658132	0.47348	0.846278	1.33919	0.601952	0.966191	1.80531	0.358117	0.884326
THIAR.g002360	0.388776	1.2726	1.68403	2.09074	1.86284	3.73468	0.630902	0.927232	0.703095	1.20996	1.73721	1.24057	1.88823	1.17658	1.33583
THIAR.g002361	118.639	115.505	107.668	134.799	107.024	95.1248	125.531	131.56	102.435	112.104	67.9296	113.185	104.926	122.702	122.565
THIAR.g002362	5.97465	7.79587	8.39046	9.49932	12.2235	13.0655	7.50354	8.08538	13.0264	31.1487	14.2338	22.6459	13.0639	6.27718	10.7999
THIAR.g002364	0.738183	1.06043	1.29606	0.609754	4.79949	0.95544	1.5525	1.34443	1.28159	0.646439	0.251886	1.39668	1.09846	0.887444	0.700041
THIAR.g002366	6.60045	11.0189	10.515	13.5238	9.27504	9.70548	7.76557	7.54904	8.25627	10.271	4.52457	3.62385	14.7669	5.3727	6.43517
THIAR.g002368	10.032	12.9714	14.8521	11.8901	12.7489	13.5732	13.7851	16.249	25.7915	15.9399	13.8097	6.84256	15.7341	11.9967	13.4577
THIAR.g002371	33.298	63.0304	69.8459	42.7298	60.0852	64.6723	41.617	40.5623	59.1304	35.6603	36.7917	28.8197	50.01	32.4372	40.3362
THIAR.g002372	3.6707	5.91942	6.46292	5.42755	4.01944	4.14418	5.93363	5.00705	6.18723	7.02194	6.47111	3.73264	9.01528	6.42657	5.7307
THIAR.g002376	5.13185	6.04741	7.55791	16.3378	6.99855	6.61627	4.78854	5.56339	6.18723	11.3453	9.01613	0.385305	14.9548	2.78485	6.34785
THIAR.g002377	2.735	2.86484	3.35065	4.19314	3.09751	2.22922	1.79147	1.66039	2.05841	2.90313	3.41382	1.82945	2.56934	1.47379	2.81922
THIAR.g002379	11.2809	7.74246	9.53404	21.3059	10.7224	8.20383	13.5543	13.3247	16.3168	21.7577	18.5088	34.9232	16.4331	10.4024	13.5149
THIAR.g002382	1349.44	1588.43	1354.41	804.097	959.506	721.775	802.129	609.697	1093.78	1097.98	1783.56	1158.54	715.678	492.461	1317.06
THIAR.g002383	632.15	531.963	501.436	309.998	526.955	517.587	368.32	255.107	326.517	356.68	530.734	667.979	212.606	616.854	302.805
THIAR.g002384	1.30443	2.1496	2.25057	1.59832	0.657278	0.96839	5.17681	5.49895	5.23566	3.35973	3.56162	1.74801	7.33016	2.89485	3.96571
THIAR.g002385	22.7272	33.2175	31.0037	36.8262	26.4369	29.2798	28.9749	32.2987	34.0491	24.8913	24.3012	15.525	37.3539	25.5382	24.7803
THIAR.g002388	2.71071	14.7868	13.3236	7.46436	7.27545	6.58821	10.7767	14.409	15.3614	4.17458	3.06817	1.96578	23.46	18.6955	5.18209
THIAR.g002389	33.5732	45.8741	49.3353	83.0827	52.8207	59.9773	128.454	163.611	141.746	31.1006	53.6906	32.3895	228.447	155.607	29.6031
THIAR.g002391	3082.3	1767.6	1868.64	43.4369	93.5541	31.4419	381.523	31.3408	13.6724	2399.39	1955.86	5564.99	32.5963	1341.6	348.636
THIAR.g002392	7.91417	4.16345	2.71392	10.6933	2.87143	3.62621	7.52521	0.160869	0.969085	1751.91	69.4717	2785.76	0.460029	1.93572	102.037
THIAR.g002395	1.17454	3.58275	2.97432	1.34102	1.81491	1.55312	3.06432	3.27143	4.04857	6.61277	4.69781	2.86605	2.67023	0.848579	3.52348
THIAR.g002398	2.28403	8.08026	1.69912	3.09288	4.15799	2.95863	10.6924	8.69128	14.2911	2.54877	2.70523	1.33134	7.59482	11.3272	16.9547
THIAR.g002403	37.9191	1244.61	1582.05	5043.48	615.136	713.857	224.586	261.266	295.954	77.6519	229.017	17.5467	3085.46	17.3951	692.848
THIAR.g002404	3.53401	6.33463	3.52107	3.82621	2.94466	1.62587	3.08219	4.35775	3.55402	4.8747	3.73523	4.18755	2.13924	1.46821	1.83005
THIAR.g002406	0.546668	0.345106	0.197329	0.440975	0.170008	0.466409	0.565543	0.266687	0.556109	0.154002	0.0208188	0.0577188	0.550789	0.406474	0.898082
THIAR.g002408	4.99855	6.58448	5.70382	7.5071	6.1524	7.61741	6.60726	8.06593	7.96232	10.5857	6.63299	4.92435	10.8817	6.1079	5.32943
THIAR.g002409	6.49057	10.5535	8.43438	10.8498	8.38745	8.71791	9.7841	11.3938	9.26317	7.86772	3.54987	4.62366	10.4971	8.59325	7.93985
THIAR.g002411	0.353311	0.462606	0.510135	0.646005	0.211614	0.297718	0.372677	0.440475	0.124242	0.2275	0.161462	0.132635	0.200806	0.331837	0.106222
THIAR.g002413	1.38763	6.96771	7.87606	1.60568	46.7055	53.0536	0.955088	0.933716	1.55762	4.57538	2.88644	4.63444	0.904866	1.15349	0.542551
THIAR.g002414	18.8895	20.6222	20.4881	22.0693	27.5306	28.4014	12.3817	11.3231	13.5702	34.1574	31.5206	29.848	19.3923	13.8633	19.1106
THIAR.g002416	0.0656526	0.245605	0.113753	0.240082	0.169388	0.188096	0.223735	0.398571	0.422157	0.450926	0.253359	0.184848	0.284943	0.0685136	0.259418
THIAR.g002422	12.7478	15.3631	17.7975	34.1208	15.2497	12.7455	152.672	172.545	81.8057	47.5903	35.6087	38.5766	374.034	206.019	25.4581
THIAR.g002423	10.7564	14.4984	11.8714	10.9508	8.94301	8.21974	8.35455	8.50976	15.8888	13.535	17.4444	7.0742	16.2742	9.45992	38.8489
THIAR.g002426	2.62614	3.7733	2.85955	4.57683	3.16277	4.2116	4.23453	6.22346	3.36789	1.29248	0.366921	2.09105	2.53056	3.91711	3.68981
THIAR.g002427	3.79359	5.05875	4.55983	6.99202	7.07378	7.37477	6.29704	6.73799	10.7171	10.1134	9.80913	6.55839	8.81826	5.10129	6.99834
THIAR.g002428	2.20386	2.98376	3.32351	4.1199	3.61667	3.46656	3.33797	3.37899	4.63937	3.26615	2.55786	2.67901	4.51144	2.62846	3.38956
THIAR.g002429	1.21917	0.700042	0.786003	1.06122	0.501613	0.573396	1.04904	1.10653	0.888774	0.985856	1.55485	0.798284	1.26571	0.319553	0.526065
THIAR.g002430	5.53332	4.93666	4.60713	3.95379	3.57069	3.76837	2.94026	3.76948	5.72424	4.9679	3.30779	4.80648	6.98062	3.59582	4.4802
THIAR.g002432	3.42123	2.89496	3.92049	3.64465	2.28181	2.16904	2.22077	3.42634	4.22303	3.77651	4.5333	1.65131	7.10448	2.68624	6.18552
THIAR.g002433	0.940484	2.13091	1.76275	1.21384	0.882961	1.11249	2.177	2.12378	3.20915	5.91875	4.88726	5.0961	4.04885	0.488882	4.00582
THIAR.g002434	32.4037	26.8593	28.6416	22.2554	17.902	17.5364	53.623	44.5964	28.0522	28.7959	15.9993	30.7578	28.3171	29.3952	49.2247
THIAR.g002436	2.05479	1.12421	2.28448	1.62437	0.568018	0.441526	2.70094	2.10507	1.08385	4.20084	0.500818	0.983512	2.45249	1.19011	3.52129
THIAR.g002437	1.90692	2.76957	3.07726	4.08989	2.38763	2.66551	2.81237	2.95498	3.381	5.85049	4.27183	1.23171	4.24249	3.09037	3.98909
THIAR.g002439	107.928	96.093	109.229	100.941	98.6858	105.837	89.0531	84.4449	78.1791	136.231	150.345	128.384	89.4599	127.532	112.216
THIAR.g002440	0.360105	1.39469	1.38652	0.246056	11.2584	14.0655	0.0343749	0.101041	0.00851298	528.356	437.209	0.15109	0.21014	0.0972652	0.64777
THIAR.g002442	180.977	102.229	111.928	71.4185	70.6834	66.1074	83.5235	39.142	51.69	18.5658	11.5377	31.7655	26.0375	132.82	71.4558
THIAR.g002443	254.206	224.639	236.18	329.333	230.749	205.595	348.897	388.349	441.588	347.964	269.494	237.43	437.775	213.288	331.256
THIAR.g002445	0.257235	0.21652	0.631405	1.20351	0.106664	0.357654	0.563542	0.12549	1.89959	1.07664	0.431038	1.70201	0.837333	0.483201	1.16006
THIAR.g002450	1.18232	1.80081	1.85345	2.19813	2.27229	1.90718	1.67198	2.12404	2.46064	1.52262	2.59009	2.53629	2.56574	1.39248	1.42185
THIAR.g002451	3.34494	4.14917	3.03337	3.01066	3.27687	3.32301	3.67113	4.21787	3.51989	4.02428	4.54118	8.02994	3.18368	3.30699	2.58596
THIAR.g002452	16.8886	19.7102	20.1525	37.493	20.8515	18.4083	24.2763	27.4905	29.5652	21.4104	16.3727	15.6525	52.7874	20.411	25.6571
THIAR.g002453	6.09742	6.56215	7.766	8.08507	7.12443	8.34134	6.10519	6.12555	7.12143	5.38843	3.98045	3.70537	7.98238	6.21012	6.51251
THIAR.g002455	7.17355	7.63797	8.28614	15.5497	5.69484	6.41679	7.88017	10.8875	10.9773	14.0942	10.1991	4.03949	16.0804	6.79512	10.9969
THIAR.g002456	15.0795	11.573	13.2416	15.1067	10.6619	17.3877	15.5953	9.75626	11.4315	14.5906	10.5756	7.26972	10.6948	12.2092	14.3567
THIAR.g002461	10.1253	4.44663	7.26443	10.2274	2.22529	2.9253	4008.91	4059.89	712.366	465.214	78.6344	727.263	10997	8361.64	46.6106
THIAR.g002463	14.1871	22.6575	26.5736	22.2362	35.8211	35.7508	21.6048	25.9979	24.9311	26.1043	18.8067	12.9431	20.2505	12.6538	17.7171
THIAR.g002465	1.94238	2.97261	2.39661	2.35026	2.52607	2.62252	3.01954	3.64671	4.59053	6.15408	5.09732	2.49827	5.58366	2.98525	4.44805
THIAR.g002466	11.7335	15.0806	15.2721	17.211	13.7655	12.5653	14.7867	17.1852	16.0638	15.2423	10.5202	9.64542	21.9308	12.5886	13.6755
THIAR.g002467	27.8642	29.526	32.5871	34.1503	35.1191	37.0943	31.1745	36.6614	35.0149	33.4723	33.2207	35.8205	29.1593	28.1423	30.1389
THIAR.g002468	3.56021	3.7549	3.82501	4.90503	2.97859	3.06219	3.9593	3.203	6.03002	11.048	4.21322	2.94679	6.14884	2.53539	5.85406
THIAR.g002470	3.85195	2.48014	2.51718	4.11985	2.39266	2.07942	32.44	31.3041	31.5837	13.5577	6.04076	23.0907	15.3194	6.13061	3.17962
THIAR.g002472	16.7389	17.1032	15.5352	17.0622	14.5838	12.9963	12.9164	17.0186	15.8831	25.5567	26.2167	20.0062	18.3664	20.5405	16.0557
THIAR.g002473	390.992	433.421	392.766	369.644	363.306	416.786	272.686	259.064	227.592	349.714	568.056	635.186	276.447	440.732	286.392
THIAR.g002474	1.77171	2.50261	1.72893	2.01069	1.62129	0.89576	1.33841	1.74849	1.43632	1.10148	0.558389	0.894458	2.5758	3.51931	3.65253
THIAR.g002475	9.3516	10.2363	9.65416	6.43565	9.98728	10.4072	8.89807	5.42488	7.8945	18.9674	10.5314	20.0047	8.6038	11.4665	11.4138
THIAR.g002476	0.724174	6.47992	4.15984	5.35534	4.84778	4.53217	1.84853	2.16425	4.57789	2.62137	2.71911	1.08009	4.70848	1.98533	5.12444
THIAR.g002478	8.46895	21.7789	26.5292	12.2335	27.9384	32.4398	37.5711	33.3074	48.754	68.4724	93.7069	57.0694	73.0264	13.3799	83.4529
THIAR.g002479	50.3589	45.3497	40.6028	24.8514	17.6232	12.3192	66.7857	80.8727	76.4853	129.142	27.0242	183.701	65.6551	45.2211	31.3737
THIAR.g002483	0.747686	1.60196	0.471081	0.394775	1.35286	1.44336	0.397092	1.10531	0.286825	0.393907	1.53243	1.45446	1.43289	0.893762	0.875807
THIAR.g002489	81.771	73.6984	67.6673	101.02	70.1613	60.8159	76.412	75.4886	80.2485	88.4323	75.4695	108.85	98.0701	95.676	92.6323
THIAR.g002490	31.9487	27.7399	32.5824	38.4618	23.4564	22.0467	30.6852	20.5343	31.214	56.2785	79.6282	58.3301	45.2655	41.384	38.0673
THIAR.g002491	0.175063	0.196472	0.202215	0.193668	0.221228	0.328753	0.146104	0.0976034	0.180913	0.128828	0.213342	0.225325	0.124049	0.0939558	0.128896
THIAR.g002493	0.681219	1.60551	1.23277	0.791297	0.552385	0.780681	2.05618	2.51091	0.876068	1.8423	1.57733	0.30688	1.68949	0.909958	1.24055
THIAR.g002494	3.70536	4.68447	4.39846	6.40796	4.98786	4.3836	4.27803	3.88675	5.54449	8.35541	7.28201	2.63908	7.28269	2.89783	5.20835
THIAR.g002495	12.4195	17.8832	17.1427	22.431	21.2902	24.0308	15.1157	15.3692	14.9266	20.9231	17.0152	13.8991	24.1425	14.1346	16.3044
THIAR.g002496	19.4434	22.9333	23.17	32.3615	24.139	22.9401	18.8292	23.8878	24.872	19.7029	14.0522	19.9698	25.8608	18.3321	18.2778
THIAR.g002498	1.43033	2.01061	1.71892	1.56636	1.64548	1.35867	2.05384	2.23663	2.15996	2.56764	1.12684	1.36679	1.2362	1.04938	1.39991
THIAR.g002499	163.176	107.166	102.82	33.7155	82.919	91.7994	38.188	17.7766	46.3303	354.327	360.406	369.848	29.0254	85.8684	86.1718
THIAR.g002501	12.5849	16.3338	15.1403	19.0824	13.4594	13.4653	18.5088	20.801	25.7171	22.483	18.7217	16.0131	26.9214	14.4099	18.472
THIAR.g002509	10.4041	10.1005	11.4279	14.0872	13.9745	8.77781	11.0624	9.05089	6.38732	5.34301	1.55571	4.16935	15.9885	7.91332	12.0404
THIAR.g002511	2.37333	3.71879	3.52093	4.9715	2.78359	3.32761	5.05728	6.22429	8.33741	2.67558	4.73113	1.44319	8.39659	3.66527	4.8303
THIAR.g002512	60.5372	63.0476	44.6313	55.7538	30.8749	32.4748	55.9946	59.0542	63.2767	50.531	93.5661	47.0387	63.8849	34.4668	58.7307
THIAR.g002513	16.3623	17.063	17.8689	22.454	15.9713	14.7784	19.9444	22.2124	25.5893	23.7866	13.3435	12.6736	23.6697	16.3875	20.3705
THIAR.g002517	0.329379	0.608851	0.552045	1.03361	0.449904	0.581225	0.911814	0.789769	0.770873	0.282787	0.306953	0.523697	0.977064	0.51762	0.599155
THIAR.g002519	29.2662	33.0392	29.2147	26.9844	29.6383	26.8853	24.3318	24.6138	22.1865	25.59	20.4254	24.0816	25.3103	25.2627	19.5031
THIAR.g002520	9.52502	11.6716	10.048	15.7746	9.61871	11.7691	12.7758	12.7389	10.9566	14.7386	13.2068	10.2347	17.1447	12.7193	14.9529
THIAR.g002522	0.570713	1.20415	1.00203	2.09193	0.580576	1.77745	0.933555	1.06912	0.853222	0.940767	0.778963	0.565617	0.962486	0.657523	1.15304
THIAR.g002523	17.3908	20.4608	20.6517	27.0116	14.5235	14.378	18.0944	18.7621	16.8654	10.5959	6.65702	11.5103	27.8518	17.4838	13.6648
THIAR.g002524	1.39618	2.598	1.66285	1.6806	1.15986	1.05335	2.83858	2.97383	4.50044	2.11477	1.76317	1.1243	6.11794	3.84109	2.44584
THIAR.g002525	8.44941	14.624	14.0111	14.7439	24.9119	27.8987	15.1921	13.6893	11.1089	15.2121	10.3127	11.5008	17.9502	14.5085	13.365
THIAR.g002526	9.5629	12.4392	9.24722	9.23326	10.184	8.27964	11.4198	13.2477	13.5392	12.4093	6.18279	7.97467	9.79151	8.71503	10.961
THIAR.g002527	29.4654	30.5988	30.3866	32.4155	33.0678	37.728	27.4291	34.9298	36.4616	24.6083	21.4566	29.6269	28.2868	22.4055	27.1433
THIAR.g002528	0.704199	0.395159	0.305031	0.539646	0.0973327	0.600812	0.835647	0.257653	0.716361	1.50202	1.07272	0.297405	0.409331	0.881863	0.317574
THIAR.g002529	3.33099	1.96306	1.95016	1.64899	2.52275	2.81455	1.866	2.80973	1.90715	1.86083	2.83597	1.50742	2.037	5.56183	2.35175
THIAR.g002530	0.0408262	0.824741	0.848846	0.974812	2.3023	1.03207	0.0198757	0.132778	2.658	0.683497	2.81105	0.55175	3.11352	1.22703	0.12625
THIAR.g002533	3.1557	3.80691	4.24583	5.33903	2.7706	2.4261	2.78492	4.27441	3.34869	1.05024	0.648154	0.838584	4.36755	2.20534	6.01842
THIAR.g002535	9.47774	9.98822	10.5472	12.9784	11.6302	10.6356	10.9163	8.72099	10.0333	5.95395	5.6342	5.85768	15.766	9.69776	9.53131
THIAR.g002537	17.0561	13.304	15.195	15.7517	11.7804	6.27159	12.5649	13.4693	6.33196	37.489	29.4412	111.254	20.3441	10.0219	20.0562
THIAR.g002538	0.35257	0.395687	0.346918	0.70785	0.245462	0.303696	0.559432	1.18912	1.18077	15.1349	11.6327	0.250007	0.761057	0.3107	0.861456
THIAR.g002539	95.2881	82.6287	100.535	144.586	102.595	97.0041	148.063	163.234	200.763	187.217	127.698	237.132	179.152	145.052	130.526
THIAR.g002540	6.09977	7.44755	8.81114	10.2605	9.16103	8.89273	8.9153	8.59797	10.3767	10.9112	9.32866	7.51889	10.8556	6.1949	8.16697
THIAR.g002541	2935.45	2889.93	3240.19	3081.17	2975.42	3028.24	2716.84	3202.74	3018.76	2432	2149.82	1965.77	3314.18	1980.17	3327.36
THIAR.g002544	1.3272	0.331002	0.511015	1.71296	1.6306	2.53497	0.574338	0.767364	2.13353	1.70919	0.718846	0.33216	1.64579	1.10803	4.10421
THIAR.g002548	0.236043	0.48307	0.529266	0.519697	0.568064	0.210602	0.324464	0.451574	0.217625	0.0357624	0.0169209	0.437847	0.223832	0.208655	0.186062
THIAR.g002553	0.757626	1.66847	0.924667	0.479693	0.458386	0.46255	1.21091	1.32034	1.51665	1.63841	1.21944	0.289784	1.57764	1.18149	1.37036
THIAR.g002556	3.44584	3.4529	3.69597	4.4474	1.56491	1.4933	5.45208	5.68347	1.7805	0.316973	0.674888	0.138599	2.67063	2.697	5.7085
THIAR.g002557	175.784	133.705	164.804	141.476	127.416	95.9757	167.765	145.406	148.329	106.045	43.6569	81.2631	164.181	156.411	197.834
THIAR.g002558	26.0946	32.4007	32.0276	44.8236	25.0629	23.2131	39.0696	44.8021	51.5165	60.5406	44.4785	42.1874	53.9871	20.6382	40.8942
THIAR.g002559	0.896498	1.57718	0.559752	1.21962	0.884129	1.37204	1.4391	1.13474	0.876379	0.967306	0.118111	0.245591	1.14175	0.45514	1.27377
THIAR.g002562	6.15281	8.70745	5.97463	10.1664	5.90626	6.4609	6.31999	7.16864	9.88408	9.9917	7.18917	5.25416	11.1302	4.91095	8.85131
THIAR.g002563	5.70979	9.0846	9.8126	7.72886	7.37223	7.41067	5.13573	5.95592	12.3619	13.025	11.4133	9.43004	8.31084	5.23195	11.3944
THIAR.g002564	0.0505716	0.0130976	0.058415	0.0351457	0.0344118	0.031469	0.0454525	0.0809711	0.0469014	0.0200391	0.00474072	0.0175245	0.0434154	0.0146147	0.0120297
THIAR.g002565	3.14364	2.56951	2.48018	2.60284	1.19366	1.81131	6.47983	6.15754	8.42413	7.48579	10.6112	7.54845	5.75178	4.427	4.45103
THIAR.g002567	0.240214	0.490165	0.554941	0.140924	1.03831	1.23658	0.46778	0.738629	1.02682	0.984302	1.27741	0.0983758	1.29983	0.273471	1.103
THIAR.g002568	0.376759	0.333816	1.05362	0.87016	1.14016	1.8046	1.08121	0.722295	1.19537	1.14915	1.69157	0.424312	1.8442	0.571141	1.41036
THIAR.g002569	1.59735	1.84159	1.25802	1.40566	1.8626	1.57116	1.10285	0.472274	1.90834	8.24708	1.0441	0.19625	1.72869	0.69103	3.33798
THIAR.g002570	11.9229	15.3907	16.3642	16.032	14.5622	12.5834	11.0793	8.90536	15.4408	18.0985	11.8229	10.1857	18.3829	8.17515	15.7949
THIAR.g002571	2.10279	2.15726	1.69876	1.9897	1.84015	2.28284	1.85902	1.39295	3.61622	1.36231	1.68219	0.675592	3.45542	1.30858	3.29786
THIAR.g002572	3.44058	4.14047	3.06444	6.47365	2.93351	3.77246	3.8747	6.20152	5.39759	3.897	3.23307	2.05413	6.57962	3.27039	5.29842
THIAR.g002574	0.309614	0.260608	0.759971	0.79921	0.128382	0.35221	2.22329	2.71876	2.09974	1.69459	5.94268	8.89166	0.767871	1.16318	1.31649
THIAR.g002575	150.971	148.847	155.678	136.744	106.326	114.605	717.582	717.559	792.054	188.799	261.691	310.13	270.03	188.604	148.717
THIAR.g002579	2505.37	2354.36	2847.86	2739.44	2480.01	2568.99	2824.3	3223.53	2729.18	2239.76	2214.46	1774.59	3355.45	2213.71	3336.09
THIAR.g002582	0.808802	1.24811	1.77506	1.38315	0.447163	1.14498	4.25255	3.15653	6.85032	3.54141	4.28759	2.50494	2.03098	1.0635	1.72994
THIAR.g002583	0.378734	0.191273	0.306232	0.268849	0.146574	0.114891	0.184382	0.246349	0.776258	0.731611	0.507702	0.106634	0.704472	0.142286	1.22975
THIAR.g002586	0.347022	0.595646	0.589476	0.579618	0.248288	0.722447	0.377638	0.345222	0.836778	0.893803	0.597037	0.275875	0.810021	0.434573	0.168333
THIAR.g002587	0.227576	0.553383	0.788617	0.440584	0.692012	0.402712	0.258516	0.246714	1.12038	1.12346	0.392895	0.405809	0.634962	0.546235	0.879691
THIAR.g002589	1.78793	1.46426	3.18157	1.52801	1.22894	1.36816	1.24683	1.50872	1.86433	0.684536	0.353331	0.136054	1.97743	0.968222	1.84299
THIAR.g002590	17.0372	11.3795	11.3934	41.3966	7.47447	45.057	5.6079	7.71696	4.49073	1.11036	1.21885	2.71889	3.33583	9.15614	10.5229
THIAR.g002591	110.615	98.5518	88.5309	89.5339	104.135	96.937	78.0041	67.1952	62.4763	161.495	154.563	141.251	72.3569	113.755	91.3011
THIAR.g002592	10.2504	9.17022	8.2065	10.0126	9.72771	8.23538	11.6028	10.3522	7.5211	25.3026	3.21632	3.6629	9.0084	8.21266	12.5583
THIAR.g002593	0.859833	0.812619	0.418185	0.116816	0.100079	0.594886	0.616882	0.353231	0.49105	13.7539	0.330897	0.560629	0.561175	0.226687	1.30614
THIAR.g002597	4.47694	5.13928	4.78714	5.61309	4.49773	7.19146	4.28435	1.46434	4.31811	59.1044	49.6638	8.00958	5.39299	5.51032	10.5217
THIAR.g002598	5.59329	8.18667	8.37211	5.98577	7.62785	6.24499	6.1268	8.18592	6.3221	6.93303	5.53825	3.67457	4.94186	5.48681	3.77162
THIAR.g002599	14.2822	18.7649	19.9939	18.1974	9.79446	8.93633	10.9192	10.0432	15.0149	9.70664	11.8593	4.16422	21.0109	11.0163	20.6276
THIAR.g002601	26.3531	31.252	30.3707	39.9704	31.2081	33.7559	29.4341	32.9879	31.0271	43.0102	32.8691	26.8422	40.3859	22.0831	29.948
THIAR.g002602	19.3509	26.7558	25.079	22.5777	23.7079	28.216	24.6446	26.7848	31.4961	24.6712	22.3086	16.2142	23.852	20.0649	17.7925
THIAR.g002603	0.145791	0.359965	0.269444	0.1129	0.161207	0.117937	0.227125	0.113797	0.386702	0.187752	0.213203	0.164193	0.433891	0.109544	0.420786
THIAR.g002604	0.461221	0.534879	0.532754	0.436537	0.424992	0.279827	0.568832	0.200002	0.630215	0.277185	0.318506	0.15583	0.724451	0.308044	1.47381
THIAR.g002606	9.72182	14.6669	12.8865	11.999	12.3359	12.3016	8.27618	9.53724	14.6034	18.4036	19.1633	9.51297	19.4337	6.78582	11.7735
THIAR.g002607	2.89982	6.55239	8.221	14.4122	6.14154	6.64817	3.72272	5.57039	4.89777	5.61414	4.43901	3.72407	10.7077	2.51531	6.3577
THIAR.g002608	2.18956	2.82741	2.41743	3.39911	2.64959	3.24549	2.86825	3.5062	3.57282	4.86947	4.21146	2.6937	4.50346	1.99867	2.89148
THIAR.g002609	6.00501	8.22387	8.90478	12.9557	8.75761	8.44358	7.0163	8.00199	7.25953	7.4303	6.21045	3.13472	13.4842	5.58921	10.3807
THIAR.g002612	7.27922	8.37365	9.60373	9.08669	9.78449	10.8109	5.94692	7.73844	7.5832	10.2971	6.76404	8.23641	7.729	6.82254	7.38613
THIAR.g002613	1.23724	1.02632	0.807768	1.18028	0.475849	0.707128	0.733275	0.909737	1.49168	0.277102	0.852217	0.787573	1.33412	1.07783	0.776292
THIAR.g002614	23.3796	22.0144	19.9021	11.997	11.2747	6.95114	20.2864	14.3913	16.6612	24.6013	11.0263	10.787	21.5411	16	28.3074
THIAR.g002616	138.538	124.808	114.487	99.8156	113.967	105.111	117.64	70.1735	64.6886	135.232	138.919	170.069	57.0418	192.145	77.6071
THIAR.g002617	6.1021	8.46084	9.58675	12.6753	8.56034	8.27269	11.9981	13.5676	14.123	7.18357	5.93261	4.49269	10.2289	5.63066	8.58995
THIAR.g002619	15.381	16.7711	19.0716	28.1779	17.4507	21.0075	17.7796	21.1946	18.5441	27.5057	22.8749	21.1398	28.4741	18.0747	23.8946
THIAR.g002621	15.3084	22.0866	20.1784	20.4497	22.5387	25.7937	20.9557	25.1006	20.8395	21.1381	23.6361	24.484	20.4163	19.8418	17.489
THIAR.g002626	3.18408	1.80637	2.65403	2.78486	1.94738	2.71255	2.1804	2.13938	1.79992	4.3859	1.73405	2.44318	4.3823	2.89196	3.17393
THIAR.g002627	1.99495	0.669104	1.08596	0.976648	0.760657	0.60286	1.16099	1.31254	0.552925	10.2766	0.503	0.0516495	1.33644	0.660461	1.89093
THIAR.g002628	5.39659	7.79924	7.73316	11.2034	7.48719	7.49041	8.08005	5.99389	10.1279	11.1132	8.56197	4.21427	8.96478	3.95285	8.92142
THIAR.g002629	0.940457	1.11252	1.18908	1.88632	0.96964	0.925272	0.532095	0.793589	0.520966	2.09494	0.634999	0.24332	1.68628	0.493373	1.29692
THIAR.g002630	0.948745	1.59716	1.1457	1.5028	1.47823	1.74428	2.14146	1.96355	0.935884	1.88825	0.998532	0.534247	1.49735	1.94417	1.73366
THIAR.g002631	18.246	17.0696	20.5703	21.7486	17.8765	17.3159	17.2862	20.32	21.6685	22.1588	21.3021	15.0651	28.63	16.5803	22.9529
THIAR.g002632	0.323227	0.19533	0.344638	0.577626	0.192449	0.427408	0.48418	0.291108	0.47963	0.224139	0.212101	0.61604	0.863297	0.186819	0.794507
THIAR.g002635	4.18707	4.15692	4.69179	6.23547	3.6999	3.83583	2.80501	5.91256	13.095	4.72393	12.3858	7.47637	13.9345	6.16216	16.7107
THIAR.g002636	10.3503	13.0439	12.1724	14.0518	11.6004	11.0723	11.8141	14.082	13.6607	16.257	15.1806	11.9679	13.3779	10.8916	10.196
THIAR.g002637	27.7314	30.0808	33.0271	44.8568	31.4969	30.7082	32.7526	39.1217	37.5225	27.7247	20.3819	21.1544	39.5939	29.3021	28.5021
THIAR.g002638	13.5777	15.2961	15.8326	24.2941	15.5554	14.9208	15.7153	18.0437	26.1776	20.531	16.4104	10.9045	28.2572	12.4698	18.215
THIAR.g002639	4.8156	6.65481	5.72852	7.67634	5.04665	4.9603	10.4799	7.52694	10.377	16.1057	12.6787	6.21264	8.46715	6.63809	6.742
THIAR.g002642	21.7684	20.5847	23.3153	15.1006	14.2127	15.5028	32.2216	27.5905	38.1291	41.5978	40.7198	40.6216	28.7714	22.4648	35.9413
THIAR.g002644	0.0540422	0.048521	0.187272	0.12555	0.0956108	0.120222	0.0736672	0.210912	1.30312	0.125274	0.36881	0.0973812	0.321671	0.135353	0.545922
THIAR.g002646	2.53971	5.247	1.80432	4.13789	3.31556	4.42377	12.9917	9.66311	1.63966	7.1322	3.45446	4.9947	7.3959	5.18449	3.71012
THIAR.g002647	5.17112	6.0239	5.92273	7.68793	5.54904	5.78052	5.45988	6.81232	10.1542	6.77186	5.61048	3.53852	8.9287	4.18055	7.7144
THIAR.g002649	107.28	135.21	127.983	140.259	124.245	119.921	136.958	149.989	168.234	151.941	147.832	133.068	167.912	125.441	135.673
THIAR.g002650	21.1737	24.3044	21.3378	12.1388	24.0526	21.2641	14.4173	32.0627	73.7351	36.9576	55.2512	16.5674	24.3425	13.9524	42.1599
THIAR.g002652	2041.78	2070.41	2097.77	1528.71	1556.42	1901.69	1603.46	2148.71	1935.84	924.347	1434.78	1485.35	1722.61	1556.58	1412.27
THIAR.g002653	4.32638	5.97424	7.23124	7.56525	6.305	6.55206	5.10545	5.8876	9.15826	4.18511	4.66496	2.64953	9.02394	2.92117	6.45307
THIAR.g002654	32.2385	33.4471	37.2591	32.1304	37.7907	35.8535	32.671	32.7558	31.0005	28.9683	25.6356	25.8339	32.8771	24.8957	37.0255
THIAR.g002655	56.3497	64.5242	62.1835	62.3384	59.6278	51.3836	68.3155	84.1351	64.9053	28.5678	25.3614	23.1801	41.4039	47.7125	45.8739
THIAR.g002656	10.6488	11.0332	13.2844	16.8225	10.6067	10.8195	18.2484	18.9067	14.3383	15.5787	12.6034	7.04218	20.0504	13.0793	18.8799
THIAR.g002657	9.43426	9.96198	9.77691	6.66727	7.66969	8.11737	12.5391	17.1319	15.5266	8.15179	7.47756	10.1334	7.81933	8.35212	6.39985
THIAR.g002658	6.63674	8.58697	8.25201	11.6756	7.15155	9.7031	7.20288	6.87404	9.27575	11.3233	8.70609	6.04618	12.0565	6.19365	9.1941
THIAR.g002659	1.34632	1.28876	0.594607	0.153321	1.1384	0.120121	2.81452	1.54539	1.52771	0.101989	0.0482559	0.668933	1.62039	0.44629	1.75513
THIAR.g002665	4.61497	6.1922	3.95659	9.95371	6.12356	4.91546	4.41359	5.76351	7.76495	7.97715	7.2488	5.03576	9.58883	3.75012	9.47188
THIAR.g002666	0.702993	0.525976	0.947361	0.982932	0.582996	0.355427	0.513364	0.533476	1.20072	0.226332	0.571138	0.263908	0.363227	0.366814	0.785027
THIAR.g002667	1.01634	0.696228	1.23495	0.408855	0.189734	0.280283	0.514068	0.429274	1.09804	0.866906	2.10717	1.20408	0.883851	0.859521	2.91161
THIAR.g002668	13.7331	19.3333	23.9337	18.5021	19.4478	24.4844	20.6438	33.3804	89.1775	15.9792	25.838	24.1494	29.1297	23.9865	20.3648
THIAR.g002669	166.47	228.092	244.724	288.354	260.634	263.692	223.195	246.571	268.828	186.823	192.041	128.518	272.226	158.531	176.787
THIAR.g002670	0.151382	0.396422	0.728586	0.390764	0.78115	2.041	0.0982644	0.0984671	0.030419	0.649841	0.768678	0.397808	0.406728	0.22117	0.57216
THIAR.g002671	0.216839	0.475125	0.822971	0.772958	0.82206	0.386321	0.442368	0.322386	0.572661	0.345737	0.276835	0.0930314	0.793866	0.517229	1.01114
THIAR.g002673	195.935	232.505	240.315	257.061	267.008	281.668	242.139	323.819	387.176	350.628	336.136	228.319	277.768	174.444	226.083
THIAR.g002674	14.4349	17.9877	18.1223	24.5061	19.2617	16.6634	18.0112	22.6125	22.1361	15.3755	13.6939	11.384	34.9445	26.1335	16.366
THIAR.g002675	0.626927	0.703596	1.00003	0.809147	0.181558	0.347156	0.26161	0.524299	0.539898	0.711253	1.03687	0.268974	1.20315	0.429934	0.938576
THIAR.g002677	19.8556	18.6396	16.102	17.9435	14.96	14.3789	19.0058	13.8134	16.5143	8.45938	3.32029	7.14566	12.4035	14.5825	23.4101
THIAR.g002678	0.662649	1.19816	1.37493	0.997794	2.25243	2.34521	1.72054	0.893974	1.34634	0.963994	0.852405	0.621906	0.806498	1.18328	1.25227
THIAR.g002679	1.71342	3.87745	3.56899	4.13286	2.82638	2.69829	3.09049	2.7954	3.72521	3.79821	2.4475	2.13531	3.44833	1.51255	3.80744
THIAR.g002681	523.174	623.224	631.746	912.216	406.557	659.564	91.153	39.6183	636.893	336.803	363.307	190.874	748.747	412.58	516.101
THIAR.g002683	7.74409	7.67232	7.06197	8.89503	6.88315	6.10718	8.82096	9.61643	11.615	10.4263	8.12789	7.97039	12.245	10.0227	10.9999
THIAR.g002684	18.5117	24.3669	20.7265	24.8572	17.2947	19.8981	18.4903	25.6772	22.7514	20.335	18.9878	12.8323	38.531	21.3096	19.4517
THIAR.g002685	0.520339	1.05845	0.826432	1.25921	1.40244	1.05232	1.10828	0.676915	0.431303	0.125644	0.237793	0.109878	0.241967	0.407261	0.838067
THIAR.g002688	6.72208	10.1943	9.3837	13.022	9.54593	8.9722	8.52053	8.35056	13.5549	12.7332	9.28964	5.21925	14.594	7.01589	12.7691
THIAR.g002689	494.945	491.981	590.635	338.935	420.242	556.578	467.111	437.199	546.618	358.168	527.374	523.865	528.196	465.24	480.376
THIAR.g002690	10.8836	13.3066	14.8611	12.2329	11.7953	13.1917	11.8252	11.4862	14.1211	9.32856	8.47623	2.84108	8.84844	10.9667	8.02397
THIAR.g002692	3.82038	6.23939	3.32614	6.36587	4.35045	4.46851	4.66363	5.08123	7.80279	11.7124	10.8055	6.80706	9.26276	3.71313	8.25808
THIAR.g002693	5.95908	11.4568	6.85426	12.0884	8.10444	10.1318	8.25038	8.88071	10.9891	16.2389	14.7846	12.8419	14.7167	6.69107	9.93958
THIAR.g002694	50.9523	37.2688	54.4952	49.1851	44.879	49.8987	57.9754	64.3057	56.9823	105.916	30.0684	148.74	43.0652	42.0443	42.0984
THIAR.g002696	275.739	185.171	200.01	224.293	212.172	179.375	271.485	157.306	113.716	140.026	72.8354	140.572	127.404	279.468	204.72
THIAR.g002699	0.416688	0.237926	0.236435	1.00012	0.113167	0.805736	0.576547	0.209222	0.317294	0.075315	0.0267263	0.00823302	0.172238	0.0366187	0.926859
THIAR.g002700	5.98947	7.1311	7.66038	5.98262	6.6804	5.07337	8.92517	10.66	6.5933	4.62801	3.74476	4.3992	6.91054	5.91349	5.27914
THIAR.g002701	11.2977	15.1605	17.5943	21.7486	12.2036	13.5716	12.8817	12.6139	15.531	12.9353	10.8617	5.45021	15.3265	8.93791	12.8479
THIAR.g002702	14.8485	12.8394	8.12436	15.7181	20.5713	22.8511	2.76892	3.756	2.51258	80.738	62.5661	5.37862	11.5753	6.85066	25.1292
THIAR.g002704	1395.71	1633.17	2073.99	2065.74	1623.27	1890.48	2696.09	2982.93	3448.65	1761.53	2125.21	1303.07	2887.7	1401.31	2545.93
THIAR.g002706	38.3117	47.9953	43.4353	42.5887	39.6767	43.2436	44.4976	52.0128	52.4755	34.9346	39.6578	36.6496	52.5918	29.978	41.6826
THIAR.g002707	0.34331	0.765832	0.499367	0.475917	0.417105	0.527152	0.470456	0.29223	0.255502	0.109166	0.0258257	0.147974	0.289069	0.191078	0.332037
THIAR.g002708	2.93668	4.86133	3.94337	3.2454	4.70845	4.97394	3.19892	2.24446	2.3014	1.30003	0.447351	0.909519	2.64017	3.01102	3.48118
THIAR.g002709	0.0546717	0.654482	0.231554	0.564499	0.382867	0.331698	0.283906	0.142246	0.549293	0.539788	0.33313	0.287337	0.564962	0.0456433	0.751403
THIAR.g002710	6.0777	7.43507	6.97518	8.87835	6.05049	5.23666	6.58367	9.48277	10.3906	6.76996	4.31061	3.96163	9.93575	4.08697	5.11664
THIAR.g002714	1.95307	5.44199	4.8698	5.25008	3.72342	5.44801	4.83936	5.09905	8.08725	3.57331	3.16802	0.895	6.38043	1.92291	4.52625
THIAR.g002719	3.18988	4.87821	4.29197	7.46495	3.64346	3.79268	4.40287	6.70343	5.19829	3.20513	4.78445	2.60555	12.258	5.79445	6.93754
THIAR.g002724	0.913965	6.78211	0.693307	1.17962	1.97597	2.27598	4.94096	3.51372	4.37481	1.70405	1.32992	1.79748	0.896538	1.82787	1.9264
THIAR.g002725	2.32367	3.27367	3.59778	1.46762	1.80403	1.04984	2.11808	2.76562	5.06662	3.43815	4.21751	2.2272	3.43323	1.23826	2.95581
THIAR.g002726	8.55308	6.69026	5.98765	6.35584	7.88125	6.55206	6.37211	5.14192	7.5778	7.67699	3.94821	3.1379	4.90136	4.13832	5.74406
THIAR.g002727	3031.2	2947.45	3147.66	2776.75	2729.98	2910	2725.91	3429.58	3182.11	2577.29	2844.18	2194.78	3345.39	2443.34	3451.84
THIAR.g002728	19.2262	19.6083	17.226	15.0018	11.1146	12.086	13.4172	15.0735	17.9359	8.00221	10.5569	10.4971	25.6997	9.79549	13.4884
THIAR.g002729	15.0184	18.9966	18.8257	15.617	18.9895	19.5674	18.2733	21.319	19.8121	20.9889	15.0467	12.0597	20.6	13.4379	19.6924
THIAR.g002730	216.331	150.338	163.073	159.75	172.316	191.093	188.663	183.127	119.893	62.8953	67.4105	103.697	146.304	256.679	155.328
THIAR.g002731	2443.9	2484.1	2579.54	2126.96	1902.43	2351.39	1980.04	2705.04	2514.53	1329.5	1695.61	1732.62	2087.91	1982.71	1951.99
THIAR.g002732	3.39725	4.48554	4.20115	5.0037	3.57971	2.90985	4.35853	4.62749	3.85497	4.52946	2.77629	3.37592	5.45179	4.0041	6.30336
THIAR.g002734	2.56109	2.69804	2.90249	4.35015	4.4883	3.71358	3.68169	3.0803	2.79649	6.36308	1.70777	1.44217	4.04474	2.67774	4.33351
THIAR.g002737	0.300167	0.458	0.537614	0.528884	0.701108	0.658203	0.486013	0.458497	0.44119	0.510347	0.287709	0.256389	0.606428	0.327326	0.377203
THIAR.g002738	5.46351	5.65287	5.99295	6.46537	9.68576	10.6874	6.21075	6.05125	8.55328	10.1021	8.05854	6.81956	10.0175	5.22192	8.71007
THIAR.g002739	143.417	177.24	182.949	189.504	127.958	163.399	196.251	221.476	225.822	103.592	96.8496	117.656	164.207	159.708	158.381
THIAR.g002740	1.12886	0.945159	1.09697	1.43385	0.653835	0.815347	1.20382	1.00234	1.01536	0.692272	0.131019	0.242161	0.555493	0.583418	0.720339
THIAR.g002741	4.43977	6.66805	6.86294	6.48862	11.118	10.7614	8.26433	8.40879	11.4141	18.0777	30.6333	16.8387	17.812	7.84925	13.9987
THIAR.g002746	6.82543	5.99429	7.44837	13.1276	10.3454	12.0442	15.3053	15.4002	13.1431	4.87284	1.95714	7.19364	11.7679	6.78005	17.1564
THIAR.g002747	62.4184	48.1891	54.8544	87.1507	55.6813	58.1778	36.2957	47.1946	33.2335	69.4481	70.1598	119.446	51.777	65.0998	46.3007
THIAR.g002748	15.2535	12.8912	7.27597	23.7918	4.60925	18.3278	14.5813	9.64053	9.79087	6.44188	4.21446	3.30361	7.92594	8.31356	19.9882
THIAR.g002749	1.09683	2.23812	0.883023	1.45853	0.624783	0.705789	3.75403	2.3349	2.16393	0.47084	0.729089	1.01068	0.70067	1.24869	1.43896
THIAR.g002750	6.93659	10.0583	9.64327	17.8791	9.79688	11.4627	7.84975	6.17563	7.35166	36.6282	14.413	2.76535	14.26	4.66362	10.9468
THIAR.g002751	8.00879	12.3479	8.62222	17.2109	10.0593	11.7937	12.189	12.5429	17.4836	43.3583	26.3424	8.45044	36.495	12.0742	22.8426
THIAR.g002752	2.38619	2.95623	3.75855	3.5997	3.22103	2.53821	2.38371	4.63616	4.14724	4.98859	5.09834	2.16385	5.87953	3.18224	3.38603
THIAR.g002753	3.17351	3.60273	3.17469	4.4932	2.93369	3.04595	3.68226	4.23333	5.93805	6.57868	5.5555	2.71563	5.34401	2.56072	4.61599
THIAR.g002754	0.840536	1.70496	2.10991	0.730264	1.39412	1.20711	1.75146	1.67423	5.25625	1.14353	0.153449	0.0239419	0.946996	0.694222	0.697855
THIAR.g002760	0.247915	0.0927446	1.05001	0.0533289	0.182754	0.167125	0.160926	0.430021	0.498167	0.212847	0.25177	0.232672	0.256189	0.155231	0.25555
THIAR.g002764	4.66532	5.28874	6.0693	6.59912	6.51343	7.26683	4.9325	6.77416	10.5393	12.0465	10.1936	5.06841	7.33377	3.9244	6.16909
THIAR.g002765	1.21361	1.68632	1.36846	1.17477	1.07036	0.745076	1.50521	1.05253	2.82188	2.1211	1.40855	0.911195	3.0457	1.10366	3.23171
THIAR.g002766	0.726891	1.54999	1.84718	1.59488	1.52713	1.54354	2.76024	0.756495	2.10331	1.96582	1.77166	0.982364	2.614	1.18336	3.74637
THIAR.g002768	0.966956	1.4544	2.02659	1.62112	1.05818	0.887048	1.73741	1.91931	2.2475	1.23243	1.32417	0.662384	2.31161	1.14849	1.92154
THIAR.g002769	39.0174	39.0434	27.5297	27.1636	35.1734	39.7452	23.8608	26.2542	30.5886	9.28214	23.5402	33.0107	25.7409	35.7433	23.0813
THIAR.g002770	0.178035	0.256003	0.2185	0.251323	0.141493	0.140645	0.216684	0.275033	0.348803	0.29376	0.101701	0.0375948	0.441542	0.278689	0.716863
THIAR.g002771	0.85077	0.649274	0.66825	0.307455	0.338664	0.550582	0.596428	0.531252	1.68221	2.58571	2.3639	1.14978	0.379798	0.852331	2.1398
THIAR.g002772	70.3676	75.7022	80.3572	89.5174	58.6407	63.1607	146.415	161.946	154.451	112.847	117.697	63.8457	152.833	83.9224	111.708
THIAR.g002773	2.96461	2.65518	1.9062	2.33724	1.63097	2.31847	1.72056	1.53888	0.281718	9.30962	0.266959	0.230262	1.35822	1.4265	3.92902
THIAR.g002774	1.77195	2.77264	2.26326	3.60639	1.37529	1.06817	1.04514	0.687112	1.80769	2.23807	1.82719	0.51809	2.47197	0.832126	1.58064
THIAR.g002777	0.196874	0.110475	0.113704	0.614067	0.145128	0.165896	0.335459	0.170743	0.356043	0.126769	0.0999674	0.184769	0.223788	0.246544	0.727189
THIAR.g002778	0.612392	0.43528	0.377265	0.289809	0.519147	0.206413	0.397513	0.0796667	0.467611	0.131442	0.223889	0.137937	0.455637	0.0511263	0.105208
THIAR.g002780	8.82361	9.13196	9.80751	11.9792	8.09985	7.53344	8.83447	14.8086	11.6167	7.82561	8.8509	7.92172	13.8061	6.51518	10.3395
THIAR.g002781	38.0506	40.4681	37.9691	38.4654	41.0608	43.069	38.329	42.7621	34.6351	20.0627	14.8095	22.2568	37.797	35.4759	25.9976
THIAR.g002783	21.4277	22.7346	27.6629	23.705	16.6253	22.5777	20.5129	16.046	14.654	8.34807	9.10665	11.3564	22.3289	14.4316	12.343
THIAR.g002784	7.21267	7.59329	9.2898	13.4281	7.19899	12.2631	6.89849	7.63928	10.466	12.9054	9.33427	3.37861	9.26065	5.27555	9.14543
THIAR.g002791	1.37188	3.19335	4.63658	0.918102	4.43847	7.14162	1.43471	0.396598	0.183779	1.8976	0.247682	2.51784	0.630072	0.636295	0.31425
THIAR.g002792	8.64605	8.24267	11.4904	13.5589	6.99032	8.08467	9.59519	7.13565	14.2351	10.7754	9.74349	4.3975	20.2902	8.49891	12.2664
THIAR.g002793	25.7869	25.2155	31.8507	27.4741	32.1131	33.304	27.2211	32.9237	25.6647	28.7289	29.7919	37.2725	34.4702	35.0104	26.0875
THIAR.g002794	0.313768	0.313013	0.322162	1.2149	1.07939	0.810818	0.577069	0.861721	0.714558	0.718357	0.594806	0.353371	0.605246	0.261953	0.86248
THIAR.g002796	1.49679	6.83933	4.89865	1.97784	10.2456	11.1713	0.798091	1.15904	1.03121	3.39623	1.78064	0.923127	1.98867	0.535548	0.293882
THIAR.g002797	3.52374	18.1915	18.7972	6.46358	70.2641	78.3352	2.12096	3.15328	4.55739	4.04289	9.00487	11.6169	5.38918	3.98485	3.5442
THIAR.g002798	18.1629	23.2008	25.214	36.5696	27.7152	29.1853	26.8486	36.2157	41.3677	34.703	30.8674	17.071	43.2029	21.0084	37.4104
THIAR.g002799	0.60286	2.32576	0.957497	1.84795	1.29155	1.1049	1.57753	2.15673	1.04483	1.60127	0.36734	0.169738	2.52306	1.50991	1.32053
THIAR.g002800	169.612	151.389	147.525	81.2028	113.811	164.619	67.6113	63.2718	92.9833	64.502	188.502	276.571	54.2894	188.713	71.503
THIAR.g002801	2.06596	2.38044	1.87729	3.50193	1.64478	1.94979	1.59585	2.90264	4.168	3.72482	2.19879	1.87689	4.16734	1.00038	2.92462
THIAR.g002802	3.48459	3.79222	3.72011	3.47527	4.72875	3.68371	4.21536	4.53313	4.39217	5.16744	4.50388	3.44872	3.86276	1.58681	4.02727
THIAR.g002804	10.99	15.8733	11.9218	21.7698	14.424	15.8963	12.3755	11.8727	18.0317	22.8296	15.2564	10.0631	22.3975	10.711	18.7165
THIAR.g002805	6.80289	15.8333	13.5537	13.1605	13.3785	13.8349	14.5812	14.4133	26.2756	14.9543	9.97815	10.2325	16.3056	7.87122	11.4049
THIAR.g002806	6.2905	5.50663	6.9132	6.36365	5.03458	3.48332	5.82739	5.97776	8.01032	7.49151	5.29316	2.93499	10.8093	7.23984	10.2327
THIAR.g002809	10.6724	11.8926	8.48074	15.8748	12.596	13.8915	8.80694	8.56664	14.4643	14.2315	12.222	7.11792	15.44	6.16117	13.8099
THIAR.g002810	1781.86	1489.94	1484.09	1179.05	1277.19	1292.1	1109.22	844.463	673.935	2040	2175.03	2666.54	927.668	2031.88	1515.47
THIAR.g002812	1.64276	3.70993	3.11988	3.16084	3.09802	3.56683	2.34529	2.33374	2.1021	5.19158	4.33552	3.791	4.0117	3.45813	3.3763
THIAR.g002814	0.748532	1.60602	1.26515	1.15079	1.36324	1.29119	0.862801	1.07401	1.18117	1.60898	0.959156	0.458697	1.46057	0.613433	1.14603
THIAR.g002815	13.7443	14.6417	14.458	16.6208	16.422	18.4252	16.2183	20.3226	23.5068	20.521	23.2617	22.2563	22.8641	17.3023	18.8818
THIAR.g002817	36.4274	83.6583	33.3965	63.9893	56.5142	37.1514	53.355	37.567	30.5377	25.1362	19.7159	15.1445	35.4859	42.0015	105.744
THIAR.g002820	11.4451	15.3999	14.2597	16.4594	15.496	16.2241	14.5514	16.8403	15.4032	14.0558	14.3789	12.0494	18.6276	13.9377	10.4497
THIAR.g002822	77.9497	67.8791	81.6031	90.9649	63.4082	54.7004	183.403	200.282	166.633	48.458	18.7484	43.0966	66.9776	52.2333	64.635
THIAR.g002826	3.64046	25.2772	27.0881	13.2077	69.5909	82.5957	3.8796	3.60137	4.97757	64.8936	46.7633	17.8686	4.05794	4.04792	5.24534
THIAR.g002828	12.8813	14.6768	14.9626	16.5986	13.0212	11.9286	14.956	16.5155	17.5106	15.2983	13.2431	11.1683	21.0587	10.6722	13.0117
THIAR.g002830	273.28	284.856	261.382	218.544	171.269	154.495	170.362	153.291	126.775	103.65	97.6914	30.6423	136.987	121.907	228.133
THIAR.g002835	1.58765	1.59839	1.45632	1.80804	1.38119	1.47556	1.98915	1.97427	2.0549	1.98447	0.796683	0.64422	2.66362	1.79815	2.86395
THIAR.g002837	3.76129	7.05473	4.99933	6.58355	7.52042	6.30419	6.62219	8.24454	9.69085	4.91022	3.57907	4.87434	5.75036	6.25881	6.53268
THIAR.g002841	5.60314	12.136	12.1277	5.81242	40.8217	45.2999	3.03374	3.78084	6.18723	23.1985	17.0069	4.65905	4.35071	1.7378	4.42622
THIAR.g002844	5.38094	7.88473	7.08234	7.50136	5.79103	5.651	8.64402	8.91112	12.8018	9.52058	12.2199	6.15002	12.6918	5.93868	10.3855
THIAR.g002845	0.450162	1.67639	2.05629	1.82224	1.15391	2.40012	1.23524	1.73024	2.14629	1.55472	1.09719	1.10614	1.47168	0.640608	1.49753
THIAR.g002846	20.5718	25.7803	22.1201	35.2677	20.8556	17.2076	24.5295	26.5309	32.1683	34.5321	23.9058	21.417	29.1189	12.0464	22.9686
THIAR.g002847	65.9809	71.993	47.7515	23.918	71.6068	76.603	28.5528	34.9699	57.4529	21.5051	72.4665	87.8404	31.5661	43.3539	35.8956
THIAR.g002848	2.82542	2.73027	3.35237	2.33561	2.51067	2.04566	2.96713	2.23202	3.0154	2.94608	2.45498	2.41296	3.58833	2.21274	4.26745
THIAR.g002849	0.501157	0.524949	0.926215	0.474336	0.369434	0.236488	0.910864	0.043464	1.16816	0.731452	0.366443	0.790177	0.78718	0.502076	1.51533
THIAR.g002851	0.615822	0.537548	0.79037	0.264938	0.60528	0.622708	0.333116	0.712114	0.659971	1.14554	0.667089	0.693549	0.339399	0.599814	1.76329
THIAR.g002852	2.3545	1.99531	2.05363	2.97683	2.70973	1.55483	3.04109	2.43789	7.18368	5.75493	6.73414	3.84223	5.66062	3.18922	7.87538
THIAR.g002854	0.11525	0.139692	0.165075	0.202297	0.0662671	0.116539	0.170568	0.197907	0.211206	0.326526	0.410114	0.197291	0.394446	0.086596	0.190078
THIAR.g002855	3.96229	4.32418	4.04023	4.09116	2.96113	4.17239	3.40566	3.91037	5.30428	2.99124	2.8306	2.86209	4.94731	4.24332	4.67582
THIAR.g002862	2.22438	3.87239	3.76302	4.18204	3.66034	2.42636	3.13789	3.30386	5.06804	2.0977	1.79294	1.36106	4.12665	3.86033	6.44534
THIAR.g002863	7.75459	12.0635	11.3695	13.0804	8.99906	8.29159	10.152	10.947	14.5517	8.70111	6.28765	4.9806	11.1775	6.0189	9.16469
THIAR.g002865	0.483528	0.633104	1.02396	1.06092	1.05149	1.18974	2.99742	2.97739	1.32139	1.82658	3.20162	1.03466	1.11925	0.746807	1.32911
THIAR.g002866	2.89757	4.68199	5.60517	5.38437	6.13772	6.24826	20.2249	22.7304	11.5748	21.7824	21.4209	9.37707	6.68841	4.39368	4.91203
THIAR.g002869	1.76093	2.09727	2.11706	1.71616	2.66241	2.76178	2.44938	2.99208	10.6153	24.1123	29.4742	14.8537	9.49212	4.81543	17.0032
THIAR.g002870	1.92235	4.6432	1.97914	3.23621	2.72635	3.00029	3.01107	3.58812	4.18192	4.62837	3.20847	4.23585	1.50284	2.93069	1.03385
THIAR.g002871	73.4088	87.0822	75.6253	108.644	80.6269	91.0916	135.763	174.266	118.774	81.8583	56.6156	79.6944	107.054	54.6336	89.3697
THIAR.g002872	4.31833	3.03293	3.63647	5.68135	5.32947	5.12725	3.39084	4.63918	4.36667	2.5474	0.780896	1.75709	8.60243	3.34936	7.66774
THIAR.g002873	18.5608	29.1692	17.2601	34.8284	15.0261	33.0402	25.0913	29.5716	29.4709	11.0267	29.4185	5.75469	14.7619	11.8639	27.1896
THIAR.g002874	2.15049	1.70041	1.7501	2.01858	0.918728	1.23553	2.85528	3.17908	4.24267	0.881185	1.72728	2.36687	3.5152	2.01978	5.4914
THIAR.g002875	7.30636	8.27309	7.40972	8.27931	7.6221	7.67391	6.75407	7.43986	8.04865	8.31712	8.08245	5.58366	9.11415	4.98332	9.39177
THIAR.g002876	0.803106	0.315462	0.13915	0.103653	0.31081	0.203022	0.117294	0.0522384	0.29048	0.258564	0.0978711	0.361789	0.0497944	0.301717	0.413918
THIAR.g002877	0.161075	0.235005	0.0930285	0.623677	0.267161	0.244314	0.282302	0.230498	0.213621	0.435614	0.235554	0.417232	0.699091	0.16137	0.215846
THIAR.g002880	2.94012	4.19959	9.87962	10.3491	5.31984	6.48654	4.94469	8.6928	18.0461	5.16319	20.8465	11.1377	15.5779	7.6985	23.9698
THIAR.g002883	14.5402	18.0905	15.5794	21.3139	16.1505	15.5677	15.8871	15.3207	18.4031	17.0306	17.6394	17.4869	19.5807	12.3588	18.0398
THIAR.g002884	2.78472	10.7152	10.5689	9.24202	10.5572	8.44759	6.9722	5.95154	10.7917	21.005	10.6657	13.2169	8.87962	5.48003	5.33088
THIAR.g002887	11.0027	13.3735	13.1409	10.6104	19.3282	17.1715	8.08534	6.58965	8.71018	21.1206	16.1409	18.3768	15.4459	7.38328	9.11605
THIAR.g002888	0.634083	0.569302	1.0254	1.69133	0.233711	0.427449	3.41622	2.63963	2.03863	0.816584	0.412123	0.999762	2.09678	2.64686	2.35299
THIAR.g002890	30.4026	50.3567	46.4357	29.1965	27.285	27.6205	24.6079	13.7506	15.2654	26.2945	21.4989	7.54346	15.7472	16.2769	17.4533
THIAR.g002892	205.46	131.761	149.342	40.6025	40.2967	32.0147	126.43	74.3761	74.303	47.8119	30.8062	22.4101	24.5114	135.814	80.3005
THIAR.g002893	2.19064	3.61434	4.46599	3.94253	1.76604	2.31221	3.01674	3.2245	8.12337	7.51929	4.88192	2.90945	7.42435	2.12033	5.4788
THIAR.g002896	8.05073	5.34106	4.16868	5.01621	4.73606	3.88992	2.16242	3.76625	3.39485	2.91118	1.06327	5.13641	2.26222	5.31409	3.72008
THIAR.g002897	14.3592	10.3464	11.9469	8.78292	9.59556	8.08056	8.97631	10.1792	9.33354	17.4736	14.9882	22.8511	5.98696	11.1279	10.5969
THIAR.g002898	0.257882	0.768074	0.412447	0.678475	0.394824	0.491443	0.395954	0.658059	0.681624	0.881355	0.918634	0.703737	0.528876	0.447152	0.715677
THIAR.g002899	0.611554	1.25586	0.631254	1.09159	1.23734	0.868381	0.836169	0.524742	2.19628	1.45784	1.20512	0.923208	1.77487	1.01026	1.38148
THIAR.g002901	0.32189	0.361255	0.796744	0.29675	0.0762701	0.139496	1.56708	1.88437	2.05132	0.532975	1.17682	0.906296	1.45408	0.374308	1.01911
THIAR.g002902	0.553914	0.0548518	0.131728	0.0841073	0.162129	0.065895	1.11039	3.07311	0.176778	3.44082	2.62071	0.990785	5.47483	0.183616	1.72971
THIAR.g002903	247.493	231.671	255.644	219.842	219.032	213.826	214.488	281.642	260.434	140.146	136.464	142.508	238.565	146.573	181.957
THIAR.g002904	33.615	36.1574	35.1651	34.7361	36.6148	33.538	25.6816	33.6834	28.5166	31.7522	37.0346	25.7296	30.5743	26.725	31.0669
THIAR.g002905	46.5074	52.8401	53.5806	59.6215	48.4251	47.8535	45.9901	48.8634	65.4475	85.066	82.6241	37.6559	98.095	31.2361	87.8423
THIAR.g002907	0.184599	0.138116	0.248768	0.119127	0.102059	0.248884	0.119826	0.36022	0.0741874	0.713189	0.29995	0.311848	0.190759	0.500872	0.285425
THIAR.g002909	2.30275	1.3291	0.987962	2.20782	1.23675	0.731815	1.4734	0.941497	1.50715	6.77835	5.45217	2.37111	3.42662	2.47176	2.91621
THIAR.g002910	7.5492	9.32867	8.20983	8.60323	6.70461	7.26817	6.41209	6.42533	10.1668	5.58497	8.46585	3.21088	10.4568	5.48119	9.43734
THIAR.g002911	5.40603	7.47992	9.06296	9.64807	5.9014	6.28602	8.13482	8.5582	9.61557	6.88426	4.39206	3.77731	9.05591	5.07475	4.63931
THIAR.g002914	19.5407	26.0687	25.1808	24.6582	19.7028	19.37	24.3426	21.9417	23.2662	22.8819	21.5914	16.9873	35.1475	22.2634	24.0791
THIAR.g002916	0.924657	1.25	1.06807	1.73588	1.6266	1.99749	1.57555	2.56982	2.7617	3.65356	2.561	1.37271	2.44959	0.947407	1.81961
THIAR.g002917	24.1424	31.2561	26.9135	28.9844	22.6887	25.2645	26.1324	24.2268	17.119	23.8202	19.2035	20.2617	32.4456	19.4169	25.7545
THIAR.g002918	1.87111	3.17888	2.41369	0.825496	0.342631	0.269143	0.785213	0.325586	1.43689	2.2664	2.2754	0.769536	3.46315	0.298494	4.71331
THIAR.g002919	0.764318	2.35892	2.64858	2.7128	1.59973	1.54573	0.903666	0.71022	1.81009	1.40615	0.86491	0.276682	1.42168	0.752046	1.01296
THIAR.g002920	6.98683	10.6155	9.34474	11.5225	9.1036	8.59363	5.43038	7.3086	10.9853	12.7074	11.8507	8.37486	13.1227	5.8842	9.03406
THIAR.g002922	0.822411	1.66138	1.55557	1.35335	0.932109	1.14346	1.32125	1.5647	1.89633	1.21798	1.26532	0.717816	2.48583	1.09427	1.94979
THIAR.g002923	45.5681	82.758	57.2683	67.1076	65.027	69.1409	55.2841	71.4126	57.2698	99.9423	142.922	138.666	51.4132	54.8861	64.8533
THIAR.g002924	1.26322	1.59492	2.17352	2.87016	2.63355	3.08693	1.81933	1.76317	2.697	0.915077	0.737647	0.948443	3.27977	2.24106	2.8484
THIAR.g002925	116.694	112.765	107.502	80.2246	77.1114	73.8567	112.138	129.721	123.591	35.1165	3.45722	45.0158	56.7065	79.4838	74.5908
THIAR.g002928	3.24605	2.86237	2.85676	1.89526	2.67773	0.72941	0.551849	0.603259	1.77044	22.0628	8.72792	32.1184	0.8945	1.90345	2.17756
THIAR.g002930	38.6969	48.2236	37.596	29.8473	25.4381	22.0659	27.9728	25.4412	18.3722	18.7669	11.8318	20.9939	22.1297	23.2746	28.1269
THIAR.g002931	107.438	303.118	332.808	169.882	311.763	341.115	255.729	253.003	166.695	169.457	94.1044	169.525	178.855	119.336	91.5955
THIAR.g002933	467.195	389.768	373.308	269.28	238.519	158.756	285.221	263.944	321.292	52.3652	2.78286	39.9593	104.895	226.252	131.26
THIAR.g002935	10.1034	14.7994	14.3063	12.7253	16.7192	18.7594	9.27773	10.1523	12.1812	17.7673	15.4332	12.4381	16.5898	8.31135	9.87587
THIAR.g002936	1.67937	2.01624	1.66916	1.96586	1.25236	1.81663	2.3957	1.72745	3.71987	2.66568	2.7605	0.527815	2.5668	0.440176	2.13366
THIAR.g002938	0.379575	0.482793	0.555363	0.29394	0.447692	0.588522	0.665247	0.757148	1.95258	1.43388	1.66526	1.33945	1.22379	0.982366	0.939031
THIAR.g002940	5.35567	7.71514	9.01785	8.63181	7.89598	9.3223	14.6581	14.801	33.0885	14.8237	13.9626	7.26198	11.234	7.50768	8.56927
THIAR.g002942	29.3718	61.7083	20.4107	34.1484	44.8452	16.1094	25.7616	21.5199	23.967	13.0725	21.1902	3.01681	13.0538	22.8344	28.2417
THIAR.g002946	1.72779	2.03544	2.14451	2.25768	1.92235	2.14862	1.90173	2.6386	5.65416	4.93386	4.38117	1.36573	4.60445	1.46486	3.91597
THIAR.g002949	20.9488	17.0766	24.6991	45.0363	19.2919	26.6669	6.6	5.63212	11.8394	10.6955	11.2919	18.637	61.9724	78.1745	66.7369
THIAR.g002950	0.523658	0.652998	0.8065	0.525671	0.257347	0.11767	0.339914	0.151385	0.1403	4.87049	1.34723	0.393168	1.94808	0.0728637	1.25949
THIAR.g002956	16.3942	16.7787	18.8327	15.4133	14.1364	12.0758	14.5275	13.5008	9.64715	12.1253	6.70853	9.75685	14.1748	12.0922	11.3487
THIAR.g002957	0.0515591	0.183237	0.0992594	0.476906	0.285055	0.260678	0.117137	0.268295	0.455858	0.309861	0.178026	0.135489	0.479517	0.333596	0.584615
THIAR.g002958	101.499	69.2557	75.2216	35.0936	43.9979	37.2713	63.7053	71.9115	88.4305	41.6084	53.0227	14.1164	37.3523	49.5005	59.8888
THIAR.g002959	1.592	2.41728	3.46147	2.90078	3.21003	3.97715	4.71104	2.11165	2.70974	4.7034	3.57587	4.78116	2.2064	3.0882	2.05932
THIAR.g002960	4.19482	5.99177	5.09713	4.07813	2.83123	5.50874	5.03918	4.53576	2.89	4.41996	2.52283	6.25814	2.70222	5.32137	3.25704
THIAR.g002968	0.101153	0.30273	0.272631	0.478699	0.372832	0.238664	0.590942	0.833412	0.40652	1.08556	0.410904	0.455683	0.668986	0.253347	0.556097
THIAR.g002970	56.6641	72.6529	71.442	74.5138	65.7887	64.5951	84.5803	98.7502	108.341	82.5422	84.8194	54.605	87.1035	62.4583	76.9236
THIAR.g002971	32.1557	29.6765	29.5635	27.7662	29.2749	25.55	23.2673	29.3034	34.9508	23.2068	28.7635	27.4273	31.0495	23.793	26.0456
THIAR.g002972	12.3481	18.2786	13.5492	17.6625	17.8818	14.0124	13.2407	14.736	11.6812	14.1064	6.44666	7.12329	18.8951	15.6974	13.7063
THIAR.g002973	1.94607	9.22157	10.5734	16.7757	134.185	164.253	2.47966	2.53166	3.41804	5.75493	4.47966	2.13758	5.98834	4.06174	1.80787
THIAR.g002975	2.2242	3.99394	2.63924	3.31433	3.17486	3.08737	2.28378	2.63045	6.16773	3.22893	2.78447	1.86732	4.36284	1.94975	3.60579
THIAR.g002976	39.4018	15.8546	14.5419	7.44208	14.4519	18.4636	12.0708	8.50136	19.002	6.80691	16.1619	12.4467	23.3575	9.98887	13.1752
THIAR.g002977	1.78832	2.06974	2.01957	2.56571	1.9068	1.65494	1.77234	1.49557	2.35823	3.15639	2.26692	1.24978	3.5244	1.08976	2.62519
THIAR.g002979	57.0148	80.5217	73.9327	135.276	83.3997	90.5105	261.384	305.105	211.153	90.197	55.0929	102.528	790.297	523.108	211.835
THIAR.g002980	121.152	69.6497	77.8747	40.1303	57.3291	37.7491	58.5648	59.1029	40.8236	143.743	8.76781	204.07	128.023	112.024	65.527
THIAR.g002982	1.09968	0.822777	1.45842	2.20782	1.53121	1.44145	1.62592	2.01342	13.9949	2.41277	1.83648	0.871524	2.67681	0.612055	2.35106
THIAR.g002983	8.87359	12.5178	13.1693	16.8068	12.2725	11.7786	12.8931	12.7946	16.7598	19.8479	10.0438	6.52832	19.793	8.91051	14.4707
THIAR.g002984	15.5373	23.5149	24.3775	18.6162	24.2873	28.6585	26.6591	30.9443	29.4717	28.5473	31.1465	23.1411	38.4083	33.4638	23.4236
THIAR.g002989	0.144967	0.139454	0.454511	4.03608	0.572488	0.607295	0.221809	0.484945	0.37453	10.6681	9.48947	1.37609	6.93385	0.311214	6.95924
THIAR.g002991	1.33729	2.06364	1.76997	3.23621	3.45029	2.45094	1.05794	1.19604	1.41077	1.29164	2.95383	1.66296	2.28016	1.08156	2.12514
THIAR.g002992	2.29404	3.95723	4.61267	4.58743	4.39993	4.56778	3.48834	3.29751	3.43166	3.73847	3.45141	2.87065	3.09055	2.00387	2.70041
THIAR.g002993	21.3102	16.0527	18.3359	14.2666	12.9439	10.5422	54.0255	59.8929	51.4001	4.80731	3.62164	5.0204	34.3204	36.3688	12.4153
THIAR.g002994	4.84674	4.37291	4.06162	5.39689	5.93721	4.08412	3.74756	5.31613	5.32789	2.20296	2.14256	1.60544	3.47648	2.79675	6.26948
THIAR.g002996	1.52853	1.37799	1.64982	2.03749	1.77328	1.14021	1.63468	2.28186	3.50449	1.6135	1.89329	1.12882	2.70334	1.82003	2.35048
THIAR.g002998	0.406081	1.42419	0.615644	0.949951	0.505148	0.153983	0.864916	0.594309	1.43818	0.882492	1.42276	0.400169	1.19595	0.921715	1.75283
THIAR.g002999	1.51348	0.88848	2.01716	3.8166	1.10709	1.48331	2.19911	2.24151	2.04931	1.31938	1.87278	1.94051	3.81131	2.59512	2.56813
THIAR.g003001	55.3825	59.3473	61.5237	67.5715	54.6126	48.9754	71.5062	78.7237	118.288	90.6772	87.8662	79.9089	96.1476	72.0495	94.2321
THIAR.g003006	12.1595	10.0934	10.0123	6.45451	8.3587	6.84594	20.6175	11.0928	14.09	5.54101	1.96915	6.52795	5.37042	8.77635	4.40608
THIAR.g003007	0.52103	2.48059	3.00995	0.920533	4.38129	5.08875	1.26287	1.38794	1.47311	0.569122	0.593529	0.286402	0.694741	0.578801	0.540443
THIAR.g003009	331.852	413.039	449.488	533.236	457.57	476.708	381.768	497.152	612.266	375.978	338.598	255.395	712.182	265.293	514.405
THIAR.g003010	47.9307	41.5846	50.258	26.9212	53.1501	53.536	79.9508	68.9742	50.8826	122.513	49.9502	130.99	37.847	53.9733	58.8182
THIAR.g003011	8.28155	6.70411	6.69096	4.90626	3.70294	4.48452	3.87754	7.88883	10.6394	5.41999	5.18406	3.82247	6.45352	4.98711	18.8458
THIAR.g003012	8.3487	9.94312	9.59634	12.2261	9.84167	9.94035	8.74579	10.728	12.0985	11.2122	9.31494	6.79002	12.9885	6.37283	11.3129
THIAR.g003013	40.4327	41.8868	36.4095	45.6617	39.1197	32.9014	37.7959	44.5071	39.9502	40.6316	45.1918	33.8489	65.1578	50.9707	41.4312
THIAR.g003014	11.3815	11.5036	10.1671	10.3236	11.2089	10.4791	8.00845	7.00575	13.3266	27.5225	33.917	41.6777	13.3279	10.9235	20.3152
THIAR.g003015	5.38961	7.75815	6.72175	8.26671	8.07558	8.2538	1.99931	2.47209	1.92267	3.08464	3.07998	3.07584	16.0304	20.2481	14.4928
THIAR.g003018	55.7236	46.4219	41.3679	54.735	30.4089	31.231	103.23	128.017	107.841	39.9995	41.0359	32.4295	48.5149	43.4776	58.4657
THIAR.g003019	3.6203	3.55887	3.90708	11.221	5.1427	3.52718	3.75656	6.46293	4.556	4.5602	4.05767	3.06538	6.06225	8.37242	4.60345
THIAR.g003020	196.127	298.981	320.382	347.754	229.605	268.463	196.097	219.856	236.251	175.787	174.43	87.7945	276.194	104.137	214.294
THIAR.g003021	48.0643	53.3126	53.9203	52.331	49.0935	59.6837	40.0249	56.0556	54.7922	41.2815	27.9423	40.1874	46.8931	42.3442	39.4813
THIAR.g003024	9.86894	11.7657	7.20973	3.60893	4.76704	1.65446	4.44211	2.26365	3.57999	4.727	2.43702	0.838468	3.23125	2.73194	5.45228
THIAR.g003025	22.8539	28.1214	27.094	36.5674	28.9409	33.0899	32.935	35.1382	36.2309	39.154	27.2962	21.0572	38.1022	24.1686	32.4145
THIAR.g003027	15.4947	22.6761	21.6206	29.3842	23.758	21.9352	26.7137	38.2181	38.857	24.9563	25.9323	17.9158	34.0731	16.0406	23.0421
THIAR.g003028	6.43324	3.86859	2.32086	7.28009	0.16306	5.90872	0.735871	0.407662	0.933419	0.427299	0.157248	0.16608	0.38859	0.415511	1.50108
THIAR.g003029	0.189717	0.656498	0.365236	0.510124	0.174815	0.367691	0.138542	0.205671	0.304978	0.223961	0.269733	0.195858	0.411702	0.37617	0.619271
THIAR.g003031	2.05707	2.06562	1.43817	1.25762	1.79573	2.02533	1.68666	1.40845	3.78544	8.57482	4.35402	2.98733	3.82629	1.96594	3.29222
THIAR.g003032	5.57273	6.80841	6.47777	5.23503	6.708	6.17002	7.02291	6.14841	5.54937	5.79129	3.37413	5.34263	4.35183	4.92483	3.94468
THIAR.g003034	289.64	282.834	309.422	285.772	222.74	227.729	304.75	373.792	352.256	273.845	291.509	243.077	421.634	230.889	342.393
THIAR.g003035	0.585612	0.619457	0.303231	0.112939	0.0893153	0.00680644	0.31459	0.0525399	0.0486928	0.138696	0.114842	0.0303231	0.0751227	0.126441	0.534261
THIAR.g003039	7.23012	10.8076	9.31101	11.1185	6.25964	6.25321	8.20808	7.92483	13.6505	16.3241	10.7982	5.64791	12.5901	5.77929	11.5439
THIAR.g003040	37.7937	27.4732	30.0526	32.1384	15.118	16.8501	27.5067	30.0368	33.4253	44.9274	43.8496	32.4805	27.6389	26.2234	23.9738
THIAR.g003041	1.66187	0.522229	0.767846	0.085796	2.42563	2.08376	0.84142	0.951254	0.961746	10.9577	9.55917	4.11757	0.741886	0.832458	0.685217
THIAR.g003042	38.2985	28.7972	18.0736	12.8243	15.1965	12.5881	20.758	6.5374	1.33108	14.5611	100.954	177.246	11.4717	136.159	99.7542
THIAR.g003044	76.5275	96.7485	84.3018	99.6423	69.8113	69.9295	127.603	158.703	139.891	77.6109	85.512	73.322	119.948	89.0701	91.6448
THIAR.g003047	5.5657	8.72263	10.2233	9.45522	8.16909	10.4161	5.60021	5.33763	6.2769	11.382	8.47457	5.34681	8.97685	6.98541	7.51316
THIAR.g003048	17.3373	17.8361	23.1637	15.216	21.9184	27.6408	29.7666	24.0579	30.6575	22.8483	27.3259	23.4307	24.0073	22.5075	21.0285
THIAR.g003049	123.399	124.483	152.229	206.231	128.362	140.03	142.125	198.229	202.725	137.573	188.945	64.7568	308.322	116.226	336.282
THIAR.g003050	1.25328	0.555216	0.469854	0.283781	0.206655	0.344615	1.64845	0.300337	0.225328	3.02978	0.602888	0.0742876	0.163592	0.371717	2.47042
THIAR.g003053	0.605916	0.709582	0.517311	0.374014	0.320429	0.506137	0.333458	0.651157	0.825811	1.05172	1.31629	0.207685	1.14338	0.560841	1.00475
THIAR.g003054	80.5536	93.9841	105.941	86.8782	87.041	101.195	124.307	133.459	123.686	87.434	83.1506	83.5916	89.0443	65.6576	64.6042
THIAR.g003055	20.8033	16.2874	18.5694	4.60555	12.1219	11.5688	11.4262	7.22643	17.9186	7.17739	9.81805	16.1994	10.4694	7.0485	4.81587
THIAR.g003056	65.3144	48.1546	67.6561	73.5304	62.0919	50.0157	39.1085	45.9838	37.2794	20.502	36.5195	17.8526	48.4564	29.0838	54.4784
THIAR.g003057	52.0821	61.7083	69.9954	56.5753	57.3361	60.5797	51.3802	74.311	77.9389	50.3534	45.7879	42.7018	51.1371	36.1973	36.2105
THIAR.g003059	16.3191	22.9082	22.3049	22.8909	25.1233	24.9911	19.3637	21.0248	19.0425	19.0563	17.6492	14.3603	21.3426	15.1136	17.2543
THIAR.g003060	4.04513	8.63766	6.49218	7.03009	4.86407	4.44811	8.55322	10.351	6.22908	2.44137	0.789067	1.99218	7.87189	5.47529	3.72934
THIAR.g003061	3.96665	5.00821	4.04492	3.29973	3.44376	3.55663	6.6231	6.24874	4.9879	3.8911	4.05979	3.36793	4.64983	2.23145	3.11451
THIAR.g003065	3.98778	8.69021	8.30693	6.84581	11.9548	10.7367	7.85983	6.37135	10.351	4.66187	8.22145	2.65978	10.8383	6.65445	11.783
THIAR.g003066	9.03775	16.5424	16.3343	27.3769	14.3123	12.5118	9.43829	12.9442	12.0651	10.6477	9.17248	5.4906	16.5457	5.534	13.6949
THIAR.g003075	12.7114	18.0416	16.9935	16.0071	13.03	17.1749	17.8126	17.4117	12.5192	14.3794	13.6293	13.9062	14.5676	12.047	12.8404
THIAR.g003077	0.5731	0.750384	0.692075	0.650017	0.355256	0.553167	1.57258	1.55888	0.659553	0.234834	0.10582	0.371614	0.549154	0.434963	0.6176
THIAR.g003078	2.82327	3.30873	3.0014	3.72986	2.36668	2.92221	8.92797	10.9534	3.15286	1.60878	0.872835	2.02595	5.25663	4.49506	1.93155
THIAR.g003079	3.37551	3.42219	3.86059	3.1708	2.17174	1.75039	4.74522	3.88889	5.79551	3.14668	3.21299	2.54187	6.43968	3.43507	8.91483
THIAR.g003082	2.55062	3.20605	3.21137	3.85161	2.22806	2.26964	4.74343	5.674	6.39634	5.41981	6.24775	5.88873	6.89509	5.2703	2.94466
THIAR.g003083	171.62	173.055	180.188	149.51	163.136	153.044	290.448	287.712	489.648	150.533	201.421	91.2637	119.965	106.663	195.655
THIAR.g003084	3.04862	4.29265	5.52672	6.64895	4.3698	4.55271	3.72419	3.89254	4.69658	5.97999	4.74723	1.22395	8.83851	1.06049	5.81945
THIAR.g003085	10.7374	14.1678	14.7785	13.6387	12.3277	14.2998	12.7474	15.1863	13.7665	12.5492	12.463	11.1662	14.1416	8.20641	10.9219
THIAR.g003086	79.3927	83.1166	84.2674	55.4552	43.1707	46.6013	73.5795	115.719	97.7825	11.5332	11.2817	27.7646	46.5426	83.6715	28.835
THIAR.g003088	5.26599	5.86194	5.25851	6.64924	6.18577	5.54134	4.96061	3.62023	4.78323	13.1222	10.3479	7.52181	6.37081	8.48894	6.84036
THIAR.g003089	108.437	136.076	127.884	140.286	125.18	120.525	110.336	120.58	132.685	147.211	137.158	132.459	132.054	90.6984	110.83
THIAR.g003090	2.01476	2.69432	2.38966	3.20811	2.75701	2.08412	2.7434	3.01267	4.21603	5.04017	3.15144	2.19081	4.82449	2.4554	3.55682
THIAR.g003091	1.16775	1.86469	1.41224	1.53751	1.10925	1.39478	1.67881	1.92697	1.66303	4.49138	1.43264	0.909127	2.6143	0.981456	2.57708
THIAR.g003092	7.24275	5.8885	7.38896	10.8892	7.57456	6.77586	9.79753	9.72425	13.0717	12.2395	12.2357	9.25903	12.5465	9.92858	11.9225
THIAR.g003093	0.0144315	0.0161964	0.0166698	0.0279392	0.0159575	0.00729645	0.00702579	0.0187741	0.556781	0.0650481	0.237425	0.113771	0.0984266	0.0542174	0.0520657
THIAR.g003095	3.49581	4.89108	4.54947	5.26387	2.86044	4.31258	4.22068	3.06214	3.09081	3.39148	2.92533	2.86092	4.88406	3.21037	2.06598
THIAR.g003099	8.43494	8.51188	7.45066	13.2652	10.5025	10.3211	6.83256	8.02235	9.22957	9.76728	5.96027	4.55022	13.2724	6.47983	12.1287
THIAR.g003100	8.23216	8.67517	7.15588	8.55394	9.19522	9.0861	8.73547	9.31165	10.2616	12.057	7.95773	8.61122	13.2188	5.80104	8.3706
THIAR.g003101	3.42416	6.01071	4.86798	5.01433	2.71832	3.50684	3.48361	3.34089	4.39299	8.16924	7.99801	2.49674	6.80467	4.53544	5.88267
THIAR.g003102	464.163	661.624	521.242	729.397	387.757	422.506	2038.49	2335.9	2383.23	552.984	287.412	504.732	761.192	990.764	592.989
THIAR.g003103	2.2283	13.3376	4.64082	2.48379	1.86661	1.05833	69.5599	66.5411	6.7164	2.65225	0.411445	3.34607	6.7824	28.1585	3.7934
THIAR.g003105	19.9946	53.8481	36.6883	22.9775	14.876	15.3427	21.8649	32.8101	37.3185	12.8096	24.9008	11.1642	28.1392	11.8651	67.3921
THIAR.g003112	0.661564	0.530335	0.327501	0.914841	0.679268	0.525613	0.92021	0.983583	0.455781	1.03454	1.03657	1.06438	0.878968	0.769295	0.730646
THIAR.g003116	129.878	167.802	106.947	223.591	120.541	103.733	177.916	199.618	149.945	41.9789	34.6579	44.9267	85.2082	103.617	172.736
THIAR.g003117	10.4943	8.2685	8.26186	7.86945	5.96406	5.90853	7.82049	5.94897	12.1106	10.6457	7.00177	5.1061	7.02773	6.80346	11.7038
THIAR.g003123	3.66561	2.65117	3.24616	6.25548	2.43193	2.69758	6.40455	7.49733	6.23634	11.4606	8.01599	12.7059	8.58598	7.75269	4.00939
THIAR.g003126	0.078039	0.350331	0.630998	0.765484	0.828394	0.536599	0.455907	0.487304	0.47044	1.2864	0.456494	1.40622	0.309671	0.195455	0.193061
THIAR.g003127	0.0541906	0.54736	0.469465	0.0349707	0.149802	0.383576	1.13442	0.775468	1.79671	0.348938	0.198119	0.427213	0.671988	0.610762	1.36855
THIAR.g003128	9.94441	12.4191	11.9005	15.0158	12.6578	13.1896	17.2573	16.6446	27.8285	16.9986	17.0252	9.70864	25.8798	14.1307	20.726
THIAR.g003129	3.72609	2.18593	2.05418	3.38823	1.40458	1.96951	1.31927	0.660997	0.510498	5.56193	2.68322	10.2049	1.68019	6.15085	2.00771
THIAR.g003130	8.91899	5.18452	4.96623	3.89615	2.37702	3.09874	7.08094	3.45109	11.1944	13.0764	15.607	8.80845	8.79125	2.46295	10.9381
THIAR.g003135	6.90739	8.34941	7.84789	5.07135	8.8398	8.99986	162.89	4.10994	2.75777	3.70401	3.1049	4.94809	3.91765	119.314	4.03861
THIAR.g003138	150.187	127.439	148.022	119.423	77.0489	114.701	101.449	43.7679	96.9549	54.7274	37.6112	77.1957	17.3927	86.5865	51.1108
THIAR.g003139	17.0083	18.6929	18.0637	21.8508	22.1829	25.2139	14.4452	13.7239	12.4122	25.4072	27.6443	26.6055	17.0136	19.7797	21.3451
THIAR.g003140	0.103989	1.05035	0.81079	0.536855	0.287462	0.49947	0.759383	0.57494	3.9493	7.36553	2.15435	0.322064	1.83755	0.683678	1.50067
THIAR.g003141	0.179953	0.356401	0.0733635	0.355218	0.304325	0.33182	0.298898	0.234103	0.140387	0.12269	0.0516003	0.143059	0.236277	0.119305	0.130938
THIAR.g003142	1.14982	2.10546	0.256311	0.416569	1.44985	1.65223	2.18018	1.70576	0.899873	3.79284	0.786662	0.59068	1.00059	0.581019	2.5784
THIAR.g003143	2.30761	3.24693	3.22248	4.66753	3.69414	5.85095	7.21006	6.49685	6.97621	3.72582	1.13327	4.2668	9.43882	4.74445	4.01179
THIAR.g003145	0.872943	1.09845	0.977777	1.09253	0.67275	1.01645	0.772692	2.13359	2.61522	1.32859	1.225	0.595833	1.31211	0.69566	2.45407
THIAR.g003147	7.52935	13.2682	13.4653	13.6816	8.5081	11.053	9.99992	12.9741	11.5861	8.67576	9.1757	4.20265	11.6709	9.51166	9.66747
THIAR.g003148	4.74495	7.08665	6.36624	6.99561	5.18615	4.39202	6.11266	7.09867	4.77464	5.49957	3.7586	5.56993	5.90659	3.86234	5.21087
THIAR.g003149	7.67471	13.6777	10.3489	8.07738	7.83066	7.89376	7.21609	10.4555	13.8994	15.3557	13.4071	9.53371	10.4564	9.52849	10.7631
THIAR.g003150	31.8418	28.1141	25.4576	40.1872	20.7569	29.1206	18.4961	21.7118	24.6794	22.6072	43.684	24.3522	36.1485	37.8695	47.0872
THIAR.g003151	0.883278	1.68521	1.96402	1.31101	1.09876	1.51836	0.967528	1.26397	2.47596	2.30344	2.79868	0.397905	3.61451	0.525408	1.82096
THIAR.g003152	2.57915	2.70901	2.86458	2.9447	2.19375	1.80553	7.05082	6.58144	6.41846	4.08797	6.40709	2.86744	6.80657	2.44309	4.02194
THIAR.g003155	5.09972	8.20202	6.40088	11.4537	7.50384	6.17186	6.17751	6.05966	5.71278	7.39492	5.67652	2.71342	13.2951	3.72118	7.40914
THIAR.g003156	1.47193	1.47334	1.51641	1.8484	1.09971	1.93088	1.66558	0.931545	2.35019	1.1271	2.52098	1.38889	3.69984	1.44473	2.13235
THIAR.g003158	4.38584	2.5301	2.93548	0.511395	0.528774	0.193422	6.27919	0.15997	0.0823646	31.3729	0.0166506	0.0153876	0.152486	1.26615	9.29531
THIAR.g003159	2.31761	1.62565	2.96389	3.79246	2.19658	1.33916	4.95645	4.41482	2.74434	4.2105	0.201741	1.53811	2.46338	2.95415	3.62613
THIAR.g003160	2.26405	3.2938	2.64748	3.42717	1.8235	2.20458	2.69432	2.83624	3.23515	5.00346	1.8394	1.22769	4.78319	1.40013	5.56071
THIAR.g003161	11.9101	17.8287	14.5463	21.2041	16.946	14.3102	20.328	22.8308	31.3796	29.3904	24.2048	12.1312	30.2766	16.4722	21.4845
THIAR.g003164	4.08905	5.26379	6.02265	6.06881	3.63294	3.82181	5.83011	6.24865	10.3121	7.97175	7.42758	3.92142	9.29243	3.5405	7.52804
THIAR.g003166	24.3332	21.0584	21.2144	18.0562	23.3871	19.711	15.3001	17.4233	18.4658	20.9196	29.573	20.7587	24.5012	12.8698	20.6401
THIAR.g003167	0.104671	0.604137	0.328169	0.115795	0.843238	1.46665	0.334863	0.194524	0.252393	0.250337	0.200448	0.0505208	0.055627	0.224705	0.631949
THIAR.g003170	0.192444	0.0479953	0.123495	0.413966	0.212794	0.367571	0.249837	0.27817	0.0515603	0.027537	0.104233	0.0240816	0.424249	0.10711	0.0881646
THIAR.g003172	9.08403	8.79668	7.90613	9.62782	8.8239	7.81415	7.06362	9.02726	4.82962	9.44417	5.45828	12.8238	7.04039	8.3344	7.62431
THIAR.g003173	3.48989	5.04031	4.72504	5.09496	3.13141	6.68179	11.0575	7.62873	8.0703	11.42	3.3466	15.2705	2.69589	3.97631	9.34722
THIAR.g003174	1.48387	1.10399	0.693307	0.64556	0.110614	0.404619	0.38961	0.628999	4.54293	0.343542	0.772094	0.675974	0.702946	1.06483	0.601513
THIAR.g003175	6.57929	8.65557	9.07743	13.0205	6.58792	6.83766	6.76197	6.84725	13.3087	9.17901	10.2451	5.22796	14.5042	5.4928	12.0944
THIAR.g003176	7.18696	9.06578	11.8693	16.7119	8.80073	8.34842	8.38574	10.895	13.9642	13.6155	13.6082	8.02719	17.0141	7.21502	9.79607
THIAR.g003177	166.641	100.682	106.9	35.2879	72.2064	59.3263	144.756	102.454	162.733	81.621	16.9232	135.236	35.6917	82.9197	102.578
THIAR.g003178	19.123	27.7493	26.1012	19.9089	28.6203	28.6276	22.8017	18.5122	32.0619	29.3408	20.619	15.143	25.8903	17.3995	25.2559
THIAR.g003181	19.2942	30.3598	24.5842	17.7139	21.5543	36.2039	26.5331	13.9732	16.0676	6.40396	16.2409	12.7688	28.1188	25.4074	19.0682
THIAR.g003182	17.0735	19.3814	17.9055	22.6365	17.2542	16.2838	21.1782	25.1675	28.5446	29.3798	25.7667	19.8132	42.0524	25.9443	27.1057
THIAR.g003188	3.16551	6.16486	5.09754	7.04162	4.00468	3.7187	10.561	11.7243	14.716	6.65445	6.43323	2.31728	14.0159	6.03949	8.60853
THIAR.g003190	0.164394	0.0691871	0.0870335	0.0972477	0.0908889	0.0831164	0.340141	0.196041	0.148652	0.291102	0.434071	0.339431	0.203857	0.16298	0.40246
THIAR.g003191	1101.71	1073.66	1333.75	1248.52	1114.71	1196.71	1212.3	1369.53	1179.4	908.364	844.763	709.6	1357.58	926.921	1297.92
THIAR.g003192	19.482	21.2246	28.6509	19.5024	22.8031	20.7569	22.7629	19.7809	22.5719	47.1189	40.1875	41.0992	19.9161	14.0433	21.6493
THIAR.g003194	1.56372	3.15094	1.06733	1.00911	2.51501	2.73118	0.726673	1.84933	1.67107	0.594983	1.99226	1.72107	1.45431	0.667581	2.16138
THIAR.g003197	8.24318	12.3317	14.6865	13.0618	15.0282	14.9875	15.4747	15.4577	17.8486	17.4116	13.1963	8.96453	16.3595	7.83918	11.9013
THIAR.g003198	0.334686	2.45402	2.29379	4.75161	2.86192	4.12882	2.82425	3.77343	1.12984	2.29874	0.0271911	2.58825	5.22933	3.52065	1.42597
THIAR.g003199	3.49351	5.31779	4.59194	3.36873	3.37451	5.72521	3.67523	4.38803	0.919855	0.413702	0.489355	1.26626	5.92554	3.21832	0.496702
THIAR.g003205	5.80388	7.71353	7.58614	6.83372	5.62946	4.58176	7.38606	6.02701	6.62918	6.55644	5.02551	6.02039	6.37636	4.59041	7.60945
THIAR.g003206	18.2196	25.2188	28.2943	22.666	25.5744	27.2767	30.6999	27.784	24.7733	23.9849	27.4459	22.6851	26.6724	19.1403	19.6675
THIAR.g003207	0.0898747	0.302597	0.467163	0.59932	0.513454	0.302932	0.627145	0.194865	0.108358	0.598002	0.62065	0.219307	0.46437	0.187582	0.509533
THIAR.g003208	8.16921	8.11814	4.94674	3.92484	5.07362	5.05823	244.301	231.485	157.978	33.9018	11.3808	42.516	98.0666	85.1994	6.58452
THIAR.g003209	20.212	33.6235	14.0743	28.3069	20.5001	7.05426	25.8677	30.4588	24.0231	60.3046	61.4332	14.4758	42.1286	46.0751	129.292
THIAR.g003210	12.0182	13.5864	15.8074	13.4167	13.3375	16.3217	16.9975	19.1723	20.4655	15.9291	15.4478	13.5351	18.1122	12.5236	11.6649
THIAR.g003212	22.1215	23.4488	22.115	31.5594	23.5862	24.3048	25.085	20.6292	22.6815	61.1309	26.502	8.06235	29.651	17.9558	38.6766
THIAR.g003214	5.69096	8.01167	7.15023	10.4807	6.69753	7.16801	8.65195	9.82794	13.9835	12.7935	11.1127	11.0756	13.8665	5.0429	8.1132
THIAR.g003215	16.7805	31.5625	35.4292	30.5128	49.4405	56.6391	26.4108	30.6723	30.9618	16.1119	14.3924	12.4873	24.7859	11.8104	19.4429
THIAR.g003216	6.78956	9.82172	5.85648	7.04168	6.41062	6.55341	6.2352	5.33397	5.9002	7.09717	3.62665	6.39279	6.91591	5.75576	6.81685
THIAR.g003217	2.87767	5.85759	6.07768	6.82736	5.13169	5.9766	3.11781	3.70689	5.52735	5.15922	4.24609	3.97167	7.8191	2.52611	5.00197
THIAR.g003220	2.97132	2.10612	3.86292	3.63312	3.33872	3.10186	2.36601	2.26918	4.0175	7.73051	6.50905	5.52758	4.77354	2.57605	4.71203
THIAR.g003221	0.63992	1.55897	1.24397	1.43025	0.793878	0.789117	1.53489	1.09643	1.44896	1.8492	1.1983	1.03709	2.43866	0.801367	1.91452
THIAR.g003223	4.09982	7.61579	6.12373	8.8039	5.31496	3.85976	10.083	8.64395	17.0873	10.8327	5.68542	9.19478	9.11609	4.64732	5.97479
THIAR.g003224	7.37785	9.59906	9.35171	7.16276	11.118	8.05453	10.2351	9.42804	8.73769	7.65151	6.84276	7.72081	6.39611	5.15107	4.77839
THIAR.g003225	10.4374	12.828	12.4225	15.7311	9.55914	11.3488	9.59879	8.73521	15.5263	15.5367	13.2405	10.3728	15.1656	9.51382	12.976
THIAR.g003227	132.652	161.838	103.078	161.433	130.732	117.834	114.556	96.4918	111.39	64.0488	161.698	5.76099	125.269	130.019	316.474
THIAR.g003228	1.16055	1.08837	1.08345	2.09291	0.738318	1.46289	1.98136	1.88204	1.05421	0.245684	0.213115	0.375995	1.79399	0.975533	1.72068
THIAR.g003229	13.4206	18.2328	19.1987	22.3634	17.9958	16.967	24.0854	26.0854	25.6179	30.0185	20.1497	14.7736	31.8723	17.5648	16.6572
THIAR.g003234	2.0441	1.15636	1.03659	6.3489	2.51751	0.739398	0.582522	0.0216194	0.300546	8.60354	53.9931	75.4826	1.75167	0.520286	16.4281
THIAR.g003235	201.779	230.929	233.958	191.322	197.319	179.374	236.797	218.763	181.246	109.598	25.2153	152.909	88.8415	152.321	140.311
THIAR.g003239	0.440491	0.933485	0.636723	0.616164	0.612239	0.530021	0.620579	0.515415	0.741732	0.941229	0.75573	0.562604	0.802561	0.397539	0.793963
THIAR.g003240	1.00703	0.54249	1.16322	2.02759	1.82617	1.83293	1.09819	1.93889	0.971308	0.466876	0.0490892	0.907312	1.49852	0.756661	0.913479
THIAR.g003243	0.53845	0.674026	0.861178	3.07384	0.526689	0.649178	2.29874	2.26307	1.37328	3.68049	8.35376	2.84547	0.256809	1.4264	0.490989
THIAR.g003245	0.598614	0.660434	0.714896	0.57618	0.661913	0.3796	0.790311	0.778743	0.978605	1.12369	0.717141	0.137119	0.83038	0.584465	1.27593
THIAR.g003246	4.23133	2.98322	3.23751	10.0589	11.0171	9.85552	6.60246	3.90496	7.32526	7.40531	6.91946	1.03861	13.9697	11.2091	10.3076
THIAR.g003247	1.12204	1.78947	1.09142	3.42986	1.43658	1.91088	1.61	2.07427	3.23958	1.40696	3.0946	1.99525	4.28398	3.06908	1.27834
THIAR.g003250	0.794462	1.34804	1.49669	0.939929	0.627479	1.06156	1.01298	1.34112	1.34555	2.31421	1.07191	0.596492	1.86479	0.805395	1.73534
THIAR.g003251	0.432459	0.938335	0.532834	0.781418	0.350671	0.349836	0.0842148	0.600096	0.382357	1.44801	0.351346	0.259756	0.536269	0.505461	0.772679
THIAR.g003252	1.17467	1.13294	1.25085	1.39765	1.238	1.3734	2.8415	1.50426	1.72605	1.5364	3.64591	4.13418	1.25181	1.33312	1.11625
THIAR.g003253	7.83642	9.38107	9.79452	8.37656	11.3312	8.10691	11.6604	8.80907	12.4035	10.8423	10.1621	8.82551	8.17268	7.75014	9.32046
THIAR.g003255	21.571	24.4957	25.6	33.9851	23.6437	24.9807	24.9837	29.8114	45.6098	55.1087	52.3622	34.5472	67.3395	17.3464	44.72
THIAR.g003256	23.8146	41.0092	37.6351	49.9969	36.05	37.033	25.6093	33.2995	38.108	32.8843	32.0528	24.9063	45.7746	21.9583	27.4962
THIAR.g003257	0.723003	1.54005	1.51688	1.04741	1.30523	1.10409	0.761436	0.787001	1.51212	0.437045	0.197796	0.232645	1.09783	0.979323	1.26239
THIAR.g003259	1.67535	4.99745	0.980324	3.9405	1.97437	1.89469	4.24981	2.53794	3.52151	0.141943	0.52385	0.136545	0.765397	2.93999	1.18159
THIAR.g003262	5.37622	15.5871	2.82275	1.10391	3.10746	0.617766	4.04498	2.0664	3.9284	1.57354	0.347442	0.0458697	2.77782	5.5595	9.95001
THIAR.g003263	22.1124	28.3618	34.504	25.6784	24.5119	27.8515	28.5991	23.0707	23.1186	13.6317	12.2918	8.86285	37.0416	15.1295	23.0218
THIAR.g003264	2.12205	5.13455	2.92341	3.99518	2.84155	3.01196	4.81477	3.49506	4.06066	3.56017	1.68449	0.898948	5.60085	3.07188	2.64895
THIAR.g003267	379.15	477.645	415.945	334.945	408.468	517.281	369.485	480.987	668.326	165.222	245.409	211.308	407.869	258.283	276.435
THIAR.g003268	6.94986	6.69052	6.96698	8.17635	7.15121	7.36597	6.34254	8.71716	7.73169	6.60488	5.84234	4.68922	8.26107	5.79893	6.87507
THIAR.g003269	16.3286	16.5802	14.0438	16.3305	11.9587	15.3676	14.1093	21.6099	14.6585	3.64126	5.59928	6.5279	14.9013	25.7594	13.9169
THIAR.g003275	4.93339	1.72532	2.22776	0.144302	0.0618137	0.0282638	0.0136077	0.018181	0.0168498	0.233975	0.204378	0.110177	0.103983	0.0350031	0.028812
THIAR.g003276	49.0111	137.652	218.904	528.728	237.739	299.491	83.5317	142.527	110.405	140.806	187.382	41.1083	604.451	42.5769	196.522
THIAR.g003277	0.34187	0.298417	0.153569	0.318671	0.0630033	0.0384103	0.73971	0.46945	0.206088	3.69335	0.16202	0.12834	0.0235519	0.190276	0.606907
THIAR.g003279	0.725174	1.8061	1.38843	1.17955	1.05449	1.03463	0.7351	0.865847	1.1378	0.46055	0.399498	0.313256	0.702154	0.435405	0.757745
THIAR.g003280	1.33295	2.13708	2.39201	1.78182	2.2898	2.69571	1.36738	2.29142	3.12805	3.67842	3.97399	3.32406	3.7781	1.40097	4.07291
THIAR.g003281	11.6274	14.0388	15.6394	15.1917	13.3	13.3667	11.2265	13.3462	16.6001	20.297	18.0489	10.7352	17.8829	11.0551	14.2751
THIAR.g003282	0.827717	2.501	1.05415	2.68444	1.85395	1.54518	1.38454	1.51854	1.99588	2.76054	2.14673	1.24292	3.21081	1.46179	1.83767
THIAR.g003283	7.05039	11.6777	12.1401	8.99815	9.76663	11.4492	10.1568	13.3317	11.8183	9.72094	8.1129	6.28728	13.098	7.22087	9.40182
THIAR.g003285	13.7846	17.7691	18.1606	25.865	16.344	16.9056	16.5211	25.8905	28.9004	14.7934	16.2927	12.4382	20.8692	10.2603	14.637
THIAR.g003288	0.726516	1.37129	0.572179	0.170488	0.693793	1.10196	0.643081	0.300724	1.075	0.425282	0.201221	0.260341	0.859963	0.24813	1.22545
THIAR.g003369	14.0191	14.5257	16.5533	17.4725	16.7229	17.9561	17.3452	18.6797	19.6339	27.8653	27.3007	15.3101	18.2272	14.7542	22.5666
THIAR.g003370	7.9464	11.986	11.7334	13.8905	12.4395	12.7092	11.2213	13.1341	12.338	15.567	10.6548	8.36151	14.3167	9.99422	9.06897
THIAR.g003371	32.3889	45.5514	42.837	58.988	45.0392	41.8243	41.895	48.2786	52.9679	45.4277	39.9505	23.9782	67.1835	32.1329	44.2581
THIAR.g003372	4.86405	5.12155	3.81928	5.46664	2.26617	2.92896	3.51209	4.15921	2.99807	14.4987	8.3253	3.75457	4.77788	2.66918	7.49258
THIAR.g003373	4.54062	5.62673	5.29948	5.40254	4.28856	4.424	3.63818	4.73786	4.81863	5.48203	4.55358	2.05082	4.39889	2.57655	5.33863
THIAR.g003377	0.120892	0.491825	0.5062	0.409577	0.5347	0.473693	0.205991	0.235904	0.327945	0.661667	0.755043	0.340376	0.768295	0.62449	0.43615
THIAR.g003378	5.62468	10.3405	9.28148	9.1954	11.7281	12.4585	5.00717	3.97219	10.4628	7.93342	8.0949	5.79164	9.10053	1.94541	8.50356
THIAR.g003379	42.3754	54.2644	47.596	51.6715	47.919	51.5543	57.8613	63.8793	55.5742	65.6045	69.364	45.9354	57.0559	40.1923	64.7881
THIAR.g003380	3.14373	4.94926	4.60638	4.84643	2.57493	3.20832	3.71284	2.49927	3.87799	7.23491	4.32776	1.77026	5.59488	2.02311	5.73095
THIAR.g003381	2.35602	5.38445	3.51312	4.20185	1.65783	2.7289	3.87894	1.72753	0.929634	0.82749	0.208813	1.1096	1.22175	2.25306	1.19221
THIAR.g003384	2.5584	3.92689	3.69399	4.0304	3.74417	2.47287	3.59003	2.64302	4.80826	2.66487	1.55891	3.0508	4.43222	3.43944	2.71475
THIAR.g003386	131.355	138.257	152.091	149.826	181.673	142.738	186.995	211.194	227.453	79.7295	27.9537	92.8481	112.495	98.4826	93.558
THIAR.g003388	5.80388	20.4837	23.5523	16.7558	21.786	22.6257	86.5507	99.9424	159.008	623.222	447.549	174.763	32.955	15.397	30.9363
THIAR.g003389	3.31534	3.649	4.55604	3.64606	4.26707	3.99918	3.70552	4.74287	6.36203	5.61495	5.39135	4.68225	5.82967	3.73793	4.21959
THIAR.g003390	7.26633	13.9314	11.6282	10.1599	5.10538	7.80681	6.92764	5.41569	3.55903	0.194952	1.75259	3.58027	9.76147	3.98106	4.36922
THIAR.g003391	45.6164	43.9661	43.6655	32.8447	40.5155	39.3463	42.3592	38.669	39.9115	30.2567	33.6504	42.9306	36.0088	39.8686	25.8507
THIAR.g003392	0.333693	0.660305	1.05491	0.952036	0.835056	0.950116	0.82082	0.548343	0.974034	0.542824	0.856121	0.613165	0.805811	0.505856	1.36682
THIAR.g003393	2.61036	3.67756	3.36805	6.03924	4.60592	5.39141	2.93369	3.08877	4.38597	4.66699	3.79028	3.75297	5.69912	2.69513	4.56567
THIAR.g003399	2.09793	2.35449	1.30486	0.833138	2.14132	2.61093	2.67121	1.67951	3.50221	1.24696	1.76999	1.99922	7.20422	3.43559	38.0938
THIAR.g003400	1.34342	1.3695	1.95265	2.96206	1.80732	2.25274	2.12558	1.71853	3.41486	2.26351	2.33296	1.18517	5.40028	1.12157	4.59287
THIAR.g003406	71.519	76.5272	81.2575	88.0871	72.2612	79.3978	77.2633	79.7999	82.8063	89.0849	94.937	75.2318	92.6642	65.8878	106.719
THIAR.g003407	13.8242	17.6355	17.117	23.4901	13.9663	19.9122	18.2052	23.1592	17.1468	19.5961	11.9989	7.05646	30.3387	10.3373	16.0952
THIAR.g003421	0.535223	1.28969	0.509134	0.548568	0.48738	0.716305	0.827681	0.901065	0.797128	2.89899	1.93758	0.549592	1.15172	0.650543	1.07096
THIAR.g003422	16.7322	19.7639	18.0688	18.3845	14.1862	13.565	16.8933	16.0133	15.4093	11.4755	5.56833	8.40566	12.2798	12.564	13.4091
THIAR.g003424	0.912535	1.11092	0.696755	1.07796	0.564372	0.516108	0.873451	0.382295	0.484834	0.358529	0.207334	0.296121	1.43846	0.871597	1.29138
THIAR.g003426	0.865715	0.605251	0.377043	0.952487	1.00434	1.43508	0.373097	0.57234	1.04375	1.20627	1.05501	0.703267	0.580761	0.924176	0.614421
THIAR.g003428	54.2254	66.4406	59.2777	45.9601	38.5718	46.0135	32.4407	49.4524	50.6167	24.8373	13.3527	34.9419	23.2921	43.7539	28.7543
THIAR.g003429	2.29726	2.6656	2.89343	2.44568	2.31056	1.77174	2.43898	2.31316	2.26896	3.62703	1.55005	1.75404	2.8809	2.08043	2.27435
THIAR.g003431	64.3314	84.5793	90.5725	201.527	153.578	169.285	159.163	191.799	196.34	135.477	100.943	65.2603	259.228	132.462	208.92
THIAR.g003434	2.73754	2.47969	3.00963	3.67671	2.61983	2.38174	2.58429	3.3534	3.87854	7.12249	3.01437	1.47111	4.25627	1.91422	5.31423
THIAR.g003435	2.85576	3.205	2.78172	4.51099	3.794	3.2756	3.71436	3.32695	1.77292	0.98804	0.259716	0.984064	2.29919	2.82897	1.86727
THIAR.g003436	3.66561	4.76345	4.45697	2.49002	4.26654	3.90168	5.51019	5.27058	6.28027	3.97527	4.232	2.02792	5.9012	4.10721	4.64024
THIAR.g003437	13.556	18.9226	15.4812	22.2894	16.8674	16.4698	16.8451	19.2722	21.5492	18.1033	11.6327	14.7831	30.4231	12.3894	14.4586
THIAR.g003438	1.27658	2.18998	1.89588	6.54342	4.61784	8.31679	5.82421	6.14464	5.32093	1.38566	4.53379	1.88956	7.53064	3.95095	8.19611
THIAR.g003439	39.7393	34.1991	40.2638	40.0591	32.5962	34.9355	35.641	48.3547	46.8173	37.0592	33.2946	17.9213	70.7954	30.3954	50.109
THIAR.g003440	6.59551	7.50349	7.89674	9.83411	7.85905	6.54745	7.62414	9.01113	7.55249	7.87326	10.2031	10.5823	12.1374	8.14636	10.7722
THIAR.g003441	1.15138	0.73839	0.759971	0.318435	0.181875	0.332643	0.080076	0.213977	0.495772	0.317735	0.200448	0.277864	0.611897	0.92691	0.423868
THIAR.g003449	46.7429	58.2025	61.6005	43.6383	52.2981	51.5636	91.8219	85.1348	92.3004	55.8856	43.5664	43.9096	56.4703	43.9999	50.7391
THIAR.g003451	0.105404	0.236588	0.258722	0.27208	0.21853	0.186519	0.205258	0.231391	0.238276	1.1029	0.730566	0.140965	0.449301	0.36299	0.196927
THIAR.g003456	0.803172	1.28093	1.61134	1.63677	1.82294	1.36784	0.329275	0.219969	1.37607	3.10302	1.90607	0.285646	0.995971	0.158812	1.0022
THIAR.g003458	4.49424	4.82024	2.83858	3.17171	1.56673	2.28344	2.52208	1.35365	0.533842	5.47414	1.4839	0.872671	1.70212	2.05162	3.24056
THIAR.g003461	8.11139	11.4105	8.56838	12.6907	8.79109	8.23966	9.26037	11.116	9.16738	5.61373	3.68235	3.16594	10.7342	6.14123	8.15693
THIAR.g003462	1.61476	1.88671	2.96389	1.299	1.57761	1.0289	0.936889	0.287762	0.160015	0.142433	0.283046	0.112104	1.81037	1.32964	0.171009
THIAR.g003466	237.209	207.38	187.118	265.398	180.437	197.599	136.794	304.39	219.298	221.52	236.213	206.968	350.643	166.094	173.941
THIAR.g003467	21.3827	20.8921	22.7619	16.0175	22.8093	24.8439	21.3096	20.0718	22.9494	24.5134	37.9121	30.5978	18.3009	22.472	17.8922
THIAR.g003468	5.78944	12.5658	10.1951	11.8427	7.16258	6.9477	6.01992	6.83523	9.49552	10.3677	5.0053	3.38311	7.43654	5.12977	6.73339
THIAR.g003474	38.87	50.3863	53.198	54.8719	47.3683	49.02	38.4161	44.7653	47.1408	44.7452	33.4079	36.731	57.7838	44.5178	43.0704
THIAR.g003475	11.2564	14.8512	15.9894	17.0488	16.2473	18.5777	19.5322	23.7481	47.9533	42.4982	31.0669	16.2683	36.3426	13.7763	31.5536
THIAR.g003476	14.2373	19.1125	14.7269	15.3031	14.9835	17.1277	14.5088	13.4891	12.6118	11.7321	7.67101	10.1052	11.6375	13.4723	10.5467
THIAR.g003478	19.7032	20.8256	24.4724	19.9927	28.922	29.8814	24.537	27.6611	28.8713	37.751	34.0465	25.5224	15.9567	15.4824	17.8194
THIAR.g003480	0.716072	1.50013	1.00634	1.44792	0.923756	0.639603	1.16203	1.25759	2.05761	2.3669	2.67611	2.31183	1.37634	0.956513	2.04214
THIAR.g003481	1.18705	2.2316	1.7877	2.27548	2.23192	2.08663	1.58983	1.72017	2.79591	2.58008	1.26959	1.28046	2.84461	1.63706	2.40073
THIAR.g003482	77.6232	113.287	117.064	107.891	158.636	159.185	54.5242	62.352	105.455	137.062	126.456	81.0595	119.67	40.5198	98.2287
THIAR.g003483	95.5465	146.555	144.265	140.882	182.259	187.635	71.7005	93.7297	131.987	187.866	128.489	109.611	129.956	49.2545	118.023
THIAR.g003484	19.104	38.8867	25.1678	46.3319	26.1634	27.0825	8.20633	11.4517	13.925	20.904	41.5409	39.4446	31.1219	11.1801	20.2071
THIAR.g003486	26.1868	27.613	20.9965	18.1371	14.2923	12.2699	15.6207	10.4821	12.0275	29.7709	25.0451	22.4431	16.177	24.0246	22.5932
THIAR.g003487	2.59588	3.13744	3.80577	3.99469	3.90076	4.44214	3.30524	3.50689	2.80873	3.55731	3.65017	3.33581	3.71424	1.95881	2.46998
THIAR.g003497	0.915641	1.00372	0.442738	0.137416	0.164819	0.258385	1.4928	0.0277015	0.898561	6.1427	1.01205	0.57556	0.184839	0.346662	4.32409
THIAR.g003498	52.3611	59.2034	56.8502	43.3783	53.1782	50.2944	48.5398	44.7615	49.9889	49.8499	51.5604	34.549	60.0817	35.1931	50.1951
THIAR.g003499	1.78708	3.32275	2.8653	4.0622	4.24703	2.37345	3.0905	5.41303	4.50214	7.55694	6.17595	4.17547	7.17739	4.6763	5.49883
THIAR.g003504	9.68023	9.74789	10.6646	13.0501	6.74488	6.55359	6.4396	6.08092	10.432	17.5682	17.2711	7.29914	15.416	6.41412	18.2993
THIAR.g003505	11.2514	13.7415	13.4081	13.0432	11.8359	13.076	15.6272	14.7364	14.9156	13.244	10.718	8.60056	14.0311	12.3049	14.904
THIAR.g003506	289.241	244.525	244.594	211.637	237.426	227.61	200.74	166.57	179.114	210.103	254.32	269.606	147.221	349.585	179.783
THIAR.g003507	3.61934	4.70333	3.6746	6.56444	4.50758	4.25694	3.5426	4.55975	1.83734	6.42735	3.29645	2.27407	6.49601	1.90841	3.39699
THIAR.g003509	4.08215	1.52712	3.06867	2.00711	2.50767	2.94843	2.52361	1.85446	2.57801	10.4307	8.76502	4.37847	4.98171	1.46059	7.07989
THIAR.g003510	19.0479	28.6194	26.6574	17.9593	33.698	32.5246	15.6562	14.3473	16.0056	34.7594	25.6793	14.4622	22.3254	25.5579	25.7177
THIAR.g003511	1.40507	1.5769	2.24127	0.777198	2.33047	2.36797	1.07492	1.08802	1.65369	1.55098	1.22307	1.01727	1.65938	0.921673	1.41385
THIAR.g003512	4.05421	7.07454	4.56215	7.42691	6.18931	5.28974	17.3434	15.6524	26.2059	7.74742	6.43884	4.8605	11.5144	10.1869	5.60802
THIAR.g003513	3509.75	2862.25	2798.89	2210.75	2483.11	2672.11	2149.4	2003.33	1275.72	2113.53	2976.15	3554.34	1820.19	3400.59	2760.62
THIAR.g003514	5051.32	4062.4	4593.65	2890.78	3960.37	4554.29	3397.63	2639.99	2161.64	3761.45	5157.95	6082.19	3218.49	5687.72	3959.92
THIAR.g003515	19.908	24.2459	16.7783	13.0375	11.5773	12.0038	7.25102	7.28996	2.9336	15.5727	8.08702	17.9366	3.56588	7.4792	4.94026
THIAR.g003516	2495.92	2061.67	2510.16	1448.16	1704.1	2273.65	1977.41	1595.66	975.826	1993.68	3465.54	4331.12	1644.36	3833.33	1836.11
THIAR.g003517	0.28877	0.462977	0.667113	1.06486	4.42465	6.04854	1.24517	0.536662	1.74078	6.00325	5.32894	5.24994	0.66502	0.154982	0.722893
THIAR.g003519	2.90981	3.83743	3.92695	3.55324	3.78083	3.14049	5.88582	4.77955	7.70156	4.37817	4.44153	2.46057	3.35317	2.85871	3.60536
THIAR.g003520	0.98004	1.94981	1.23495	1.2074	1.18219	1.71173	2.08198	1.50675	1.45013	1.14738	0.922894	1.05357	2.48583	1.39466	1.28573
THIAR.g003521	0.579115	1.99981	1.08058	1.95484	0.935898	1.30632	1.43136	1.39085	0.913046	0.745795	0.651454	0.602039	1.43626	0.948366	0.780624
THIAR.g003522	39.0234	21.3332	21.4845	58.2799	11.3003	49.9686	9.59852	6.23836	5.28872	2.44999	2.43337	3.48829	7.35026	55.76	20.0153
THIAR.g003523	8.69008	10.6095	10.5805	11.4433	12.9851	12.1122	15.3218	11.8397	7.71634	8.77152	6.15378	6.28215	11.6498	10.7355	8.53401
THIAR.g003531	39.6346	33.1511	25.97	46.9088	19.1659	40.8348	17.1197	9.85768	11.8438	19.8676	2.32243	27.7992	4.92331	25.8256	27.2445
THIAR.g003532	1.20914	0.771353	0.896811	0.837788	0.492578	0.347493	1.04099	1.24183	2.80819	7.70381	5.00999	11.2381	2.76204	1.2273	6.96658
THIAR.g003533	4.0416	4.85669	4.32684	3.53692	3.67327	1.85401	3.9256	4.47551	6.32272	2.83093	2.05422	1.49874	6.46641	4.01198	4.42009
THIAR.g003534	0.0672882	0.780344	0.880876	0.868459	0.44642	0.612366	0.720684	0.320965	0.594926	0.23108	0.273338	0.0505208	0.417203	0.30897	0.554882
THIAR.g003535	19.2159	27.112	23.0964	31.6208	24.9258	22.3329	24.6691	24.924	29.5383	37.2301	31.8489	33.9711	34.4348	20.1366	27.4878
THIAR.g003536	3.36479	2.89921	3.46038	4.24472	2.83245	3.42437	2.43073	2.9935	3.6511	3.80207	4.39153	4.49849	5.86841	3.87389	7.45148
THIAR.g003537	1.06281	2.32877	1.5784	0.91448	1.95865	1.2794	1.9711	2.79816	5.0645	2.77	1.57274	2.33691	4.45587	3.58088	2.81709
THIAR.g003539	1.58745	2.11947	2.32369	2.93198	2.08822	1.95115	1.63893	2.13634	4.42181	2.50257	1.36753	1.1405	3.6146	1.43955	3.3432
THIAR.g003540	0.265494	1.05163	1.04629	0.987672	2.17586	2.58988	0.669071	0.792352	0.847308	0.301684	0.0190321	0.474889	0.522887	0.273804	0.579536
THIAR.g003541	1.73649	1.05467	1.36867	5.00978	1.5135	3.22261	3.14286	4.06624	5.04929	1.49963	0.672201	2.3468	3.67333	2.83977	4.56968
THIAR.g003542	70.9647	83.1704	90.1599	92.1097	87.2438	79.8556	121.327	113.097	174.474	90.059	93.3722	59.2988	156.299	79.9728	101.079
THIAR.g003543	6.11988	7.0669	9.13014	7.36573	7.23988	7.91805	7.73921	7.67364	9.22751	7.14064	4.33105	4.43433	7.44264	5.22621	6.93156
THIAR.g003544	0.381196	0.80215	1.43103	0.737989	0.92204	1.06001	0.440753	1.33273	0.631936	0.675002	0.174205	0.563469	1.50673	0.447533	1.10513
THIAR.g003545	6.58434	6.67147	8.21196	8.54753	6.26469	6.95658	7.53984	8.26683	12.8901	9.15553	9.69684	6.01731	13.7799	6.48547	10.7218
THIAR.g003547	9.84341	56.9738	57.7447	18.0337	179.856	202.574	7.4664	13.285	17.3349	80.1897	95.3819	25.8254	32.5044	10.2031	12.7307
THIAR.g003553	14.7789	15.0058	16.7628	14.5211	14.932	12.7258	16.8001	19.7274	24.2342	14.8519	13.6749	10.8179	16.7089	11.6391	14.8826
THIAR.g003554	27.759	33.5881	36.4356	41.8433	33.7306	39.3159	37.7901	61.7476	47.0998	54.9156	53.1756	38.5392	45.9253	31.0059	51.9236
THIAR.g003556	10.2319	13.671	13.1536	13.1604	11.5577	11.4702	12.9513	14.7452	20.8439	17.7093	17.1989	9.63594	19.8525	8.53857	17.5662
THIAR.g003559	12.0342	13.863	13.8574	14.8798	14.4242	13.0772	15.0157	17.9197	22.7226	16.6789	17.0148	17.305	20.3769	14.0157	14.5462
THIAR.g003563	62.0788	66.6361	67.8826	68.2287	64.7991	74.7138	52.7076	68.1246	77.2406	70.2105	80.3601	66.5584	75.4068	79.0538	92.3738
THIAR.g003566	0.170574	0.984519	0.591089	0.912061	0.538889	0.566725	1.11513	1.42651	0.910751	2.0084	1.90054	0.384207	2.2965	1.09856	0.929371
THIAR.g003567	20.8932	55.2931	68.0478	113.323	104.727	119.308	15.019	24.4164	44.0545	121.425	125.98	21.5954	74.2206	6.66254	48.7476
THIAR.g003569	12.9323	14.9233	18.3366	28.996	10.6428	11.6239	44.1712	47.3556	65.2272	18.4461	27.712	21.2432	50.6553	15.1667	19.7254
THIAR.g003570	4.87632	6.83485	5.21447	8.87707	7.62879	7.96687	6.34441	5.4572	8.62618	10.9965	10.3022	7.48227	9.00428	3.70661	6.12396
THIAR.g003575	26.5266	29.5273	29.7224	34.983	30.2107	27.9926	29.8397	33.8505	34.3348	14.8933	15.5028	15.1409	24.2001	22.6288	18.1793
THIAR.g003576	5.02493	12.6588	11.3307	9.76269	12.0288	11.946	12.2056	11.857	21.2364	14.4914	9.38094	7.46529	12.628	5.18812	5.92356
THIAR.g003577	69.6528	76.3495	81.2662	82.7082	71.877	78.9029	67.093	84.6777	78.9004	94.9533	78.9496	73.5538	82.6741	63.5517	85.6779
THIAR.g003578	531.527	426.869	395.899	222.644	444.616	486.517	317.464	226.155	336.695	186.19	272.261	376.253	197.812	579.424	282.87
THIAR.g003579	24.3302	36.8566	30.976	32.9789	26.1207	21.9361	27.8849	31.01	33.0813	30.2562	24.3732	25.518	40.5375	18.1469	26.9134
THIAR.g003580	2.57806	3.13161	2.80273	2.70105	1.4421	1.38012	1.03361	1.30207	2.08435	3.08571	2.03291	0.649007	2.97124	0.569732	2.06343
THIAR.g003581	4.00748	10.1945	10.4465	5.39971	13.8845	15.4045	3.42045	4.32599	9.90314	5.65869	6.30384	4.47488	4.44079	2.35622	4.0137
THIAR.g003583	7.96014	9.9817	10.4275	14.4637	13.6699	11.3767	10.8248	11.3389	10.2942	9.10583	3.68518	5.10846	10.4775	7.4624	7.70103
THIAR.g003585	58.7574	57.5944	73.0562	67.9263	73.5764	82.2623	81.1412	96.3042	85.4399	63.5989	57.1882	48.2	81.741	51.1951	64.6034
THIAR.g003586	2.78521	3.27744	2.76101	3.88984	3.55087	2.74279	2.58033	3.4881	2.55609	5.84869	2.68497	2.78562	3.75019	2.69401	3.10665
THIAR.g003591	2.57603	3.8264	2.80052	4.36783	2.56916	2.24731	5.01641	5.19104	5.45037	2.01649	1.72353	1.50747	5.51189	3.73197	8.25242
THIAR.g003597	6.97502	7.06647	14.0356	9.91888	6.80521	6.30303	8.03597	12.5228	20.6431	3.84096	2.51928	1.58174	13.3654	5.77048	5.38422
THIAR.g003603	5.49699	5.05566	4.65328	5.12254	4.41057	5.17719	4.44412	6.6864	6.57962	5.9802	5.58649	6.01201	4.82324	3.37979	6.60723
THIAR.g003604	10.7315	15.6511	11.4884	11.5461	6.45637	5.81396	12.9352	12.0327	12.5079	9.0832	6.48462	4.02197	22.4967	10.5544	16.639
THIAR.g003606	5.23247	6.24342	6.06061	5.45461	5.43607	6.19219	5.29067	6.52647	7.07112	5.01683	3.50362	4.24159	6.45286	2.89826	5.06761
THIAR.g003607	1.36072	2.35613	1.67654	1.28789	1.83418	1.83458	1.60249	1.38242	2.59364	4.10552	3.71132	2.34978	5.14241	1.21715	3.90062
THIAR.g003610	16.1287	25.5061	25.7576	16.6375	18.1719	19.8303	20.1059	20.9819	27.3269	18.5678	26.2815	29.3795	17.3487	21.1159	30.0389
THIAR.g003611	28.2041	126.34	151.49	83.7869	97.7175	110.603	88.3505	114.185	103.948	26.5316	32.1785	22.8189	67.5166	30.5902	41.1026
THIAR.g003612	5.36099	6.98702	8.56456	1.5903	3.84833	6.38271	6.27224	6.77731	3.59662	3.09009	0.0790307	3.96829	2.22489	3.4109	1.33695
THIAR.g003614	2.89701	3.54687	3.54913	3.75523	2.44064	3.17035	3.32139	3.19773	4.71754	6.4926	4.49332	5.50839	4.10563	2.18303	4.03334
THIAR.g003615	5.00824	8.96923	8.27131	10.4798	7.11669	7.26234	7.24196	7.62425	10.1493	11.6095	6.72665	5.52036	11.3902	6.67211	7.0517
THIAR.g003616	23.7659	17.8872	17.6919	16.2668	13.0613	13.4017	17.6372	18.8224	17.9552	33.1172	48.5922	62.8879	19.799	34.5393	24.5269
THIAR.g003617	2.84458	3.89051	2.73015	3.96037	3.42047	3.47179	3.18958	4.1213	4.33946	3.07589	2.57718	2.83935	3.50684	2.86641	2.78685
THIAR.g003618	16.5164	34.9621	57.8344	16.7502	12.7362	10.7838	22.3938	30.8696	64.1098	46.7306	39.2908	16.525	25.9581	11.2945	28.6939
THIAR.g003619	39.6068	27.662	36.8949	34.6975	24.8995	33.6977	57.6906	62.8825	83.3094	11.5176	8.69327	15.5281	54.9235	32.1329	33.3087
THIAR.g003620	699.981	404.729	428.052	306.6	355.183	321.085	126.457	52.2874	60.5971	111.964	95.6872	29.1332	86.0966	335.572	379.767
THIAR.g003622	20.0979	18.9715	17.2999	24.1391	18.4076	20.7681	13.4748	14.2308	10.2899	12.4094	9.97592	13.1467	12.5636	15.3079	19.0897
THIAR.g003623	2.27026	2.07387	1.98202	1.60135	1.19678	1.54823	1.67072	1.57973	0.445583	0.985894	0.0643412	1.21894	0.949322	1.55375	1.76873
THIAR.g003624	12.5964	10.2237	11.0614	13.437	7.35784	10.6764	9.53924	9.29539	5.09189	6.4824	6.91227	3.09719	14.8589	4.88912	17.7173
THIAR.g003625	21.9154	25.347	23.4509	25.1817	19.8574	25.0844	26.2581	20.9469	22.8627	37.1211	26.3735	14.6032	27.6667	19.4398	26.0729
THIAR.g003626	3.56256	20.8833	2.10856	1.04501	5.07873	0.952699	0.57335	0.287266	0.816445	0.92896	2.43987	0.862129	0.255571	1.64075	0.652509
THIAR.g003628	7.32776	5.68163	6.96509	8.37555	4.57276	4.85013	5.35309	5.5162	8.07664	5.38802	5.37373	2.42404	9.41664	4.60339	11.2345
THIAR.g003632	0.724103	1.68782	1.17955	0.623045	1.53975	1.12646	1.392	1.25599	0.738707	0.717318	0.362024	0.418204	1.15118	0.69753	0.822955
THIAR.g003634	2.23459	3.45912	4.27227	4.97256	2.47088	3.50624	4.5766	4.10989	9.94045	6.54935	5.07078	3.1241	6.3064	3.8598	7.62505
THIAR.g003635	0.380808	0.630893	0.335139	0.491493	0.180461	0.238375	0.300158	0.117952	0.808931	0.677236	0.331482	0.204225	0.13492	0.295214	0.467304
THIAR.g003636	0.382083	0.361807	0.35859	0.57019	0.369674	0.205251	0.325521	0.295126	0.143956	0.215273	0.0145509	0.0403414	0.207288	0.149525	0.184616
THIAR.g003637	0.811068	1.94464	1.25625	0.737525	0.815302	0.596464	1.09483	1.27095	1.26678	1.21068	1.59494	0.871919	1.64579	1.2927	1.40607
THIAR.g003638	1.45285	2.91917	2.3278	3.841	1.94332	2.34582	2.80639	3.68861	4.09657	1.59941	0.856707	1.55705	3.86473	1.76071	2.05315
THIAR.g003643	285.619	206.263	195.493	90.4282	97.3101	84.197	55.0454	41.5607	41.6435	48.3193	34.5748	4.69884	23.4298	101.064	85.1541
THIAR.g003644	4.8053	7.94046	6.56256	5.945	4.15386	4.12078	4.66587	5.59505	6.25765	5.88064	3.04124	2.07802	5.21806	3.52414	6.64997
THIAR.g003646	0.63584	1.5423	0.781841	0.529452	0.748435	0.373326	0.738927	1.14737	1.16227	0.845261	0.924847	0.138599	1.04282	0.565087	1.50112
THIAR.g003648	19.9104	21.8733	20.2451	20.4696	18.2776	18.8255	15.2451	12.0185	23.1035	18.7192	21.0364	19.7741	19.4544	12.1937	22.8521
THIAR.g003650	2.45596	3.00314	1.71482	2.79131	1.84421	2.11276	6.10316	4.19639	2.3865	12.8637	2.27823	3.38518	2.59095	2.57063	3.77848
THIAR.g003651	49.4735	46.0007	43.327	30.9878	35.4364	35.5537	33.3644	24.8476	24.8606	69.7942	48.6331	54.6835	31.9597	35.2678	46.0037
THIAR.g003655	1.29187	2.79973	1.89359	2.47229	1.93091	1.66668	2.23812	1.72697	3.8885	7.34321	4.99448	3.06037	4.04362	1.42813	3.29699
THIAR.g003658	5.04474	6.3677	4.68129	4.12209	3.4245	3.5965	4.68813	4.39091	3.7631	4.25324	3.61202	2.01645	5.64065	3.15117	4.47682
THIAR.g003660	2.19536	2.74342	2.51787	2.00954	2.01431	1.74759	2.10724	2.00525	2.72193	2.18558	1.29026	1.50802	2.18174	1.91081	2.84074
THIAR.g003661	12.6712	15.9688	13.4168	14.7188	10.8294	10.7041	16.296	17.3083	10.9486	8.87304	6.08024	6.89744	12.0138	10.5126	9.00694
THIAR.g003668	5.45463	10.1226	10.0173	10.3887	19.4157	22.9714	10.6519	10.8965	10.9976	25.9804	19.7553	11.0208	11.1213	8.18672	8.96036
THIAR.g003672	0.641481	0.916274	0.538889	1.88166	1.41862	1.41525	1.817	2.20007	1.82805	2.62853	2.98485	1.7076	2.96492	1.89876	2.04382
THIAR.g003675	19.2759	25.4799	23.0282	28.2065	22.8093	18.7283	13.2879	17.7538	19.6763	21.1792	24.602	9.95135	23.2401	14.9245	25.5418
THIAR.g003678	1.13336	0.96669	1.02113	0.2633	0.350897	0.481333	0.397267	0.235904	0.382603	7.53133	6.9335	3.93134	0.618384	0.879964	0.747686
THIAR.g003679	15.4876	20.858	21.0083	19.584	18.3982	21.0574	18.4219	20.0663	19.7325	19.4331	12.9058	15.981	19.1016	14.5463	12.1029
THIAR.g003680	6.23174	6.20557	6.21432	5.26559	9.17107	11.1219	6.54786	3.5966	7.89169	11.5473	11.601	9.45871	7.50527	5.52079	9.85883
THIAR.g003681	107.068	121.781	130.459	122.494	124.429	119.206	109.065	131.913	108.463	68.743	63.4187	66.5	134.175	95.6243	89.4393
THIAR.g003682	7.19974	9.05228	9.06674	13.9037	12.3905	12.6446	11.7539	14.7183	17.6871	10.5965	10.8851	5.18211	19.3328	13.7615	11.5507
THIAR.g003686	10.4927	11.6022	9.90346	10.9459	7.11879	7.32377	7.32333	7.20758	11.643	11.5596	9.31682	4.32248	12.5893	8.95379	12.8897
THIAR.g003687	9.47153	10.3261	11.2673	15.2409	12.1868	12.7243	13.7135	11.9856	13.8812	40.062	22.1557	7.49461	18.3194	8.96516	13.6812
THIAR.g003689	261.756	212.357	222.571	197.801	216.749	206.481	196.806	183.627	193.789	198.024	241.669	246.056	133.145	260.128	149.076
THIAR.g003690	10.4701	15.2261	13.7974	13.7037	15.3277	17.7448	13.4969	12.6615	13.8679	18.4213	12.7595	10.2969	20.1152	13.1117	11.5526
THIAR.g003691	2.32567	3.5592	2.73077	3.34894	3.95302	3.32344	3.20016	3.52557	4.86636	4.70295	3.9585	1.38537	3.67047	1.80522	3.44734
THIAR.g003692	24.1186	23.9678	23.8093	18.1699	21.6759	21.7561	28.9149	34.6935	38.9424	37.1493	28.7449	24.8294	33.6632	34.8605	20.8638
THIAR.g003693	14.4891	21.8015	22.2876	29.4939	21.23	21.8443	13.5632	17.0538	15.5183	19.8542	13.3806	9.86038	29.8715	14.3458	20.9437
THIAR.g003694	17.1629	21.6178	21.7417	26.9112	24.3731	21.2704	20.1361	23.0286	27.8066	34.1039	29.0227	14.6806	27.8963	18.7397	27.8384
THIAR.g003695	1222.78	1031.21	1080.94	692.111	989.322	1232.44	965.591	683.502	771.931	825.127	1537.62	1635.83	796.981	1458.99	924.941
THIAR.g003697	46.2917	55.2788	45.3683	64.8788	53.2192	52.6131	45.7669	53.2914	77.4761	54.2045	48.3676	37.2631	62.3348	31.1933	42.2262
THIAR.g003698	33.1341	37.2006	31.9612	34.6309	26.7907	24.4736	31.8351	36.9011	29.2425	19.0532	11.8577	19.3185	26.1773	25.4029	20.9363
THIAR.g003700	0.0391147	0.175593	0.225906	0.55532	0.692012	1.14701	1.75191	1.73008	1.6034	4.33204	3.81339	0.836981	2.23119	0.195932	2.37883
THIAR.g003701	0.18422	0.0886067	0.334387	0.135866	0.0582	0.212892	0.076873	0.27389	0.0634588	0.271134	0.0641432	0.0889166	0.391614	0.659136	0.759572
THIAR.g003702	2.6154	1.42796	3.02104	1.45971	22.4322	18.584	5.71253	7.17264	4.3464	8.73902	4.99628	5.57259	4.82101	2.47857	5.61048
THIAR.g003704	1.71062	2.35803	2.55582	2.78377	2.54941	2.08697	2.78804	3.96694	5.13361	2.7537	2.5605	2.38722	4.81891	1.25737	3.50742
THIAR.g003705	20.6195	30.2902	29.3729	26.9098	23.9879	22.4539	29.8161	29.7861	40.3435	30.4088	23.5069	17.4309	38.322	17.8765	24.3925
THIAR.g003706	112.259	101.436	90.9115	71.1172	86.5725	70.354	101.296	91.689	58.6994	117.88	99.1213	148.75	56.3965	102.372	88.2494
THIAR.g003707	79.6251	70.3931	70.1767	48.7121	62.0742	51.8923	78.4541	69.4982	39.4477	70.1101	63.8632	90.1339	40.0679	80.1622	61.7152
THIAR.g003708	2.19367	4.81197	4.64547	15.9581	7.24013	9.51135	2.36245	3.19967	17.0309	0.428037	0.0405049	0.524055	3.50335	0.374606	2.98069
THIAR.g003710	11.8967	13.6833	15.769	19.4316	13.3181	14.7196	14.6233	18.2402	15.1451	9.20676	9.00499	9.81987	17.5243	13.1631	11.9774
THIAR.g003711	27.934	36.6603	31.3555	37.6973	35.9854	36.9564	30.1517	34.4851	40.8825	35.8958	32.4896	26.336	36.4071	30.0059	23.1979
THIAR.g003712	2.59647	4.88524	4.76339	5.65096	3.60286	3.47493	5.08101	5.26535	6.81332	6.72035	5.52185	2.32215	7.22864	2.61398	6.61235
THIAR.g003715	0.288712	1.13407	0.250117	1.44393	0.31924	0.510895	1.0893	0.751175	0.478619	1.02247	0.923581	0.447084	1.52157	0.813491	0.855606
THIAR.g003716	1.04652	2.47952	0.984978	1.25065	1.88579	1.2542	1.58507	1.81525	2.57022	2.69547	4.01501	2.18262	1.58613	0.970782	2.51709
THIAR.g003717	118.63	104.481	119.896	125.909	118.426	128.768	99.6509	107.203	140.049	150.904	166.359	166.905	114.27	122.077	117.614
THIAR.g003718	18.1124	20.0922	24.5538	28.4635	19.6568	22.9785	47.1506	55.5248	55.2504	17.9261	13.2846	17.7543	34.4702	23.3646	20.8743
THIAR.g003720	314.138	369.182	384.768	377.546	220.332	309.581	1448.57	1617.2	3621.34	699.325	387.58	172.823	170.676	134.716	378.518
THIAR.g003723	19.8963	19.7249	24.3979	26.2515	23.5861	25.4188	22.5209	27.4099	30.2131	34.2534	39.6593	22.4663	30.9456	20.0504	28.7073
THIAR.g003727	11.4205	14.6652	13.4946	13.0904	10.1097	8.49961	10.7529	11.1801	16.4163	15.5094	13.109	11.2934	15.1169	9.52085	26.8632
THIAR.g003730	2.06289	2.68916	1.72298	1.2698	1.35107	1.50831	3.55365	2.62171	3.65418	2.59533	1.74043	1.9301	1.43646	1.96732	2.4372
THIAR.g003731	4.86722	8.11413	6.11336	6.70884	6.5053	4.94554	6.60251	6.82361	7.06461	11.7146	10.049	7.3176	9.69795	4.85248	8.06146
THIAR.g003732	18.8458	29.814	18.629	18.6168	20.1573	17.3707	20.8198	26.6854	23.5954	14.0952	12.9408	6.77549	17.4373	10.8017	10.3108
THIAR.g003733	6.89651	13.4888	16.7329	13.6624	19.0839	18.5092	7.44707	7.856	14.3915	20.7436	17.081	6.82752	12.4128	5.63502	10.6936
THIAR.g003734	5.63939	10.5221	6.56832	13.1317	7.66473	7.22311	8.64821	9.41497	9.94377	7.77694	4.89665	5.26619	12.7916	6.09112	9.01023
THIAR.g003735	0.861461	0.667561	0.781841	0.953014	1.31543	0.995536	1.13835	0.533659	1.21173	1.95467	0.649892	0.161699	2.49259	0.924687	1.22627
THIAR.g003736	7.4864	9.01152	9.04057	10.11	7.01895	7.69584	11.1315	11.9951	14.8566	11.5626	11.2686	6.98679	16.8872	7.19527	12.6884
THIAR.g003740	9.12592	12.8246	16.7132	22.4988	23.6437	24.0686	12.2899	7.14376	6.192	14.6398	5.87362	16.5623	6.96875	20.5809	16.004
THIAR.g003741	5.94643	4.75382	5.73959	3.57456	3.81302	2.78681	7.9049	7.38253	9.67369	15.7704	10.5887	11.5286	1.85188	4.33539	4.66013
THIAR.g003746	152.987	140.677	192.627	218.585	144.831	152.651	201.198	278.38	466.589	150.995	125.347	85.4049	327.738	159.286	300.062
THIAR.g003749	2.91705	2.42503	2.87029	1.95217	2.68792	1.69333	1.63052	1.19467	8.85751	1.11308	1.31662	1.03424	0.334933	1.28531	2.39437
THIAR.g003750	8.63227	9.02134	9.65093	9.1822	6.05689	4.08412	12.826	14.6812	13.638	19.1739	12.3374	9.51371	14.338	5.80177	15.7281
THIAR.g003751	2.61344	4.19959	2.67573	2.87476	2.10167	1.71173	3.58563	4.21118	5.08442	9.17901	5.97167	3.31122	7.10764	2.30583	4.92865
THIAR.g003752	47.0419	37.2204	37.0486	32.1513	34.3544	31.6759	31.8959	24.0895	60.5575	53.4769	48.5464	56.399	28.6103	54.6259	29.976
THIAR.g003756	0.0386434	0.144564	0.0743948	0.133001	0.0284864	0.0260504	0.238298	0.1173	0.201893	0.0995314	0.188372	0.014507	0.255571	0.0967858	0.185889
THIAR.g003760	3.26125	5.73182	6.75226	4.60624	7.89259	6.15988	4.43356	4.00244	7.86387	4.04141	4.49925	2.28688	3.96779	2.697	3.74224
THIAR.g003761	7.76097	22.4987	29.0841	13.6058	63.3699	72.7771	10.8304	9.66879	15.8795	156.985	122.707	7.54477	11.2854	6.52155	9.43318
THIAR.g003762	2.1537	3.62216	3.18629	3.55226	2.66802	2.48978	3.30472	2.78571	5.20067	6.0796	4.32423	3.05798	5.38728	2.96754	4.76445
THIAR.g003763	0.500363	0.350971	0.216738	0.464166	0.155608	0.252979	0.350168	0.671269	1.13112	0.543693	0.838435	0.299369	0.717422	0.195813	0.709185
THIAR.g003770	0.413859	0.0516079	0.902976	0.474799	0.661008	0.232493	0.537284	0.358929	0.887058	0.888291	1.45702	1.13934	1.53961	1.15172	0.568804
THIAR.g003772	23.9236	21.2689	20.7526	124.477	32.4702	49.0463	2.1	4.51851	4.17316	484.309	7.26008	977.721	4432.27	7725.17	116.484
THIAR.g003773	4.34233	3.5935	2.78656	1.24544	2.619	1.02011	1.70829	0.171181	1.90376	0.508376	0.908695	0.197592	1.03343	2.25205	2.03457
THIAR.g003774	0.436753	2.24659	0.966942	0.986471	2.17321	1.54573	1.16945	1.04166	2.3257	1.6405	1.15321	0.20495	1.48938	0.6381	2.40108
THIAR.g003779	30.8713	56.7545	57.3944	29.5985	40.7559	43.9733	13.2726	13.6651	22.0098	28.845	51.3998	14.178	34.8679	12.0164	30.527
THIAR.g003780	8.3329	5.55985	4.84199	5.80372	1.03939	4.67545	4.72464	1.98299	2.72606	1.8976	0.681125	0.314729	2.14225	2.29066	5.26369
THIAR.g003781	30.2793	33.1846	22.9065	19.5401	16.4	15.3808	29.8282	21.2673	33.0786	13.5778	19.5184	10.5665	25.9132	23.9736	28.0124
THIAR.g003782	145.549	90.2476	130.504	118.411	90.3312	107.702	393.689	510.168	236.296	146.158	150.247	120.984	308.94	291.622	244.902
THIAR.g003783	3.42699	2.94113	2.16221	4.16289	2.51563	1.92194	2.74793	2.80979	4.82618	2.8186	2.28119	1.88112	3.46398	2.12777	3.71063
THIAR.g003784	26.0977	30.8511	31.2463	14.6641	7.44093	10.0045	13.4014	14.0118	22.0414	10.9984	5.22712	7.47137	6.78451	10.2415	16.467
THIAR.g003785	13.6596	21.4751	17.6288	18.8023	16.8025	17.3615	16.2028	16.4699	18.251	19.431	12.1879	11.8121	18.5669	14.8099	14.3016
THIAR.g003786	30.6313	34.1353	31.1626	46.4427	37.8534	36.7581	40.6556	43.8251	39.041	40.0845	30.1569	33.2547	48.0661	24.3975	30.1363
THIAR.g003787	5.11466	5.71603	4.98946	6.46258	5.63173	6.41048	4.87538	5.45156	6.37378	7.41701	7.09725	3.41256	6.18252	5.46313	6.86709
THIAR.g003788	18.1095	19.2263	14.747	16.8662	17.3619	17.3989	16.3383	17.098	23.6179	47.4832	23.6587	22.0336	22.9542	14.4174	18.4603
THIAR.g003789	2.83815	6.17547	5.75382	7.32616	11.2721	12.8852	6.6548	4.97314	7.961	8.72731	7.12923	9.45868	6.89524	5.29503	4.95553
THIAR.g003794	0.157258	0.382394	0.726591	0.541242	0.173887	0.185519	0.204157	0.238675	0.537196	0.371286	0.447168	0.118071	0.357513	0.164111	0.108067
THIAR.g003797	15.3009	19.2689	16.8819	18.0695	18.8017	14.7786	17.5231	20.5512	23.4374	18.2734	17.0903	11.2129	24.6338	14.9262	15.894
THIAR.g003799	0.0815442	0.228791	0.172684	0.0701637	0.105195	0.151169	0.0264658	0.760252	0.1147	0.157521	0.82812	0.658162	1.76958	1.34454	0.294193
THIAR.g003800	0.862421	1.19739	1.09888	0.608182	0.471892	0.485479	1.23793	0.740243	1.90805	1.37399	0.56342	1.38181	1.09149	1.28042	3.15266
THIAR.g003803	1.76385	2.65454	2.98315	3.37239	1.57035	1.72736	2.48016	2.65623	3.16856	2.16087	1.47203	1.25791	3.62245	1.37975	2.55794
THIAR.g003804	36.2769	62.1181	39.1778	56.7815	33.8622	33.6008	58.8218	62.3484	63.8281	29.4361	29.293	17.1616	42.7906	29.4244	44.6903
THIAR.g003805	49.2693	58.6943	59.3807	38.6368	28.8651	41.5319	34.1791	52.5045	43.9336	18.9317	19.7608	21.7738	49.2747	31.1287	31.8678
THIAR.g003806	1.3726	1.41471	0.938349	1.48232	0.898256	0.764789	1.25464	1.12968	2.36412	2.34486	0.853434	0.662506	1.52841	0.666512	1.67474
THIAR.g003809	2.7158	1.21411	1.39278	1.57078	1.09652	1.789	1.66778	1.31938	1.63036	1.61086	4.06494	4.58153	0.544983	4.30414	1.64946
THIAR.g003810	2.80296	3.12633	3.45754	3.12638	3.7881	3.76158	1.88683	1.80069	2.41982	7.57593	4.28036	3.15675	5.1708	1.36505	3.37082
THIAR.g003811	179.667	207.691	229.047	252.662	182.328	179.573	279.98	331.257	359.506	194.836	175.978	110.315	285.991	143.493	224.157
THIAR.g003812	6.54919	6.96911	7.5486	7.28433	8.55554	7.50923	7.0654	7.76544	8.45884	9.65466	6.22293	5.40043	7.78803	6.48326	5.8906
THIAR.g003813	2.27622	10.3003	7.14257	14.4692	6.16442	7.38506	18.8563	21.4249	12.5917	25.5201	8.01029	35.7385	29.5545	12.2556	4.76792
THIAR.g003817	8.7732	10.7284	10.3881	13.9612	11.8914	10.8427	9.52198	12.354	9.70546	9.39499	9.04372	6.19746	11.698	7.16689	6.77441
THIAR.g003818	8.0921	9.93115	10.1027	12.3255	10.0223	10.2802	10.9543	10.9647	12.753	10.4813	8.10783	7.18764	17.0912	10.4613	13.0417
THIAR.g003822	3.1737	4.33005	6.58908	5.38122	6.69747	6.25057	3.31231	3.64296	6.67741	6.91876	4.27211	2.07915	5.78755	1.81835	5.51652
THIAR.g003823	20.6483	28.9911	22.4537	21.0746	15.858	17.2101	28.4326	37.3141	33.4361	10.1247	13.4766	18.4869	20.6768	18.6089	14.516
THIAR.g003825	13.6861	16.8361	15.8358	18.064	14.7842	15.2698	17.3332	17.6142	13.9844	9.29822	4.13938	9.52728	18.1893	14.0348	12.4563
THIAR.g003826	7.21821	5.49311	6.62449	5.42383	3.28006	3.24952	4.47685	4.50217	10.3121	8.46803	8.61577	5.73503	10.0544	5.07687	8.71454
THIAR.g003827	0.797224	1.06088	0.841939	0.852552	0.453355	0.633395	0.698612	0.400031	0.63163	0.51334	0.541288	0.256528	0.988595	0.527704	0.657419
THIAR.g003828	7.51382	11.8968	10.5159	11.6293	12.6177	13.9977	13.6302	14.7636	10.3371	20.9188	16.2998	5.26693	14.4982	7.49637	14.0763
THIAR.g003830	6.16301	7.99324	7.25737	5.69493	4.87901	5.26198	10.2737	9.70214	10.3506	9.75892	6.13707	3.34891	6.51241	5.10522	6.57527
THIAR.g003832	0.513919	0.53557	0.424018	0.379024	0.365311	0.519666	1.17949	0.573053	1.32773	1.46549	2.05781	0.620126	0.728324	0.137909	2.57304
THIAR.g003835	3.30677	5.95927	6.05999	6.48392	4.32443	4.01892	3.59121	4.01226	6.51691	2.00642	1.62743	0.966844	4.77083	1.19453	3.73634
THIAR.g003837	1.44539	1.77177	2.62592	1.83834	1.54392	1.72407	1.66012	1.8073	4.11129	2.07827	1.42796	1.17741	3.54991	1.09833	3.80431
THIAR.g003839	8.50174	11.8058	13.9833	19.282	58.1415	66.2515	10.2724	18.6537	15.7095	37.9039	67.063	125.427	24.4083	8.08144	21.9882
THIAR.g003841	306.768	300.136	281.569	266.27	232.279	162.946	102.34	135.824	71.651	93.2461	63.2585	11.7501	115.297	77.0543	123.088
THIAR.g003842	0.767584	1.13835	0.886633	1.02607	0.485	0.110881	3.41658	1.5335	1.98309	0.847293	0.200448	0.617476	0.883851	0.48062	0.904252
THIAR.g003844	108.41	132.538	117.538	153.968	128.609	124.982	131.921	159.933	116.755	22.3656	0.0298092	33.4158	74.8299	102.219	99.4184
THIAR.g003846	23.7918	23.2641	25.1952	28.0557	21.9298	26.7015	36.2573	24.7316	33.0076	26.0219	22.9858	26.7526	49.8353	23.9009	24.2549
THIAR.g003848	93.4372	112.941	113.784	90.3859	97.3661	114.796	89.332	117.238	88.8849	49.7278	69.4037	56.95	98.7154	75.7866	76.1871
THIAR.g003850	9.80353	12.7988	8.08858	6.4556	6.36031	9.71084	5.35713	9.04458	14.9555	4.63782	14.812	15.6601	2.41896	6.01317	3.71219
THIAR.g003854	6.7173	5.75944	7.03622	9.31591	5.8129	5.73769	7.84042	6.78462	7.29389	8.43573	6.81326	7.14224	8.3815	6.63557	7.44023
THIAR.g003855	1732.08	1347.36	1255.79	851.816	1108.76	1295.11	810.381	760.87	997.269	596.202	1232.79	1477.12	668.577	1782.11	906.332
THIAR.g003856	3.95157	4.61718	3.85876	6.63519	4.01009	3.87747	4.49302	4.25287	6.13552	8.19415	5.89279	3.6159	10.6787	3.63001	6.34437
THIAR.g003857	9.50996	10.2351	12.7959	12.9961	10.5156	12.1171	13.6457	13.5494	11.8739	12.1997	7.59769	5.81937	16.1375	9.61405	11.5934
THIAR.g003858	7.95342	6.24293	6.9449	9.44025	7.48573	6.12751	5.64669	5.63524	4.19522	6.5845	6.9809	8.58406	6.60442	7.35143	5.39236
THIAR.g003859	0.300337	0.542237	0.573169	0.573021	0.620874	0.713024	0.470431	0.917323	0.676975	0.874458	0.668362	0.323539	1.36019	0.572341	1.1172
THIAR.g003862	0.41625	1.20948	0.691574	4.99703	1.07185	1.1301	0.394187	0.496996	0.790591	0.447936	0.104233	0.288979	0.643444	0.128531	0.499599
THIAR.g003867	0.00256433	0.0046047	0.00118482	0.00264774	0.000567098	0.00570462	0.00149809	0.000667193	0.0340087	0.00528383	0.0125002	0.0075088	0.0171714	0.0032113	0.0216751
THIAR.g003869	23.1197	12.9063	21.5857	24.6756	12.451	19.6716	48.9877	59.4052	63.2588	102.959	20.613	142.115	33.0367	29.0726	38.1306
THIAR.g003870	4.33475	5.08773	5.32345	11.8522	4.55081	5.01335	9.95481	10.4408	13.7879	3.61575	3.021	4.45769	16.1938	8.38696	10.1859
THIAR.g003871	0.586422	0.979894	0.858007	0.773689	0.634022	0.685221	0.989705	0.881553	1.64972	0.704858	0.381145	0.352234	1.79374	0.815969	1.32986
THIAR.g003872	39.5365	39.2444	40.9072	36.1319	48.7308	41.1596	32.9437	38.0277	45.3896	37.5123	35.707	36.0933	31.0945	34.4557	26.591
THIAR.g003873	98.5112	131.639	110.257	134.758	103.105	100.766	88.1125	99.5761	115.389	125.024	116.898	68.2096	127.836	65.92	85.7646
THIAR.g003875	7.62564	13.1264	10.4748	11.7706	10.8248	5.21007	8.37807	8.98186	11.5545	9.22325	7.53489	7.71771	18.8484	7.74286	20.2354
THIAR.g003877	3.22425	7.52799	8.40666	3.94731	15.1893	17.0039	4.8958	4.43723	6.57472	8.53147	7.68163	6.92382	8.7678	4.16754	5.28988
THIAR.g003878	3.18482	4.66433	3.52223	4.37288	2.87222	4.04267	2.00134	2.55642	4.46614	2.87975	4.21152	4.14644	5.6859	1.6123	6.30967
THIAR.g003879	11.8131	12.4709	14.2526	11.6272	11.9769	10.5982	13.7206	15.2309	14.5806	13.1817	9.86793	13.5409	10.215	9.87691	9.21392
THIAR.g003881	4.95789	9.957	6.98272	12.4611	7.45379	6.46455	6.2671	6.16688	5.08611	1.84825	2.17299	1.71428	8.35914	4.57485	6.50027
THIAR.g003883	0.36113	0.0639938	0.526913	0.245313	0.18915	0.288291	0.111039	0.197809	0.893711	0.562979	0.416931	0.363899	0.164986	0.523647	0.27429
THIAR.g003884	35.9884	40.442	45.3221	43.7039	40.6207	43.5981	40.3653	45.2064	43.8403	46.8882	41.2089	32.4509	54.0453	33.5961	43.9619
THIAR.g003885	24.7521	31.7787	32.2086	29.786	28.7307	29.1239	29.7996	33.9845	36.8213	30.7358	23.7024	20.968	32.4213	24.7894	26.6052
THIAR.g003886	781.684	485.575	458.851	360.044	408.221	253.538	649.556	400.813	673.38	352.228	446.623	570.978	303.396	906.232	400.022
THIAR.g003890	0.0823732	0.0924468	0.237872	0.602454	0.0759029	0.0138824	0.173776	0.03572	0.281388	0.0707211	0.100385	0.046385	0.0510733	0.0515776	0.155668
THIAR.g003891	7.25349	16.9934	20.0822	17.6996	25.5403	31.1721	7.19496	5.75015	14.2383	22.7108	22.5408	8.90933	10.906	4.11596	12.4303
THIAR.g003893	13.8874	11.9861	17.6572	31.752	27.5424	13.3526	8.87055	10.9196	9.8321	4.1745	1.28905	1.57555	38.4193	8.33233	14.104
THIAR.g003894	30.1394	15.9984	26.3457	44.5068	35.5782	22.1023	11.897	13.4228	19.3146	8.39224	4.96346	4.43407	47.3071	14.4513	22.531
THIAR.g003897	0.657929	0.527421	0.759971	1.69832	0.935357	1.33057	0.274546	1.10045	1.35983	1.4525	0.80179	0.105853	0.349655	0.353109	1.45326
THIAR.g003898	0.915213	1.51269	1.59535	2.51279	2.53917	2.3052	2.13868	1.55862	2.14667	2.78585	1.96704	1.4805	2.51743	1.22947	1.98971
THIAR.g003901	0.631762	0.790832	0.926215	1.47397	1.63894	1.94105	0.970012	0.885085	1.02535	0.719718	0.681066	0.95779	1.5367	0.882437	1.35253
THIAR.g003904	1.24485	2.3665	2.40632	3.24615	2.64061	2.3891	1.16261	1.55334	1.71527	1.27597	1.02169	0.171671	2.20525	0.668109	1.49269
THIAR.g003905	5.57008	6.82317	6.46568	8.59045	4.60305	4.66524	7.18673	7.62353	9.70713	9.83862	8.43129	3.93781	17.9168	7.73133	11.3378
THIAR.g003906	6.89453	7.73768	6.95869	9.6184	6.11859	6.02402	8.23376	7.43076	8.44692	8.99383	7.91262	5.15136	16.4904	8.63396	9.49878
[truncated: 14,990 more rows]
