# Supplementary material for: Comparative Transcriptome Analysis of Thitarodes Armoricanus in Response to the Entomopathogenic Fungi Paecilomyces Hepiali and Ophiocordyceps Sinensis
Source: Insects. 2019 Dec 19;11(1):4. doi: 10.3390/insects11010004 (PMC7022891; doi:10.3390/insects11010004)
Supplement: Supplementary file 1 [file insects-11-00004-s001.zip › Table S5.xlsx]

## Sheet: Differential expression genes
Table S5. Differential expressed genes in T. armoricanus after infected with P. hepiali or O. sinensis
#	Cluster	Gene ID	Annotation	Fold change (log2Ratio)
				PH3d	OS3d	OS15d
1	Cluster 1	THIAR.g017302	Alpha-amylase 2	-15.7929	-11.2396	-
2	Cluster 1	THIAR.g004606	Peritrophin-1	-15.5438	-10.0841	-8.58416
3	Cluster 1	THIAR.g019787	Protein G12	-14.7316	-14.6164	-
4	Cluster 1	THIAR.g008963	-	-14.5308	-7.39806	-15.6259
5	Cluster 1	THIAR.g008962	-	-14.5176	-8.30869	-14.5172
6	Cluster 1	THIAR.g001245	Alpha-amylase 2	-14.4465	-9.46314	-
7	Cluster 1	THIAR.g010968	Probable salivary secreted peptide	-13.5459	-13.4309	-
8	Cluster 1	THIAR.g007967	Collagenase	-13.2382	-7.03219	-
9	Cluster 1	THIAR.g007882	Chymotrypsin-1	-13.0931	-14.8524	-
10	Cluster 1	THIAR.g002017	Putative uncharacterized protein	-12.9467	-10.7832	-
11	Cluster 1	THIAR.g011170	Maltase A1	-12.4726	-10.412	-5.74845
12	Cluster 1	THIAR.g007920	Membrane alanyl aminopeptidase (Fragment)	-12.324	-12.2089	-9.63056
13	Cluster 1	THIAR.g014204	Aminopeptidase N	-12.2242	-10.152	-
14	Cluster 1	THIAR.g020040	Trypsin, alkaline A	-12.0615	-11.9467	-
15	Cluster 1	THIAR.g006652	Uncharacterized protein	-12.0525	-4.26527	-13.49
16	Cluster 1	THIAR.g012674	Probable salivary secreted peptide	-12.0108	-11.8958	-
17	Cluster 1	THIAR.g001465	Probable chitinase 3	-11.8654	-15.2792	-
18	Cluster 1	THIAR.g000118	Peritrophic membrane chitin binding protein	-11.8159	-13.5548	-
19	Cluster 1	THIAR.g014812	Probable salivary secreted peptide	-11.7668	-14.2997	-
20	Cluster 1	THIAR.g019558	Zinc metalloproteinase nas-14	-11.5458	-9.00743	-
21	Cluster 1	THIAR.g017684	Zinc metalloproteinase nas-4	-11.3434	-11.9268	-
22	Cluster 1	THIAR.g017303	Alpha-amylase	-11.2874	-7.18775	-
23	Cluster 1	THIAR.g009013	Protein G12	-11.0577	-10.9427	-
24	Cluster 1	THIAR.g009250	Membrane-bound alkaline phosphatase	-10.995	-8.9387	-6.07638
25	Cluster 1	THIAR.g008233	Pancreatic triacylglycerol lipase	-10.9875	-8.14368	-
26	Cluster 1	THIAR.g013777	Chymotrypsin-1	-10.9597	-13.4958	-
27	Cluster 1	THIAR.g008474	Uncharacterized protein	-10.8965	-10.7819	-8.27361
28	Cluster 1	THIAR.g020412	Alpha-amylase 1	-10.884	-7.98378	-
29	Cluster 1	THIAR.g006185	Zinc finger protein 683	-10.755	-7.91083	-12.865
30	Cluster 1	THIAR.g011848	Trypsin, alkaline C	-10.6419	-6.40698	-10.805
31	Cluster 1	THIAR.g019660	Putative uncharacterized protein	-10.5543	-10.4399	-
32	Cluster 1	THIAR.g012673	Probable salivary secreted peptide	-10.4275	-10.313	-6.64313
33	Cluster 1	THIAR.g004143	Carboxypeptidase B	-10.2871	-8.19787	-5.33363
34	Cluster 1	THIAR.g017164	Carbonyl reductase [NADPH] 3	-10.2565	-10.142	-
35	Cluster 1	THIAR.g011458	Membrane alanyl aminopeptidase (Fragment)	-10.2283	-11.6959	-
36	Cluster 1	THIAR.g018723	Putative ribosomal protein S6 kinase alpha-1	-10.1006	-5.44537	-
37	Cluster 1	THIAR.g004386	Trypsin CFT-1	-10.0865	-9.97162	-
38	Cluster 1	THIAR.g007921	Collagenase	-10.0542	-9.85948	-7.54348
39	Cluster 1	THIAR.g006472	Aminopeptidase N	-10.0446	-9.93018	-
40	Cluster 1	THIAR.g012676	Probable salivary secreted peptide	-10.0022	-9.88764	-
41	Cluster 1	THIAR.g020523	Maltase A1	-9.99949	-7.92654	-6.15936
42	Cluster 1	THIAR.g011254	Alpha-amylase A	-9.98586	-10.1686	-7.75682
43	Cluster 1	THIAR.g003525	Protein G12	-9.98292	-11.7324	-
44	Cluster 1	THIAR.g003526	Protein G12	-9.96864	-9.85389	-8.99904
45	Cluster 1	THIAR.g016798	Trypsin, alkaline C	-9.94286	-13.8979	-
46	Cluster 1	THIAR.g011552	Uncharacterized family 31 glucosidase KIAA1161	-9.73976	-5.53983	-
47	Cluster 1	THIAR.g009149	-	-9.72474	-13.6743	-
48	Cluster 1	THIAR.g015606	Chitin deacetylase 9	-9.71883	-8.94103	-
49	Cluster 1	THIAR.g010492	Uncharacterized protein	-9.6982	-9.58193	-6.7296
50	Cluster 1	THIAR.g003443	-	-9.57191	-9.4573	-13.4147
51	Cluster 1	THIAR.g008513	Uncharacterized protein (Fragment)	-9.49363	-8.23682	-7.2991
52	Cluster 1	THIAR.g007029	Uncharacterized protein (Fragment)	-9.44586	-8.76398	-10.5549
53	Cluster 1	THIAR.g005838	Uncharacterized protein slr1819	-9.34972	-7.29813	-4.86819
54	Cluster 1	THIAR.g016540	Protein G12	-9.26237	-11.6423	-9.28674
55	Cluster 1	THIAR.g005240	Protein G12	-9.19938	-10.9641	-9.41693
56	Cluster 1	THIAR.g011553	Uncharacterized family 31 glucosidase KIAA1161	-9.16188	-5.0582	-
57	Cluster 1	THIAR.g004559	Trypsin, alkaline C	-9.16093	-12.1915	-
58	Cluster 1	THIAR.g011597	Zinc carboxypeptidase A 1	-9.10621	-9.75416	-
59	Cluster 1	THIAR.g012492	Uncharacterized family 31 glucosidase KIAA1161	-9.1056	-4.17388	-
60	Cluster 1	THIAR.g005239	Protein G12	-8.98514	-8.37903	-
61	Cluster 1	THIAR.g015693	Putative dsRNase	-8.97955	-10.5907	-
62	Cluster 1	THIAR.g016085	Insect intestinal mucin IIM14	-8.97309	-3.2338	-
63	Cluster 1	THIAR.g013739	Putative uncharacterized protein	-8.96821	-8.75479	-
64	Cluster 1	THIAR.g014324	Trypsin, alkaline C	-8.91573	-13.2481	-
65	Cluster 1	THIAR.g003594	MD2-like receptor 4	-8.824	-7.81512	-
66	Cluster 1	THIAR.g006789	Zinc carboxypeptidase A 1	-8.68323	-10.432	-7.92228
67	Cluster 1	THIAR.g005872	Polysialoglycoprotein	-8.66485	-6.61316	-
68	Cluster 1	THIAR.g006872	Chymotrypsin-1	-8.56641	-11.9763	-
69	Cluster 1	THIAR.g015080	Niemann-Pick C1 protein	-8.44008	-10.2066	-
70	Cluster 1	THIAR.g008638	Pancreatic lipase-related protein 2	-8.30404	-11.3658	-6.93821
71	Cluster 1	THIAR.g005511	Uncharacterized protein	-8.2319	-6.75048	-7.28938
72	Cluster 1	THIAR.g017147	Chymotrypsin-like elastase family member 2A	-8.19499	-9.60553	-
73	Cluster 1	THIAR.g015522	Venom carboxylesterase-6	-8.13569	-8.02036	-
74	Cluster 1	THIAR.g012606	Protein G12	-8.11955	-9.8595	-
75	Cluster 1	THIAR.g018099	-	-8.09531	-6.60244	-
76	Cluster 1	THIAR.g000140	Apolipoprotein D	-8.02712	-6.27038	-10.9765
77	Cluster 1	THIAR.g005756	GG15880	-8.00806	-6.03556	-8.13921
78	Cluster 1	THIAR.g004643	Glucose dehydrogenase [FAD, quinone]	-7.99319	-7.8789	-
79	Cluster 1	THIAR.g018065	Trypsin CFT-1	-7.96037	-9.70208	-
80	Cluster 1	THIAR.g014780	Trypsin CFT-1	-7.94491	-10.4888	-4.11792
81	Cluster 1	THIAR.g001330	Zinc carboxypeptidase A 1	-7.93999	-7.82491	-
82	Cluster 1	THIAR.g003231	-	-7.92335	-4.32702	-11.6751
83	Cluster 1	THIAR.g019838	Mite allergen Der f 3	-7.891	-10.9831	-
84	Cluster 1	THIAR.g001893	Membrane alanyl aminopeptidase (Fragment)	-7.87674	-7.31722	-
85	Cluster 1	THIAR.g017892	Chymotrypsin	-7.87557	-10.5226	-
86	Cluster 1	THIAR.g007687	Probable DNA polymerase	-7.78806	-7.67506	-
87	Cluster 1	THIAR.g016420	Deoxycytidylate deaminase	-7.75572	-2.32322	-5.6697
88	Cluster 1	THIAR.g007587	Transposable element Tcb1 transposase	-7.75054	-9.48385	-
89	Cluster 1	THIAR.g009301	-	-7.67499	-7.9211	-
90	Cluster 1	THIAR.g004704	Sodium-dependent noradrenaline transporter	-7.64371	-4.32135	6.40978
91	Cluster 1	THIAR.g002521	-	-7.55055	-7.43631	-5.25804
92	Cluster 1	THIAR.g003275	Liver carboxylesterase	-7.52601	-4.04656	-
93	Cluster 1	THIAR.g006213	Putative uncharacterized protein	-7.42393	-6.08851	-12.2636
94	Cluster 1	THIAR.g011101	GH11933	-7.40076	-3.967	-7.29457
95	Cluster 1	THIAR.g017974	-	-7.38687	-7.27497	-
96	Cluster 1	THIAR.g015876	Uncharacterized family 31 glucosidase KIAA1161	-7.3097	-5.21731	-
97	Cluster 1	THIAR.g018250	Enteropeptidase	-7.25938	-5.48286	-
98	Cluster 1	THIAR.g004632	Nose resistant to fluoxetine protein 6	-7.21489	-7.0996	-
99	Cluster 1	THIAR.g004599	Sperm acrosomal protein FSA-ACR.1 (Fragment)	-7.16731	-3.85147	-6.69275
100	Cluster 1	THIAR.g010923	Carboxylesterase 4A	-7.13988	-7.72721	-
101	Cluster 1	THIAR.g001807	Glutamate receptor, putative	-7.09376	-6.97826	6.30028
102	Cluster 1	THIAR.g003948	Spindle pole body protein pcp1, putative	-7.09362	-6.98037	-
103	Cluster 1	THIAR.g005823	4,5-DOPA dioxygenase extradiol	-7.08877	-4.98967	-
104	Cluster 1	THIAR.g009790	-	-7.03072	-7.6463	-
105	Cluster 1	THIAR.g011211	Putative uncharacterized protein	-7.00212	-7.60859	-
106	Cluster 1	THIAR.g008178	-	-6.9522	-6.83906	-
107	Cluster 1	THIAR.g017874	Carboxypeptidase Q	-6.91212	-5.07365	-
108	Cluster 1	THIAR.g002484	Uncharacterized protein	-6.8991	-6.49918	-
109	Cluster 1	THIAR.g005675	Sucrose-6-phosphate hydrolase	-6.82617	-10.7632	-
110	Cluster 1	THIAR.g003249	Protocadherin-15	-6.81004	-7.87249	-
111	Cluster 1	THIAR.g007588	-	-6.79832	-3.6592	-6.98475
112	Cluster 1	THIAR.g005655	-	-6.79172	-6.92928	-
113	Cluster 1	THIAR.g016730	Sucrose-6-phosphate hydrolase	-6.74717	-11.2489	-
114	Cluster 1	THIAR.g015806	Lysosomal alpha-glucosidase	-6.70399	-3.72256	-
115	Cluster 1	THIAR.g001806	Glutamate receptor	-6.64205	-6.44495	9.26717
116	Cluster 1	THIAR.g020005	Xaa-Pro aminopeptidase 1	-6.59769	-8.84314	-
117	Cluster 1	THIAR.g010969	Probable salivary secreted peptide	-6.5336	-12.458	-
118	Cluster 1	THIAR.g020133	Uncharacterized protein (Fragment)	-6.52869	-5.08249	-
119	Cluster 1	THIAR.g012478	Venom carboxylesterase-6	-6.49961	-5.4619	-
120	Cluster 1	THIAR.g006326	Trypsin, alkaline C	-6.46058	-6.34719	-
121	Cluster 1	THIAR.g013434	Uncharacterized protein	-6.42561	-8.17339	-
122	Cluster 1	THIAR.g009091	Zinc finger CCCH domain-containing protein 4	-6.42022	-4.78819	-5.58959
123	Cluster 1	THIAR.g020516	Xaa-Pro aminopeptidase 1	-6.38185	-6.67017	-4.37841
124	Cluster 1	THIAR.g012942	Lipase 3	-6.38099	-7.79693	-6.38103
125	Cluster 1	THIAR.g003528	Protein G12	-6.3798	-3.80575	-
126	Cluster 1	THIAR.g009078	Cathepsin G	-6.35378	-6.24299	-
127	Cluster 1	THIAR.g002485	Protocadherin-15	-6.35058	-8.70657	-
128	Cluster 1	THIAR.g001894	Membrane alanyl aminopeptidase (Fragment)	-6.33569	-9.88577	-4.70047
129	Cluster 1	THIAR.g018293	Uncharacterized protein (Fragment)	-6.33462	-5.62645	-8.73455
130	Cluster 1	THIAR.g007399	Chymotrypsin-2	-6.29018	-6.1758	-6.02173
131	Cluster 1	THIAR.g000911	Carboxypeptidase B	-6.28154	-6.16638	-
132	Cluster 1	THIAR.g005568	Cytochrome b561 domain-containing protein 1	-6.26994	-4.22182	-6.64217
133	Cluster 1	THIAR.g013661	Sulfotransferase 1C4	-6.24761	-2.63002	-3.74725
134	Cluster 1	THIAR.g004925	-	-6.23056	-6.75853	-
135	Cluster 1	THIAR.g006836	Phosphatidylethanolamine-binding protein 1	-6.21498	-6.10177	-
136	Cluster 1	THIAR.g001973	Putative uncharacterized protein	-6.19425	-5.75463	-7.83464
137	Cluster 1	THIAR.g016729	Sucrose-6-phosphate hydrolase	-6.14497	-10.4834	-
138	Cluster 1	THIAR.g000419	Class B secretin-like G-protein coupled receptor GPRcal3, putative	-6.12535	-6.0123	-
139	Cluster 1	THIAR.g000393	Carboxypeptidase B	-6.03469	-5.83859	-
140	Cluster 1	THIAR.g007601	-	-6.0072	-5.894	-
141	Cluster 1	THIAR.g006900	Accumulation-associated protein	-6.00418	-5.27844	-4.63007
142	Cluster 1	THIAR.g008235	Pancreatic lipase-related protein 2	-5.99087	-11.4432	-4.66906
143	Cluster 1	THIAR.g012740	Extracellular superoxide dismutase [Cu-Zn] 8	-5.93734	-7.71279	-
144	Cluster 1	THIAR.g013836	Membrane alanyl aminopeptidase (Fragment)	-5.92709	-5.81442	-
145	Cluster 1	THIAR.g007020	Kielin/chordin-like protein	-5.91974	-3.12661	-3.60945
146	Cluster 1	THIAR.g012670	REPAT30	-5.89395	-3.5137	-6.48699
147	Cluster 1	THIAR.g001456	Nose resistant to fluoxetine protein 6	-5.86796	-6.46344	-5.45929
148	Cluster 1	THIAR.g007857	Cytochrome b561 domain-containing protein 2 (Fragment)	-5.86732	-5.7544	-
149	Cluster 1	THIAR.g019293	Trypsin, alkaline B	-5.81713	-12.2497	-4.85053
150	Cluster 1	THIAR.g004958	Lipase 3	-5.69808	-3.8645	-6.07678
151	Cluster 1	THIAR.g008329	Otopetrin	-5.69089	-8.2056	-
152	Cluster 1	THIAR.g018351	Brain protein I3	-5.69049	-4.80461	-
153	Cluster 1	THIAR.g009554	Sucrose-6-phosphate hydrolase	-5.68857	-3.59979	-
154	Cluster 1	THIAR.g006788	Zinc carboxypeptidase A 1	-5.67767	-5.93824	-6.87858
155	Cluster 1	THIAR.g008334	Cut-1_10 protein	-5.63869	-4.3953	-7.29289
156	Cluster 1	THIAR.g007109	-	-5.63182	-5.52062	-
157	Cluster 1	THIAR.g006497	Uncharacterized protein	-5.63014	-5.51961	-8.3516
158	Cluster 1	THIAR.g012672	REPAT30	-5.61906	-5.50893	-
159	Cluster 1	THIAR.g003274	-	-5.61496	-7.36331	-
160	Cluster 1	THIAR.g004830	Retinoid-inducible serine carboxypeptidase	-5.61076	-8.66	-5.57187
161	Cluster 1	THIAR.g019832	Toll-like receptor 6	-5.6061	-2.94763	-
162	Cluster 1	THIAR.g003444	IgA FC receptor	-5.5751	-10.6832	-7.78619
163	Cluster 1	THIAR.g016366	Ecdysteroid UDP-glucosyltransferase	-5.55236	-7.00538	-
164	Cluster 1	THIAR.g010657	Putative uncharacterized protein	-5.45587	-6.59442	-7.88438
165	Cluster 1	THIAR.g013706	Uncharacterized protein	-5.41824	-3.13534	-6.64935
166	Cluster 1	THIAR.g011460	Abscisic-aldehyde oxidase	-5.39707	-4.18264	-5.92069
167	Cluster 1	THIAR.g017872	Uncharacterized protein (Fragment)	-5.38282	-2.72034	-3.01566
168	Cluster 1	THIAR.g015096	Putative uncharacterized protein	-5.35674	-4.33683	-5.97973
169	Cluster 1	THIAR.g004638	ATP-binding cassette sub-family A member 3	-5.34685	-4.81262	-
170	Cluster 1	THIAR.g006569	Retinoid-inducible serine carboxypeptidase	-5.33219	-7.11885	-5.71348
171	Cluster 1	THIAR.g006097	Juvenile hormone-inducible protein	-5.26616	-3.24583	-
172	Cluster 1	THIAR.g009994	RE45222p	-5.25795	-3.9965	-5.69352
173	Cluster 1	THIAR.g015369	Putative uncharacterized protein	-5.22382	-4.48251	-6.91722
174	Cluster 1	THIAR.g012615	Uncharacterized protein	-5.157	-3.48374	-7.59606
175	Cluster 1	THIAR.g004897	Chymotrypsin-2	-5.13945	-10.7183	-5.23205
176	Cluster 1	THIAR.g005435	Uncharacterized protein (Fragment)	-5.13455	-3.92901	-6.48828
177	Cluster 1	THIAR.g016549	-	-5.11633	-2.90093	5.06851
178	Cluster 1	THIAR.g016061	Kallikrein-7	-5.08187	-6.54484	-
179	Cluster 1	THIAR.g012602	General odorant-binding protein 19d	-5.06956	-3.57741	-
180	Cluster 1	THIAR.g014262	-	-5.06672	-7.12695	-6.42344
181	Cluster 1	THIAR.g009872	Putative Ves G 5 allergen	-5.03986	-4.15963	-
182	Cluster 1	THIAR.g018208	-	-5.02347	-9.89351	-4.27575
183	Cluster 1	THIAR.g008070	Lysozyme 5	-4.97513	-4.3967	-6.40246
184	Cluster 1	THIAR.g019473	Organic cation transporter protein	-4.89894	-3.12265	-
185	Cluster 1	THIAR.g015303	Putative uncharacterized protein	-4.89325	-4.87718	-9.44113
186	Cluster 1	THIAR.g003445	-	-4.88644	-8.33698	-
187	Cluster 1	THIAR.g019661	Repetitive proline-rich cell wall protein 2	-4.8408	-5.41607	-
188	Cluster 1	THIAR.g000036	Chemosensory protein	-4.81913	-5.35333	-4.31592
189	Cluster 1	THIAR.g007883	Cytosol aminopeptidase	-4.8034	-2.81173	4.2329
190	Cluster 1	THIAR.g016824	Uncharacterized protein	-4.75838	-3.09142	-6.3601
191	Cluster 1	THIAR.g008179	-	-4.66725	-4.76911	-8.10756
192	Cluster 1	THIAR.g014439	Carbonic anhydrase 5A, mitochondrial	-4.66012	-3.87657	-
193	Cluster 1	THIAR.g006562	-	-4.65825	-5.23584	-
194	Cluster 1	THIAR.g001000	Cytochrome P450 6B2	-4.62972	-10.4161	-
195	Cluster 1	THIAR.g018719	Venom serine carboxypeptidase	-4.6126	-6.81411	-3.82942
196	Cluster 1	THIAR.g013876	Lipase 1	-4.58457	-3.79549	-
197	Cluster 1	THIAR.g012943	Lipase 3	-4.53511	-6.97909	-7.94584
198	Cluster 1	THIAR.g006062	Synaptic vesicle glycoprotein 2A	-4.49341	-3.95856	-
199	Cluster 1	THIAR.g006865	Uncharacterized protein (Fragment)	-4.46601	-5.17374	-
200	Cluster 1	THIAR.g020143	GG17986	-4.4314	-3.02724	-5.38513
201	Cluster 1	THIAR.g008640	Pancreatic lipase-related protein 2	-4.43124	-7.83512	-9.51892
202	Cluster 1	THIAR.g016904	-	-4.4278	-3.77436	-
203	Cluster 1	THIAR.g008074	Venom serine carboxypeptidase	-4.42178	-6.24767	-3.31789
204	Cluster 1	THIAR.g013223	C-type lectin 1	-4.41993	-3.78968	-2.88158
205	Cluster 1	THIAR.g006542	Uncharacterized protein (Fragment)	-4.39415	-3.32335	-5.57673
206	Cluster 1	THIAR.g019037	-	-4.38595	-5.35952	-4.61868
207	Cluster 1	THIAR.g006518	Facilitated trehalose transporter Tret1	-4.3809	-6.30605	-
208	Cluster 1	THIAR.g001506	-	-4.34375	-6.09394	-
209	Cluster 1	THIAR.g001650	-	-4.33641	-4.09417	5.40374
210	Cluster 1	THIAR.g001244	Alpha-amylase 2	-4.3258	-2.32231	-7.16075
211	Cluster 1	THIAR.g015044	Venom serine protease 34	-4.31677	-4.34792	-6.35159
212	Cluster 1	THIAR.g007049	PR domain zinc finger protein 1	-4.31231	-4.70794	-
213	Cluster 1	THIAR.g002441	Chymotrypsin-C	-4.25345	-9.88447	-
214	Cluster 1	THIAR.g006650	Neuroligin-4, X-linked	-4.246	-7.0538	-
215	Cluster 1	THIAR.g019820	Sucrose-6-phosphate hydrolase	-4.22201	-8.88994	-
216	Cluster 1	THIAR.g014909	Membrane alanyl aminopeptidase (Fragment)	-4.20956	-3.74825	-
217	Cluster 1	THIAR.g014214	Glucose dehydrogenase [FAD, quinone]	-4.2051	-2.3185	-3.10797
218	Cluster 1	THIAR.g006444	Zinc carboxypeptidase A 1	-4.19783	-5.94577	-
219	Cluster 1	THIAR.g006586	Protein G12	-4.17214	-7.02479	-
220	Cluster 1	THIAR.g016769	GG20897	-4.14425	-3.13152	-3.12411
221	Cluster 1	THIAR.g018876	-	-4.14309	-5.80935	-4.32139
222	Cluster 1	THIAR.g005034	Adult-specific cuticular protein ACP-20	-4.13946	-4.80636	-3.17311
223	Cluster 1	THIAR.g012564	Esterase FE4	-4.13908	-9.74223	-
224	Cluster 1	THIAR.g004405	Delta-like protein C	-4.13555	-4.53541	-6.67217
225	Cluster 1	THIAR.g015336	Uncharacterized protein	-4.08846	-5.86929	-
226	Cluster 1	THIAR.g019559	Astacin-like metalloprotease toxin 1	-4.06678	-8.49148	-
227	Cluster 1	THIAR.g005557	Lipase member I	-4.01469	-4.71887	-4.23328
228	Cluster 1	THIAR.g003626	Histidine ammonia-lyase	-4.01213	-2.5079	-
229	Cluster 1	THIAR.g018669	-	-4.00643	-3.68855	-4.10176
230	Cluster 1	THIAR.g009287	Maltase A1	-3.99744	-8.4784	-
231	Cluster 1	THIAR.g014718	Adipocyte plasma membrane-associated protein	-3.97237	-7.38683	-
232	Cluster 1	THIAR.g014846	Deoxycytidylate deaminase	-3.9639	-3.78832	-5.23398
233	Cluster 1	THIAR.g012677	Probable salivary secreted peptide	-3.93125	-10.8342	-4.80052
234	Cluster 1	THIAR.g004424	Zinc metalloproteinase nas-1	-3.92979	-3.1004	-
235	Cluster 1	THIAR.g017059	Uncharacterized protein (Fragment)	-3.9249	-4.04568	-5.27984
236	Cluster 1	THIAR.g020134	Uncharacterized protein	-3.82209	-5.83251	-
237	Cluster 1	THIAR.g015169	Carbohydrate sulfotransferase 11	-3.81755	-6.13332	-
238	Cluster 1	THIAR.g018937	Putative uncharacterized protein	-3.80872	-2.05447	-
239	Cluster 1	THIAR.g009047	Myophilin	-3.79658	-5.41201	-
240	Cluster 1	THIAR.g020242	Facilitated trehalose transporter Tret1	-3.7878	-8.38089	-
241	Cluster 1	THIAR.g012980	Juvenile hormone-inducible protein	-3.75145	-3.61631	-
242	Cluster 1	THIAR.g015086	Peritrophin type-A domain protein 4	-3.74653	-6.25751	-5.00005
243	Cluster 1	THIAR.g015407	Caspase-1 2	-3.73265	1.46097	-
244	Cluster 1	THIAR.g011779	Esterase FE4	-3.73035	-4.83793	-
245	Cluster 1	THIAR.g020461	Carboxypeptidase A1	-3.68552	-4.21478	-5.80856
246	Cluster 1	THIAR.g019801	Juvenile hormone-inducible protein	-3.63885	-9.82504	-
247	Cluster 1	THIAR.g012768	Putative uncharacterized protein	-3.61572	-6.02593	-
248	Cluster 1	THIAR.g009220	Cytochrome P450 6k1	-3.5726	-5.35651	-
249	Cluster 1	THIAR.g000496	Ecdysteroid UDP-glucosyltransferase	-3.49318	-2.93876	-
250	Cluster 1	THIAR.g000060	Cytochrome P450 6B7	-3.48332	-5.09257	-
251	Cluster 1	THIAR.g020279	Plasma kallikrein 7	-3.45917	-2.75278	-4.94028
252	Cluster 1	THIAR.g012651	Caspase-1 1	-3.44548	-1.37388	-
253	Cluster 1	THIAR.g015743	Malic enzyme	-3.44193	-3.17555	-
254	Cluster 1	THIAR.g006907	Ecdysteroid UDP-glucosyltransferase	-3.38844	-7.22046	-
255	Cluster 1	THIAR.g003265	Midgut cadherin (Fragment)	-3.36492	-4.48911	-3.17971
256	Cluster 1	THIAR.g014261	-	-3.35754	-3.43255	-4.39602
257	Cluster 1	THIAR.g016613	-	-3.33021	-4.29955	-
258	Cluster 1	THIAR.g009006	Flavin reductase (NADPH)	-3.30225	-7.62479	-4.71894
259	Cluster 1	THIAR.g010703	Uncharacterized protein	-3.2743	-4.34707	-5.58145
260	Cluster 1	THIAR.g014092	Prostaglandin reductase 1	-3.24118	-5.21751	-
261	Cluster 1	THIAR.g012120	Myosin-VIIa	-3.23644	-1.84862	-
262	Cluster 1	THIAR.g020252	Uncharacterized protein	-3.22969	-8.72109	-
263	Cluster 1	THIAR.g020462	Autotransporter beta-domain protein	-3.21723	-3.88549	-8.12498
264	Cluster 1	THIAR.g012136	Myosin heavy chain 95F	-3.21307	-5.16813	-
265	Cluster 1	THIAR.g019295	Trypsin, alkaline A	-3.20519	-6.43358	-6.86093
266	Cluster 1	THIAR.g018434	Uncharacterized protein	-3.17463	-3.95412	-3.48933
267	Cluster 1	THIAR.g012549	Arrestin domain-containing protein 2	-3.14259	-6.62385	-3.59116
268	Cluster 1	THIAR.g019001	Putative acetyltransferase	-3.13515	-2.08603	-
269	Cluster 1	THIAR.g014470	-	-3.10793	-7.8126	-
270	Cluster 1	THIAR.g014636	Epoxide hydrolase 4	-3.0994	-2.49079	-
271	Cluster 1	THIAR.g011383	Esterase FE4	-3.08599	-3.86231	-
272	Cluster 1	THIAR.g018587	Caspase-1 3	-3.02829	-2.22255	-
273	Cluster 1	THIAR.g009221	Ecdysteroid UDP-glucosyltransferase	-2.98617	-3.33764	-
274	Cluster 1	THIAR.g019458	Alpha-tocopherol transfer protein	-2.97193	-4.37575	-
275	Cluster 1	THIAR.g000420	Caspase-1 4	-2.95967	-1.20859	-
276	Cluster 1	THIAR.g007863	Acyl-CoA-binding protein homolog 1	-2.91944	-4.79648	-
277	Cluster 1	THIAR.g017162	Cytochrome c oxidase subunit 4 isoform 2, mitochondrial	-2.90521	-2.76051	-
278	Cluster 1	THIAR.g002112	-	-2.86796	-4.31755	-
279	Cluster 1	THIAR.g019995	Thiamine transporter 2	-2.83014	-5.98347	-2.95269
280	Cluster 1	THIAR.g001234	Protein ovo	-2.80443	-3.9015	-2.35349
281	Cluster 1	THIAR.g003620	Adhesive plaque matrix protein	-2.78725	-2.74792	-
282	Cluster 1	THIAR.g019901	Glutathione S-transferase	-2.77878	-5.06377	-
283	Cluster 1	THIAR.g003028	Uncharacterized protein	-2.75487	-4.1073	-
284	Cluster 1	THIAR.g016396	Uncharacterized protein	-2.69601	-4.44232	-5.83962
285	Cluster 1	THIAR.g008591	Plasma kallikrein 3	-2.67888	-2.3776	5.10366
286	Cluster 1	THIAR.g001085	Cytochrome P450 6B7	-2.64811	-3.03203	-
287	Cluster 1	THIAR.g012652	Uncharacterized protein	-2.616	-4.30953	-
288	Cluster 1	THIAR.g012054	Probable cytochrome P450 6a13	-2.60504	-2.9518	-1.76532
289	Cluster 1	THIAR.g013070	Cytosol aminopeptidase	-2.5859	-2.32139	-
290	Cluster 1	THIAR.g016728	Trypsin-3	-2.57292	-3.03165	-3.69904
291	Cluster 1	THIAR.g005499	Probable maleylacetoacetate isomerase 2	-2.57032	-7.27798	-2.65124
292	Cluster 1	THIAR.g016526	Ornithine aminotransferase, mitochondrial	-2.52046	-2.05807	-
293	Cluster 1	THIAR.g000245	Insulin-like growth factor-binding protein complex acid labile subunit	-2.51569	-5.16414	-
294	Cluster 1	THIAR.g004269	Cytochrome P450 4d2	-2.49591	-4.08563	-
295	Cluster 1	THIAR.g006174	Probable cytochrome P450 6a14	-2.49355	-3.78597	-2.00568
296	Cluster 1	THIAR.g018284	Ornithine aminotransferase, mitochondrial	-2.47234	-2.13854	-
297	Cluster 1	THIAR.g005067	Luciferin 4-monooxygenase	-2.46721	-2.60507	-2.76411
298	Cluster 1	THIAR.g017271	-	-2.44085	-5.44257	-3.46759
299	Cluster 1	THIAR.g019425	235L_IIV6 Putative methyltransferase 235L	-2.42661	-1.88214	-
300	Cluster 1	THIAR.g003643	Inositol oxygenase	-2.42654	-3.05299	-
301	Cluster 1	THIAR.g010970	Putative fatbody protein 3Rev-G1 (Fragment)	-2.40047	-6.54775	-
302	Cluster 1	THIAR.g004662	Organic cation transporter protein	-2.35139	-3.38371	-
303	Cluster 1	THIAR.g011811	Esterase E4	-2.28902	-6.44891	-
304	Cluster 1	THIAR.g007690	Putative transcription factor SOX-15	-2.27143	-2.00514	-
305	Cluster 1	THIAR.g002266	Palmitoyl-protein thioesterase 1	-2.27054	-2.09854	-1.37745
306	Cluster 1	THIAR.g018897	Esterase E4	-2.26927	-5.87285	-
307	Cluster 1	THIAR.g001981	Probable hydroxyacid-oxoacid transhydrogenase, mitochondrial	-2.26367	-1.81144	-
308	Cluster 1	THIAR.g003462	T-cell immunomodulatory protein	-2.2341	-3.50053	-
309	Cluster 1	THIAR.g000970	Succinate-semialdehyde dehydrogenase, mitochondrial	-2.20258	-2.23843	-
310	Cluster 1	THIAR.g017617	Uncharacterized protein	-2.19973	-8.76545	-4.04021
311	Cluster 1	THIAR.g005966	Carbonic anhydrase 7	-2.18331	-2.14985	-
312	Cluster 1	THIAR.g008120	Putative fatty acyl-CoA reductase CG5065	-2.12598	-9.67683	-
313	Cluster 1	THIAR.g003522	Venom carboxylesterase-6	-2.07281	-3.22185	-
314	Cluster 1	THIAR.g011812	Trypsin, alkaline C	-2.05443	-5.1871	-5.93333
315	Cluster 1	THIAR.g006299	Fatty acid synthase	-2.01604	-3.6041	-
316	Cluster 1	THIAR.g014391	Lipase 3	-2.01237	-4.78869	-
317	Cluster 1	THIAR.g002211	Aspartate aminotransferase, cytoplasmic	-1.98653	-2.1787	-
318	Cluster 1	THIAR.g006072	TNF receptor-associated factor 4	-1.96874	-4.33011	-
319	Cluster 1	THIAR.g010621	Ecdysteroid UDP-glucosyltransferase	-1.96563	-3.29401	-
320	Cluster 1	THIAR.g009993	Probable alpha-ketoglutarate-dependent hypophosphite dioxygenase	-1.96171	-6.21659	-
321	Cluster 1	THIAR.g001491	Cytochrome P450 4B1	-1.95521	-3.2412	-
322	Cluster 1	THIAR.g005898	Plasma kallikrein 1	-1.94594	-1.39187	-
323	Cluster 1	THIAR.g016773	Carbonyl reductase [NADPH] 1	-1.93509	-5.03327	-
324	Cluster 1	THIAR.g012428	Lysoplasmalogenase-like protein TMEM86A	-1.92741	-2.00771	-
325	Cluster 1	THIAR.g006481	Fatty acid desaturase 5	-1.91758	-2.45707	-3.35335
326	Cluster 1	THIAR.g007337	Aspartate aminotransferase, cytoplasmic	-1.90312	-1.8838	-
327	Cluster 1	THIAR.g018217	Prostaglandin reductase 1	-1.90264	-3.23654	-
328	Cluster 1	THIAR.g000843	Probable hydroxyacid-oxoacid transhydrogenase, mitochondrial	-1.87942	-3.09284	-
329	Cluster 1	THIAR.g017674	Facilitated trehalose transporter Tret1-2 homolog	-1.86906	-5.00511	-
330	Cluster 1	THIAR.g013737	Cytochrome P450 3A9	-1.86749	-4.37316	-
331	Cluster 1	THIAR.g011825	Collagen alpha-2(I) chain	-1.85687	-1.09406	-2.50056
332	Cluster 1	THIAR.g008799	Glycine N-methyltransferase	-1.84618	-4.5129	-
333	Cluster 1	THIAR.g004362	Apolipoprotein D	-1.83393	-3.97173	-2.2458
334	Cluster 1	THIAR.g016155	Aldo-keto reductase AKR2E4	-1.81824	-3.48861	-
335	Cluster 1	THIAR.g017338	Lopap	-1.81816	-6.76278	-3.07364
336	Cluster 1	THIAR.g010490	3-phosphoinositide-dependent protein kinase 1	-1.81343	-1.55203	-
337	Cluster 1	THIAR.g000399	Cytochrome P450 6B7	-1.80918	-6.24447	-
338	Cluster 1	THIAR.g009864	Trypsin, alkaline A	-1.80357	-5.02968	-
339	Cluster 1	THIAR.g014773	Cytochrome P450 6B7	-1.79702	-3.39683	-
340	Cluster 1	THIAR.g011575	-	-1.79071	-2.9794	-
341	Cluster 1	THIAR.g001260	Carbonyl reductase [NADPH] 3	-1.76359	-4.45161	-
342	Cluster 1	THIAR.g013249	Juvenile hormone-inducible protein	-1.75717	-3.26137	-
343	Cluster 1	THIAR.g016580	Vanin-like protein 1	-1.73451	-2.56404	-1.5051
344	Cluster 1	THIAR.g013593	Fatty acid desaturase 3	-1.72905	-3.27339	-
345	Cluster 1	THIAR.g006945	Vanin-like protein 2	-1.72224	-2.60179	-1.53921
346	Cluster 1	THIAR.g006354	Organic cation/carnitine transporter 7	-1.66673	-3.04602	-
347	Cluster 1	THIAR.g006760	N-acetylneuraminate lyase	-1.66351	-3.129	-
348	Cluster 1	THIAR.g011497	Fatty acid synthase	-1.65495	-1.74326	-2.12432
349	Cluster 1	THIAR.g013319	4-nitrophenylphosphatase	-1.65272	-2.95821	-
350	Cluster 1	THIAR.g009373	Cytochrome P450 9e2	-1.62214	-1.65018	-
351	Cluster 1	THIAR.g003841	C-5 sterol desaturase erg32	-1.60848	-2.45649	-
352	Cluster 1	THIAR.g008425	Glycerol-3-phosphate dehydrogenase [NAD(+)], cytoplasmic	-1.60811	-1.90245	-
353	Cluster 1	THIAR.g018918	Putative ribosomal protein S6 kinase alpha-1	-1.60778	-2.43149	-
354	Cluster 1	THIAR.g007100	Uncharacterized protein	-1.58534	-2.23746	-
355	Cluster 1	THIAR.g003024	Alpha-aminoadipic semialdehyde synthase, mitochondrial	-1.57641	-1.89798	-
356	Cluster 1	THIAR.g011620	Zinc finger protein 408	-1.56987	-2.27686	-
357	Cluster 1	THIAR.g016799	Arginine kinase	-1.5556	-1.43738	-
358	Cluster 1	THIAR.g017035	Probable pyruvate dehydrogenase E1 component subunit alpha, mitochondrial	-1.54663	-1.44545	-
359	Cluster 1	THIAR.g019369	Phenoloxidase 2 1	-1.54588	-1.23532	-
360	Cluster 1	THIAR.g013427	Thioredoxin domain-containing protein 17	-1.5257	-2.92349	-2.5877
361	Cluster 1	THIAR.g003015	GTP:AMP phosphotransferase AK3, mitochondrial	-1.52356	-1.09755	-
362	Cluster 1	THIAR.g008507	Succinyl-CoA:3-ketoacid coenzyme A transferase 1, mitochondrial	-1.52084	-1.40857	-
363	Cluster 1	THIAR.g007480	Alpha-aminoadipic semialdehyde dehydrogenase	-1.52058	-2.95119	-
364	Cluster 1	THIAR.g020299	Phenoloxidase 2 3	-1.51824	-1.47555	-
365	Cluster 1	THIAR.g005724	Arylphorin subunit alpha	-1.48944	-2.30921	-1.72707
366	Cluster 1	THIAR.g006297	Vanin-like protein 2	-1.46707	-3.64232	-
367	Cluster 1	THIAR.g001297	SHC SH2 domain-binding protein 1 homolog B	-1.46459	-1.90564	-
368	Cluster 1	THIAR.g007761	Prostaglandin reductase 1	-1.45411	-3.09574	-
369	Cluster 1	THIAR.g004408	WASH complex subunit CCDC53	-1.41199	-1.89016	-
370	Cluster 1	THIAR.g015968	Probable cytochrome P450 304a1	-1.34272	-5.31603	-
371	Cluster 1	THIAR.g015846	Mitochondrial amidoxime-reducing component 1	-1.32695	-2.53252	-
372	Cluster 1	THIAR.g005202	Cysteine dioxygenase type 1	-1.32349	-2.67487	-
373	Cluster 1	THIAR.g016034	Prostamide/prostaglandin F synthase	-1.3206	-1.69578	-
374	Cluster 1	THIAR.g005997	Cytochrome P450 9e2	-1.30198	-2.64635	-
375	Cluster 1	THIAR.g014179	Sarcosine dehydrogenase, mitochondrial	-1.30134	-1.668	-
376	Cluster 1	THIAR.g016792	Transketolase-like protein 2	-1.30081	-1.81701	-
377	Cluster 1	THIAR.g002442	Cytochrome P450 6k1	-1.2991	-2.57713	-
378	Cluster 1	THIAR.g002196	Histone H3.2 14	-1.28341	-4.44514	-
379	Cluster 1	THIAR.g002590	Trypsin-3	-1.27816	-2.85042	-
380	Cluster 1	THIAR.g020308	Neuroligin-4, Y-linked	-1.24558	-1.86756	-
381	Cluster 1	THIAR.g017654	Glutaryl-CoA dehydrogenase, mitochondrial	-1.24016	-1.40525	-
382	Cluster 1	THIAR.g004933	Alpha-tocopherol transfer protein-like	-1.24002	-3.0734	-
383	Cluster 1	THIAR.g005017	Acetyl-coA carboxylase (Fragment)	-1.23157	-1.60406	-
384	Cluster 1	THIAR.g008673	C-type lectin 27	-1.22788	-3.02939	-
385	Cluster 1	THIAR.g015670	Cytochrome P450 4c3	-1.21895	-1.8152	-
386	Cluster 1	THIAR.g005565	Actin, muscle	-1.21273	-1.23508	-1.14667
387	Cluster 1	THIAR.g020212	GH17191	-1.2	-3.16806	-
388	Cluster 1	THIAR.g015711	Dihydrolipoyllysine-residue succinyltransferase component of 2-oxoglutarate dehydrogenase complex, mitochondrial	-1.18818	-2.95428	-
389	Cluster 1	THIAR.g013015	4-nitrophenylphosphatase	-1.17353	-2.58981	-
390	Cluster 1	THIAR.g014610	GH10934	-1.16625	-2.38814	-
391	Cluster 1	THIAR.g020298	Phenoloxidase 2 2	-1.16302	-1.88841	-
392	Cluster 1	THIAR.g018080	Plasma kallikrein 6	-1.161	-1.05728	-
393	Cluster 1	THIAR.g005943	Plasma kallikrein 2	-1.14277	-1.84875	-
394	Cluster 1	THIAR.g017819	D-erythrulose reductase	-1.12631	-1.61946	-
395	Cluster 1	THIAR.g001975	Mitochondrial pyruvate carrier 1	-1.1184	-1.6493	-
396	Cluster 1	THIAR.g008090	Phosphatidylinositol 4,5-bisphosphate 3-kinase catalytic subunit	-1.11039	-1.69321	-
397	Cluster 1	THIAR.g001738	Fasciclin-2	-1.10482	-4.57782	-
398	Cluster 1	THIAR.g012709	Uncharacterized protein	-1.08489	-1.56233	-
399	Cluster 1	THIAR.g010880	Uncharacterized protein	-1.07664	-2.00724	-
400	Cluster 1	THIAR.g016415	Alcohol dehydrogenase [NADP(+)] A	-1.03895	-1.71703	-
401	Cluster 1	THIAR.g017106	Probable isoaspartyl peptidase/L-asparaginase CG7860	-1.03841	-1.99307	-
402	Cluster 1	THIAR.g015546	Lambda-crystallin homolog	-1.00256	-1.84789	-
403	Cluster 2a	THIAR.g010590	L-ascorbate oxidase	-11.6548	-	-13.7917
404	Cluster 2a	THIAR.g007130	Osiris 9	-10.9241	-	-13.8948
405	Cluster 2a	THIAR.g000264	Putative cuticle protein	-10.5351	7.75228	-13.0442
406	Cluster 2a	THIAR.g010341	Leukocyte elastase inhibitor A	-9.84939	-	-6.88832
407	Cluster 2a	THIAR.g001761	GG17824	-9.73823	8.26939	-
408	Cluster 2a	THIAR.g012519	Probable nuclear hormone receptor HR3	-9.57066	-	-7.4326
409	Cluster 2a	THIAR.g005342	CG4702, isoform B	-9.15234	-	-11.8732
410	Cluster 2a	THIAR.g018352	Uncharacterized protein	-9.13906	-	-
411	Cluster 2a	THIAR.g006653	Uncharacterized protein	-9.04768	-	-13.3493
412	Cluster 2a	THIAR.g016397	GG13248	-8.92758	-	-14.1109
413	Cluster 2a	THIAR.g015701	Osiris 9	-8.53897	8.84882	-15.7139
414	Cluster 2a	THIAR.g005555	Putative uncharacterized protein	-8.37659	-	-11.2022
415	Cluster 2a	THIAR.g005150	Uncharacterized protein (Fragment)	-8.34709	-	-6.62694
416	Cluster 2a	THIAR.g008995	-	-8.05986	-	-8.10688
417	Cluster 2a	THIAR.g007151	Thymus-specific serine protease	-7.99108	-	-8.7197
418	Cluster 2a	THIAR.g020520	Sulfotransferase 1C4	-7.79619	-	-3.82743
419	Cluster 2a	THIAR.g005556	Uncharacterized protein	-7.70013	-	-13.7699
420	Cluster 2a	THIAR.g012402	Glucose dehydrogenase [FAD, quinone]	-7.50577	-	-11.1266
421	Cluster 2a	THIAR.g010308	Protein Wnt-4	-7.25022	-	-
422	Cluster 2a	THIAR.g011881	-	-7.02541	-	-
423	Cluster 2a	THIAR.g000106	Putative ubiquitin-protein ligase/hyperplastic discs protein (Fragment)	-6.96019	-	-12.1569
424	Cluster 2a	THIAR.g011449	Fatty acid desaturase 26	-6.92335	-	-
425	Cluster 2a	THIAR.g002306	Fatty acid desaturase 11	-6.75897	-	-
426	Cluster 2a	THIAR.g000360	Uncharacterized protein	-6.64823	-	-
427	Cluster 2a	THIAR.g012300	Cytochrome b561 domain-containing protein 1	-6.6275	-	-
428	Cluster 2a	THIAR.g015699	Putative uncharacterized protein	-6.56578	9.54776	-10.2699
429	Cluster 2a	THIAR.g013225	Venom carboxylesterase-6	-6.5615	-	-5.01159
430	Cluster 2a	THIAR.g014466	Putative uncharacterized protein	-6.55978	-	-3.61935
431	Cluster 2a	THIAR.g005567	Cytochrome b561 domain-containing protein 1	-6.44296	-	-
432	Cluster 2a	THIAR.g002187	Sialin	-6.3942	-	-
433	Cluster 2a	THIAR.g014936	Dynein light chain roadblock-type 2	-6.31373	-	-
434	Cluster 2a	THIAR.g016987	Probable nuclear hormone receptor HR3	-6.2472	-	-5.45833
435	Cluster 2a	THIAR.g012604	Single domain major allergen protein	-6.23709	-	-
436	Cluster 2a	THIAR.g017067	Trypsin-3	-6.13411	-	-8.49211
437	Cluster 2a	THIAR.g017969	General odorant-binding protein 2	-6.08348	4.14264	7.20349
438	Cluster 2a	THIAR.g020200	Probable nuclear hormone receptor HR3	-5.95939	-	-5.51725
439	Cluster 2a	THIAR.g007848	Uncharacterized family 31 glucosidase C1039.11c	-5.83608	-	-4.10293
440	Cluster 2a	THIAR.g013257	Uncharacterized protein (Fragment)	-5.79365	-	-7.30323
441	Cluster 2a	THIAR.g011372	-	-5.78842	6.70202	-
442	Cluster 2a	THIAR.g016500	UPF0261 protein YPO3839/y0391/YP_3209	-5.78244	-	-9.62653
443	Cluster 2a	THIAR.g005053	Regulator of G-protein signaling loco 2	-5.71338	-	-
444	Cluster 2a	THIAR.g007129	Osiris 9	-5.65786	6.12909	-10.7186
445	Cluster 2a	THIAR.g008402	Cuticle protein CP14.6	-5.59122	-	-
446	Cluster 2a	THIAR.g000905	Uncharacterized protein	-5.54695	-	-5.74404
447	Cluster 2a	THIAR.g017325	Uncharacterized protein	-5.44005	-	-
448	Cluster 2a	THIAR.g001166	-	-5.40894	-	-9.1584
449	Cluster 2a	THIAR.g013426	-	-5.37497	-	-7.52397
450	Cluster 2a	THIAR.g016609	Larval/pupal rigid cuticle protein 66	-5.31886	9.06012	7.25611
451	Cluster 2a	THIAR.g009834	-	-5.30619	-	-5.85807
452	Cluster 2a	THIAR.g001762	Putative cuticle protein	-5.30172	6.73513	-
453	Cluster 2a	THIAR.g015704	Osiris 9	-5.29351	9.8215	-15.0616
454	Cluster 2a	THIAR.g011273	Enteropeptidase	-5.2129	-	-4.4296
455	Cluster 2a	THIAR.g008557	Agrin	-5.12834	-	-6.49651
456	Cluster 2a	THIAR.g014944	Uncharacterized protein	-5.12164	-	-3.78188
457	Cluster 2a	THIAR.g008733	Pro-resilin	-5.06502	-	-
458	Cluster 2a	THIAR.g018832	Uncharacterized protein	-5.06325	-	-
459	Cluster 2a	THIAR.g014120	-	-5.00129	3.82159	6.63621
460	Cluster 2a	THIAR.g019819	Serine proteinase stubble	-4.96504	4.07178	-5.89524
461	Cluster 2a	THIAR.g001609	Lipase 3	-4.92026	-	-
462	Cluster 2a	THIAR.g013616	-	-4.88764	-	-7.45386
463	Cluster 2a	THIAR.g007700	Putative uncharacterized protein	-4.87652	-	-8.21418
464	Cluster 2a	THIAR.g000813	-	-4.86673	-	-
465	Cluster 2a	THIAR.g009012	Putative inorganic phosphate cotransporter	-4.83126	-	-
466	Cluster 2a	THIAR.g006127	Cytochrome P450 4d2	-4.78935	-	-4.08848
467	Cluster 2a	THIAR.g018104	C-type lectin 3	-4.70557	-	-7.37941
468	Cluster 2a	THIAR.g002271	Larval cuticle protein LCP-22	-4.66134	-	-
469	Cluster 2a	THIAR.g015103	-	-4.65196	-	-
470	Cluster 2a	THIAR.g006257	Cuticle protein 18.6, isoform B	-4.60712	8.67506	4.96428
471	Cluster 2a	THIAR.g008752	Ejaculatory bulb-specific protein 3	-4.6038	-	-4.80736
472	Cluster 2a	THIAR.g000309	Putative uncharacterized protein	-4.59436	8.1069	-7.91236
473	Cluster 2a	THIAR.g001763	Putative cuticle protein	-4.56625	7.26264	5.11836
474	Cluster 2a	THIAR.g010911	Sodium- and chloride-dependent glycine transporter 2	-4.53196	-	-
475	Cluster 2a	THIAR.g015414	Cytochrome P450 18a1	-4.51528	-	-
476	Cluster 2a	THIAR.g002460	Attacin 8	-4.47074	1.81381	11.0174
477	Cluster 2a	THIAR.g002440	Uncharacterized protein	-4.45597	8.25512	-4.9111
478	Cluster 2a	THIAR.g018527	Sodium/potassium-transporting ATPase subunit alpha	-4.3769	-	3.84229
479	Cluster 2a	THIAR.g013387	Putative cuticle protein	-4.31135	2.07697	-
480	Cluster 2a	THIAR.g007737	H2.0-like homeobox protein	-4.28613	-	-
481	Cluster 2a	THIAR.g016466	Uncharacterized protein	-4.15966	-	-
482	Cluster 2a	THIAR.g006417	Uncharacterized protein	-4.15678	-	-7.91533
483	Cluster 2a	THIAR.g019304	La-related protein 6	-4.15146	3.08389	-5.19574
484	Cluster 2a	THIAR.g006005	Uncharacterized protein	-4.12199	-	-3.42096
485	Cluster 2a	THIAR.g015542	Putative uncharacterized protein	-4.11691	-	-3.59926
486	Cluster 2a	THIAR.g008129	Putative cuticle protein	-4.11418	8.61811	4.31911
487	Cluster 2a	THIAR.g002471	Amine sulfotransferase	-4.10811	4.95539	-4.15276
488	Cluster 2a	THIAR.g017454	Protein spaetzle 3	-4.08572	-	-7.02668
489	Cluster 2a	THIAR.g018802	-	-4.05597	-	-3.49879
490	Cluster 2a	THIAR.g009946	Uncharacterized protein	-4.05307	-	-
491	Cluster 2a	THIAR.g006840	Cuticle protein 18.6, isoform B	-4.04387	7.92988	-
492	Cluster 2a	THIAR.g002391	Larval cuticle protein LCP-17	-4.02685	-	3.50765
493	Cluster 2a	THIAR.g008593	Enhancer of split m4 protein	-4.0214	-	-
494	Cluster 2a	THIAR.g010526	-	-3.97067	-	-
495	Cluster 2a	THIAR.g017050	Tubulin beta-4 chain	-3.83274	2.37635	2.81317
496	Cluster 2a	THIAR.g005336	Cell surface glycoprotein 1	-3.82746	8.50409	5.91212
497	Cluster 2a	THIAR.g009848	Growth/differentiation factor 8	-3.73351	-	-1.59453
498	Cluster 2a	THIAR.g007021	GG23675	-3.66282	6.67564	-5.04623
499	Cluster 2a	THIAR.g008317	Facilitated trehalose transporter Tret1	-3.60802	-	-
500	Cluster 2a	THIAR.g015644	Putative uncharacterized protein	-3.59351	6.2514	-5.35663
501	Cluster 2a	THIAR.g006701	Phospholipase A1 member A	-3.56917	-	-
502	Cluster 2a	THIAR.g011822	Larval/pupal rigid cuticle protein 66	-3.54026	5.35549	8.92033
503	Cluster 2a	THIAR.g014835	TPPP family protein CG45057	-3.52877	-	-
504	Cluster 2a	THIAR.g005533	Endochitinase	-3.5224	-	-6.28326
505	Cluster 2a	THIAR.g005390	Uncharacterized protein	-3.52041	2.86496	-
506	Cluster 2a	THIAR.g019216	Endochitinase	-3.50373	-	-6.27697
507	Cluster 2a	THIAR.g004055	GH24849	-3.47306	1.79036	-3.90141
508	Cluster 2a	THIAR.g001285	Antichymotrypsin-2	-3.46055	-	-3.51785
509	Cluster 2a	THIAR.g011781	Trypsin, alkaline A	-3.44341	-	-
510	Cluster 2a	THIAR.g009967	-	-3.40197	-	-
511	Cluster 2a	THIAR.g014970	Facilitated trehalose transporter Tret1	-3.38888	1.47349	-
512	Cluster 2a	THIAR.g014267	UDP-glucuronosyltransferase 2B1	-3.35953	-	8.07984
513	Cluster 2a	THIAR.g010198	Vitamin K-dependent protein C (Fragment)	-3.34959	-	-2.61313
514	Cluster 2a	THIAR.g008205	Sphingomyelin phosphodiesterase	-3.31556	-	-
515	Cluster 2a	THIAR.g005092	Peptidyl-prolyl cis-trans isomerase 10	-3.2932	-	-
516	Cluster 2a	THIAR.g010357	BTB/POZ domain-containing protein KCTD8	-3.28665	-	-
517	Cluster 2a	THIAR.g014532	GH17412	-3.27979	5.28495	-
518	Cluster 2a	THIAR.g015166	Uncharacterized protein (Fragment)	-3.27385	-	-
519	Cluster 2a	THIAR.g007918	4-hydroxybenzoate polyprenyltransferase, mitochondrial 3	-3.23998	-	-
520	Cluster 2a	THIAR.g009469	Hormone receptor 4	-3.23614	-	-2.79616
521	Cluster 2a	THIAR.g000921	Probable cytochrome P450 301a1, mitochondrial	-3.23551	-	-5.52131
522	Cluster 2a	THIAR.g006285	Endocuticle structural glycoprotein ABD-5	-3.22434	5.29711	-
523	Cluster 2a	THIAR.g013898	-	-3.20261	-	-
524	Cluster 2a	THIAR.g013430	Arylphorin subunit alpha	-3.15219	-	-2.53918
525	Cluster 2a	THIAR.g009668	Putative cuticle protein	-3.14212	3.98115	-
526	Cluster 2a	THIAR.g018452	Alpha-2-macroglobulin	-3.0973	-	-3.98808
527	Cluster 2a	THIAR.g012522	Pupal cuticle protein	-3.08531	4.23705	-
528	Cluster 2a	THIAR.g007286	Proline-rich antimicrobial peptide 1 1	-3.07656	13.1994	7.23138
529	Cluster 2a	THIAR.g006602	Epidermal retinol dehydrogenase 2	-3.05281	-	-6.8386
530	Cluster 2a	THIAR.g013698	Alpha-tocopherol transfer protein-like	-3.02195	-	-3.18757
531	Cluster 2a	THIAR.g009164	Putative uncharacterized protein	-3.00109	7.01214	-5.36287
532	Cluster 2a	THIAR.g002273	Larval cuticle protein LCP-30	-2.9772	-	-
533	Cluster 2a	THIAR.g003772	Defensin 4	-2.95675	4.639	6.03984
534	Cluster 2a	THIAR.g000825	Solute carrier family 22 member 15	-2.9091	-	-
535	Cluster 2a	THIAR.g008165	Lactase-phlorizin hydrolase	-2.89458	-	-3.02138
536	Cluster 2a	THIAR.g004266	Leucine-rich repeats and immunoglobulin-like domains protein 3	-2.88767	-	-3.50218
537	Cluster 2a	THIAR.g007629	Uncharacterized protein	-2.81902	2.482	-
538	Cluster 2a	THIAR.g012162	Meiosis-specific with OB domain-containing protein	-2.79767	3.35351	1.13734
539	Cluster 2a	THIAR.g013019	Uncharacterized protein (Fragment)	-2.7583	-	-2.5432
540	Cluster 2a	THIAR.g001167	Cuticlin-1	-2.75165	-	-9.06768
541	Cluster 2a	THIAR.g016159	GH18953	-2.74717	8.10711	4.80197
542	Cluster 2a	THIAR.g003683	Enteropeptidase	-2.73488	-	-
543	Cluster 2a	THIAR.g015431	Zinc finger protein 271	-2.73111	-	-
544	Cluster 2a	THIAR.g014089	E3 ubiquitin-protein ligase	-2.7193	-	-
545	Cluster 2a	THIAR.g011583	Inhibin beta chain	-2.71828	-	-
546	Cluster 2a	THIAR.g019319	Steroid hormone receptor ERR2	-2.71682	-	-
547	Cluster 2a	THIAR.g006237	C-type lectin 19	-2.69328	-	-4.93109
548	Cluster 2a	THIAR.g005250	Putative transporter B0361.11	-2.6897	-	-
549	Cluster 2a	THIAR.g005292	-	-2.66012	-	-
550	Cluster 2a	THIAR.g013707	Katanin p60 ATPase-containing subunit A-like 2	-2.64869	-	-
551	Cluster 2a	THIAR.g005889	-	-2.64577	-	-
552	Cluster 2a	THIAR.g014650	Long-chain-fatty-acid--CoA ligase, putative	-2.63601	-	-4.60257
553	Cluster 2a	THIAR.g004027	Myrosinase 1	-2.62374	-	-
554	Cluster 2a	THIAR.g007199	Probable cytochrome P450 301a1, mitochondrial	-2.62242	-	-5.88699
555	Cluster 2a	THIAR.g006225	Non-capsid protein NS-1	-2.61547	-	-2.89103
556	Cluster 2a	THIAR.g005955	Protein msta, isoform A	-2.61314	-	-
557	Cluster 2a	THIAR.g007132	-	-2.6058	-	-
558	Cluster 2a	THIAR.g018466	Probable chitinase 3	-2.60408	3.15969	-
559	Cluster 2a	THIAR.g004325	Flexible cuticle protein 12	-2.59428	4.99961	-
560	Cluster 2a	THIAR.g012151	Prostatic acid phosphatase	-2.58743	-	-
561	Cluster 2a	THIAR.g004060	Gamma-glutamyltransferase 7	-2.58148	-	-2.92109
562	Cluster 2a	THIAR.g011361	Hypothetical secreted conserved protein	-2.57364	-	-
563	Cluster 2a	THIAR.g019567	GATA-binding factor C	-2.57178	-	-
564	Cluster 2a	THIAR.g010620	Probable cytochrome P450 6a13	-2.56962	-	-
565	Cluster 2a	THIAR.g007158	Uncharacterized protein (Fragment)	-2.56457	8.6202	-
566	Cluster 2a	THIAR.g016010	Voltage-dependent calcium channel subunit alpha-2/delta-4	-2.56038	-	-
567	Cluster 2a	THIAR.g016935	Circadian clock-controlled protein	-2.55626	-	-
568	Cluster 2a	THIAR.g018269	Putative cuticle protein	-2.53967	6.36659	-
569	Cluster 2a	THIAR.g007789	Tubulin polyglutamylase complex subunit 2	-2.53908	-	-
570	Cluster 2a	THIAR.g019951	Probable cytochrome P450 9f2	-2.47165	-	-
571	Cluster 2a	THIAR.g008024	Putative nicotinic acetylcholine receptor alpha 10 subunit (Fragment)	-2.45868	-	-
572	Cluster 2a	THIAR.g009113	Uncharacterized protein	-2.44592	-	-3.99815
573	Cluster 2a	THIAR.g009518	PBAN-type neuropeptides	-2.42904	-	-
574	Cluster 2a	THIAR.g010094	Clip-domain containing serine protease 15	-2.37683	-	-
575	Cluster 2a	THIAR.g004119	Macrophage migration inhibitory factor	-2.37464	-	-
576	Cluster 2a	THIAR.g002272	Larval cuticle protein LCP-30	-2.36954	-	-
577	Cluster 2a	THIAR.g006876	Larval cuticle protein 16/17	-2.36695	-	-
578	Cluster 2a	THIAR.g005998	Cytochrome P450 9e2	-2.36497	-	-
579	Cluster 2a	THIAR.g010633	Sulfiredoxin-1	-2.36172	-	-
580	Cluster 2a	THIAR.g019952	Cytochrome P450 9e2	-2.35732	-	-
581	Cluster 2a	THIAR.g018014	Cytochrome P450 6k1	-2.3459	1.47511	-
582	Cluster 2a	THIAR.g005141	Cytochrome P450 6k1	-2.31092	-	-
583	Cluster 2a	THIAR.g010947	Cytochrome P450 306a1	-2.29807	-	-
584	Cluster 2a	THIAR.g000819	Protein Skeletor, isoforms D/E	-2.29023	-	-4.15379
585	Cluster 2a	THIAR.g002413	Chondroitin proteoglycan 1	-2.27815	-	-5.35086
586	Cluster 2a	THIAR.g012874	Adenosine deaminase CECR1	-2.27324	-	-
587	Cluster 2a	THIAR.g015309	Glycoprotein 3-alpha-L-fucosyltransferase A	-2.27217	-	-
588	Cluster 2a	THIAR.g017172	Zinc transporter ZIP3	-2.24505	-	-
589	Cluster 2a	THIAR.g004787	Silk gland factor 3	-2.22474	-	-2.70604
590	Cluster 2a	THIAR.g007133	Uncharacterized protein	-2.22271	-	-3.52745
591	Cluster 2a	THIAR.g016973	ATP-binding cassette sub-family G member 5	-2.19578	-	-3.21261
592	Cluster 2a	THIAR.g019846	Stathmin-4	-2.19552	-	-
593	Cluster 2a	THIAR.g002826	Patched domain-containing protein 3	-2.19541	-	-3.72808
594	Cluster 2a	THIAR.g002796	Graves disease carrier protein	-2.17868	-	-3.25817
595	Cluster 2a	THIAR.g006841	Cuticle protein 19	-2.17785	5.24169	-
596	Cluster 2a	THIAR.g006834	Solute carrier family 25 member 38	-2.1693	-	-
597	Cluster 2a	THIAR.g000913	Protein msta, isoform A	-2.16768	-	-
598	Cluster 2a	THIAR.g016210	TNF receptor-associated factor 4	-2.16278	-	-
599	Cluster 2a	THIAR.g015177	Uncharacterized protein	-2.15056	-	-
600	Cluster 2a	THIAR.g002072	Aldo-keto reductase AKR2E4	-2.14179	-	-
601	Cluster 2a	THIAR.g010695	Protein takeout	-2.11993	-	-
602	Cluster 2a	THIAR.g013892	-	-2.10603	-	-
603	Cluster 2a	THIAR.g002702	Chorion peroxidase	-2.10107	1.97161	-
604	Cluster 2a	THIAR.g002797	ATP-binding cassette sub-family G member 8	-2.09364	-	-3.70939
605	Cluster 2a	THIAR.g002168	Chitooligosaccharidolytic beta-N-acetylglucosaminidase	-2.08658	-	-
606	Cluster 2a	THIAR.g009321	NADH dehydrogenase [ubiquinone] 1 alpha subcomplex subunit 13	-2.0769	-	-
607	Cluster 2a	THIAR.g017499	Segmentation protein Runt	-2.05196	-	-
608	Cluster 2a	THIAR.g011021	Larval cuticle protein 16/17	-2.04666	-	-
609	Cluster 2a	THIAR.g009927	TNFSF5	-2.03253	-	-
610	Cluster 2a	THIAR.g011835	Serine proteinase stubble	-2.02413	-	-
611	Cluster 2a	THIAR.g002499	Collagen alpha-1(IV) chain	-2.00901	1.58974	-
612	Cluster 2a	THIAR.g013559	Uncharacterized protein	-2.00875	-	-6.0967
613	Cluster 2a	THIAR.g008476	Uncharacterized protein (Fragment)	-2.00783	-	-
614	Cluster 2a	THIAR.g001747	-	-2.00509	-	-
615	Cluster 2a	THIAR.g006137	Monocarboxylate transporter 9	-2.00131	-	-
616	Cluster 2a	THIAR.g020043	PI-PLC X domain-containing protein 3	-1.99897	-	-
617	Cluster 2a	THIAR.g019945	Homocysteine S-methyltransferase 3	-1.98293	-	-1.7276
618	Cluster 2a	THIAR.g012424	Glucosamine-6-phosphate isomerase	-1.96479	-	-1.90482
619	Cluster 2a	THIAR.g019482	Frizzled-10-B	-1.9477	-	-
620	Cluster 2a	THIAR.g007285	Proline-rich antimicrobial peptide 1 2	-1.93548	5.3371	13.4928
621	Cluster 2a	THIAR.g012687	D-beta-hydroxybutyrate dehydrogenase, mitochondrial	-1.9328	-	-
622	Cluster 2a	THIAR.g011539	Dawdle	-1.93117	-	-
623	Cluster 2a	THIAR.g006357	Uncharacterized protein (Fragment)	-1.92371	-	-
624	Cluster 2a	THIAR.g008331	Potassium channel subfamily K member 18	-1.90705	-	-
625	Cluster 2a	THIAR.g020572	RWD domain-containing protein 4	-1.89772	-	-
626	Cluster 2a	THIAR.g014635	Epoxide hydrolase 4	-1.89055	-	-2.23922
627	Cluster 2a	THIAR.g018465	Probable chitinase 3	-1.88793	2.01451	3.83751
628	Cluster 2a	THIAR.g000303	Endocuticle structural glycoprotein ABD-5	-1.88385	2.02066	-
629	Cluster 2a	THIAR.g005603	Atrial natriuretic peptide-converting enzyme	-1.86762	2.12633	-
630	Cluster 2a	THIAR.g003515	Uncharacterized protein	-1.86537	-	-
631	Cluster 2a	THIAR.g002216	GH11591	-1.85153	2.14974	-1.72906
632	Cluster 2a	THIAR.g002212	Aldo-keto reductase family 1 member C4	-1.84773	-	-
633	Cluster 2a	THIAR.g015529	Alpha-N-acetylgalactosaminidase	-1.83979	-	-
634	Cluster 2a	THIAR.g000817	GA15803	-1.83518	-	-2.07187
635	Cluster 2a	THIAR.g006803	Attacin 6	-1.82947	4.35746	6.32987
636	Cluster 2a	THIAR.g003923	63 kDa sperm flagellar membrane protein	-1.8278	-	-2.9327
637	Cluster 2a	THIAR.g006432	Collagen alpha-1(IV) chain	-1.80968	1.46991	-
638	Cluster 2a	THIAR.g006624	Collagen alpha-2(IV) chain	-1.80522	1.63135	-
639	Cluster 2a	THIAR.g014469	Potassium channel subfamily K member 1	-1.80359	-	-
640	Cluster 2a	THIAR.g008494	Probable chitinase 3	-1.80287	-	-
641	Cluster 2a	THIAR.g007731	Pleiotrophin-like protein	-1.79919	-	-
642	Cluster 2a	THIAR.g010990	Cytochrome P450 9e2	-1.78984	-	-
643	Cluster 2a	THIAR.g002928	Inactive pancreatic lipase-related protein 1	-1.76618	2.92421	-
644	Cluster 2a	THIAR.g000189	Farnesyl pyrophosphate synthase	-1.76185	-	-
645	Cluster 2a	THIAR.g006546	Uncharacterized protein (Fragment)	-1.76067	-	-
646	Cluster 2a	THIAR.g008359	Serine/threonine-protein kinase 3	-1.75943	-	-2.2214
647	Cluster 2a	THIAR.g003547	Protein takeout	-1.75838	-	-3.05685
648	Cluster 2a	THIAR.g014736	Elongation of very long chain fatty acids protein AAEL008004	-1.73115	-	-
649	Cluster 2a	THIAR.g007287	Proline-rich antimicrobial peptide 1 3	-1.73017	6.21369	7.42977
650	Cluster 2a	THIAR.g016844	Kynurenine formamidase	-1.7267	-	-
651	Cluster 2a	THIAR.g006193	UDP-glucuronosyltransferase 2B16 (Fragment)	-1.68885	-	-
652	Cluster 2a	THIAR.g012082	Cytochrome P450 9e2	-1.67746	-	-
653	Cluster 2a	THIAR.g002063	Uncharacterized protein (Fragment)	-1.67727	2.7226	-
654	Cluster 2a	THIAR.g005182	Dehydrogenase/reductase SDR family member 11	-1.67693	-	-
655	Cluster 2a	THIAR.g005122	Ecdysone-inducible protein E75	-1.67353	-	-
656	Cluster 2a	THIAR.g009882	-	-1.66266	3.03823	-
657	Cluster 2a	THIAR.g002918	Proto-oncogene tyrosine-protein kinase ROS	-1.65229	-	2.44792
658	Cluster 2a	THIAR.g003779	Cytosolic non-specific dipeptidase	-1.64988	-	-
659	Cluster 2a	THIAR.g010113	Ejaculatory bulb-specific protein 3	-1.64155	-	-
660	Cluster 2a	THIAR.g014874	Uncharacterized protein	-1.63951	2.13451	-
661	Cluster 2a	THIAR.g015458	Cytochrome P450 6a2	-1.63799	-	-
662	Cluster 2a	THIAR.g018965	Myophilin	-1.63581	-	-
663	Cluster 2a	THIAR.g001662	Cytochrome b-c1 complex subunit 9	-1.63537	-	-
664	Cluster 2a	THIAR.g019115	Probable serine/threonine-protein kinase DDB_G0272282	-1.63533	-	-
665	Cluster 2a	THIAR.g017660	Mitochondrial 2-oxodicarboxylate carrier	-1.63504	-	-
666	Cluster 2a	THIAR.g011263	Polycystic kidney disease protein 1-like 3	-1.63023	-	-
667	Cluster 2a	THIAR.g014369	Xanthine dehydrogenase/oxidase	-1.61993	-	-
668	Cluster 2a	THIAR.g018803	Venom dipeptidyl peptidase 4	-1.61603	-	-
669	Cluster 2a	THIAR.g010740	Uncharacterized protein (Fragment)	-1.61102	-	-
670	Cluster 2a	THIAR.g012688	D-beta-hydroxybutyrate dehydrogenase, mitochondrial	-1.60873	-	-
671	Cluster 2a	THIAR.g013735	Cytochrome P450 6k1	-1.60736	-	-
672	Cluster 2a	THIAR.g005532	Probable G-protein coupled receptor 158	-1.60177	-	-
673	Cluster 2a	THIAR.g010801	Xanthine dehydrogenase	-1.58631	-	-
674	Cluster 2a	THIAR.g014704	Cadherin-23	-1.57921	-	-
675	Cluster 2a	THIAR.g012712	Prostatic acid phosphatase	-1.56711	-	-
676	Cluster 2a	THIAR.g006447	CPAP1-I	-1.56676	-	-
677	Cluster 2a	THIAR.g005828	Uncharacterized protein	-1.56636	-	-
678	Cluster 2a	THIAR.g006475	Protein rhomboid	-1.56385	-	-2.56825
679	Cluster 2a	THIAR.g004664	Organic cation transporter protein	-1.56133	-	-
680	Cluster 2a	THIAR.g020411	Alpha-amylase A	-1.5605	-	-
681	Cluster 2a	THIAR.g010350	Mobility group protein 1A	-1.55176	-	-
682	Cluster 2a	THIAR.g015669	Cytochrome P450 4C1	-1.54845	-	-
683	Cluster 2a	THIAR.g013439	Protein msta, isoform A	-1.5437	-	-
684	Cluster 2a	THIAR.g000256	Kynurenine formamidase	-1.54094	-	-
685	Cluster 2a	THIAR.g001347	Venom allergen 5	-1.53863	-	-
686	Cluster 2a	THIAR.g004623	Organic cation transporter protein	-1.53594	-	-
687	Cluster 2a	THIAR.g013969	Glucose dehydrogenase [FAD, quinone]	-1.53027	5.73328	-
688	Cluster 2a	THIAR.g019914	Trehalase	-1.52448	1.25571	1.2487
689	Cluster 2a	THIAR.g014760	Bifunctional purine biosynthesis protein PURH	-1.52295	-	-
690	Cluster 2a	THIAR.g013549	Maternal protein pumilio	-1.51816	-	-
691	Cluster 2a	THIAR.g016096	72 kDa inositol polyphosphate 5-phosphatase	-1.51237	-	-
692	Cluster 2a	THIAR.g011128	B2 protein (Fragment)	-1.50864	-	-2.45764
693	Cluster 2a	THIAR.g008794	Paxillin	-1.49904	-	-
694	Cluster 2a	THIAR.g007447	Integrin beta-PS	-1.49521	-	-
695	Cluster 2a	THIAR.g009622	Lipase member H-B	-1.49218	-	-
696	Cluster 2a	THIAR.g016093	Putative inorganic phosphate cotransporter	-1.48995	3.81667	-
697	Cluster 2a	THIAR.g006267	Arylsulfatase B 3	-1.48772	-	-
698	Cluster 2a	THIAR.g004792	Indole-3-acetaldehyde oxidase	-1.48278	-	-
699	Cluster 2a	THIAR.g012108	3 beta-hydroxysteroid dehydrogenase dhs-16	-1.46321	-	-
700	Cluster 2a	THIAR.g015545	-	-1.45608	-	-
701	Cluster 2a	THIAR.g014166	Organic cation transporter 1	-1.4531	-	-
702	Cluster 2a	THIAR.g020239	A disintegrin and metalloproteinase with thrombospondin motifs 16	-1.45098	2.43539	-
703	Cluster 2a	THIAR.g003531	Uridine phosphorylase 1	-1.44997	-	-
704	Cluster 2a	THIAR.g015495	Cytosolic carboxypeptidase 1	-1.44878	-	-
705	Cluster 2a	THIAR.g015105	Bifunctional purine biosynthesis protein PURH	-1.44741	-	-
706	Cluster 2a	THIAR.g012601	Odorant binding protein	-1.44647	-	-
707	Cluster 2a	THIAR.g009182	Apyrase	-1.43864	-	-3.47689
708	Cluster 2a	THIAR.g012608	RING finger protein nhl-1	-1.43351	-	-
709	Cluster 2a	THIAR.g015188	Circadian clock-controlled protein	-1.42809	-	-
710	Cluster 2a	THIAR.g000359	Cell adhesion molecule 2	-1.42556	-	-
711	Cluster 2a	THIAR.g009601	Monocarboxylate transporter 5	-1.41968	-	-
712	Cluster 2a	THIAR.g016874	-	-1.41582	-	-
713	Cluster 2a	THIAR.g009401	Afadin-and alpha-actinin-binding protein	-1.40578	-	-
714	Cluster 2a	THIAR.g010579	Hexamerin-1.1	-1.39159	-	-
715	Cluster 2a	THIAR.g003484	Uncharacterized protein	-1.38952	-	-
716	Cluster 2a	THIAR.g011432	Protein CREG2	-1.38561	-	-
717	Cluster 2a	THIAR.g011749	Synaptonemal complex protein ZIP1 (Fragment)	-1.36169	-	-
718	Cluster 2a	THIAR.g005757	Venom dipeptidyl peptidase 4	-1.3608	-	-
719	Cluster 2a	THIAR.g005883	Sex determination protein fruitless	-1.35729	-	-1.84331
720	Cluster 2a	THIAR.g013234	Xanthine dehydrogenase	-1.35241	-	-
721	Cluster 2a	THIAR.g009329	Protein phosphatase PHLPP-like protein	-1.35049	-	-
722	Cluster 2a	THIAR.g004517	Dehydrogenase/reductase SDR family member 11	-1.3498	-	-
723	Cluster 2a	THIAR.g001138	Uncharacterized protein	-1.34412	4.72583	-3.04507
724	Cluster 2a	THIAR.g017027	Aquaporin-12A	-1.33606	-	-
725	Cluster 2a	THIAR.g010191	Cytochrome P450 9e2	-1.33489	-	-
726	Cluster 2a	THIAR.g011582	Zinc finger MIZ domain-containing protein 1	-1.3343	-	-
727	Cluster 2a	THIAR.g011860	Juvenile hormone-inducible protein	-1.334	-	-
728	Cluster 2a	THIAR.g015935	GH13777	-1.33374	-	-
729	Cluster 2a	THIAR.g012711	Beta-galactosidase	-1.33278	-	-
730	Cluster 2a	THIAR.g019791	Serine protease gd	-1.33062	1.80291	-
731	Cluster 2a	THIAR.g020537	Uncharacterized protein	-1.32297	-	-
732	Cluster 2a	THIAR.g004472	Collagen alpha-5(VI) chain	-1.31812	-	-
733	Cluster 2a	THIAR.g006577	Probable chitinase 3	-1.30842	4.25295	-2.33247
734	Cluster 2a	THIAR.g014877	-	-1.3076	2.63799	-
735	Cluster 2a	THIAR.g011477	Xanthine dehydrogenase	-1.30254	-	-
736	Cluster 2a	THIAR.g002949	Serine protease gd	-1.30053	-	1.06837
737	Cluster 2a	THIAR.g002890	Methylcrotonoyl-CoA carboxylase subunit alpha, mitochondrial	-1.29749	-	-
738	Cluster 2a	THIAR.g012193	Serine protease gd	-1.29559	2.15092	-
739	Cluster 2a	THIAR.g015076	Serine protease gd	-1.2867	-	1.07983
740	Cluster 2a	THIAR.g011923	Multifunctional protein ADE2	-1.28661	-	-
741	Cluster 2a	THIAR.g002841	Decaprenyl-diphosphate synthase subunit 2	-1.28151	-	-3.30164
742	Cluster 2a	THIAR.g000427	Uncharacterized protein (Fragment)	-1.27948	-	-
743	Cluster 2a	THIAR.g010193	Cytochrome P450 9e2	-1.27882	-	-
744	Cluster 2a	THIAR.g008134	Antihemorrhagic factor jMSF	-1.27424	-	-
745	Cluster 2a	THIAR.g010832	Sialic acid synthase	-1.25959	-	-
746	Cluster 2a	THIAR.g001336	Nose resistant to fluoxetine protein 6	-1.25173	-	-
747	Cluster 2a	THIAR.g016144	Zinc-type alcohol dehydrogenase-like protein C1773.06c	-1.25169	-	-
748	Cluster 2a	THIAR.g020015	Uncharacterized protein (Fragment)	-1.25063	-	-
749	Cluster 2a	THIAR.g017357	Glutamate dehydrogenase, mitochondrial	-1.2463	-	-
750	Cluster 2a	THIAR.g013308	Cytochrome P450 9e2	-1.23644	-	-
751	Cluster 2a	THIAR.g000949	ARL14 effector protein	-1.23028	-	-
752	Cluster 2a	THIAR.g016932	Ecdysone 20-monooxygenase	-1.22845	-	-
753	Cluster 2a	THIAR.g020076	Serine protease gd	-1.22466	-	1.32277
754	Cluster 2a	THIAR.g020114	UDP-glucuronosyltransferase (Fragment)	-1.22146	-	-
755	Cluster 2a	THIAR.g008434	Long-chain-fatty-acid--CoA ligase ACSBG2	-1.22116	-	-
756	Cluster 2a	THIAR.g009602	Protein msta, isoform A	-1.21923	-	-
757	Cluster 2a	THIAR.g010600	NADH dehydrogenase [ubiquinone] 1 beta subcomplex subunit 1	-1.21675	-	-
758	Cluster 2a	THIAR.g002169	Chitooligosaccharidolytic beta-N-acetylglucosaminidase	-1.20838	-	-1.57357
759	Cluster 2a	THIAR.g019750	ORF%20c21518_g2_i3%7Cg.33421%20c21518_g2_i3%7Cm.334 21%20type%3Acomplete%20len%3A336%20(%2B) protein	-1.18709	2.04061	-
760	Cluster 2a	THIAR.g002800	NADH dehydrogenase [ubiquinone] 1 beta subcomplex subunit 7	-1.18612	-	-
761	Cluster 2a	THIAR.g011082	Iodotyrosine dehalogenase 1	-1.18392	-	-
762	Cluster 2a	THIAR.g012153	PDZ and LIM domain protein 3	-1.17242	-	-
763	Cluster 2a	THIAR.g000319	Sphingomyelin phosphodiesterase	-1.16283	-	-
764	Cluster 2a	THIAR.g014561	Cytochrome P450 4X1	-1.15422	-	-
765	Cluster 2a	THIAR.g005601	Protein prickle	-1.1535	-	-
766	Cluster 2a	THIAR.g008041	Coiled-coil domain-containing protein 58	-1.15135	-	-
767	Cluster 2a	THIAR.g012332	FGGY carbohydrate kinase domain-containing protein	-1.14905	-	-
768	Cluster 2a	THIAR.g016993	-	-1.14817	-	-
769	Cluster 2a	THIAR.g004684	Dihydrofolate reductase	-1.14787	-	-
770	Cluster 2a	THIAR.g008443	Uncharacterized protein	-1.14334	2.83328	-
771	Cluster 2a	THIAR.g017657	Alpha-tocopherol transfer protein	-1.1416	-	-
772	Cluster 2a	THIAR.g006648	Serine protease gd	-1.1345	1.25947	-2.16805
773	Cluster 2a	THIAR.g017104	Calcium-binding mitochondrial carrier protein Aralar1	-1.13218	-	-
774	Cluster 2a	THIAR.g014301	CG44085, isoform M	-1.12869	-	-
775	Cluster 2a	THIAR.g006477	Putative uncharacterized protein	-1.12737	-	-
776	Cluster 2a	THIAR.g013356	Cysteine sulfinic acid decarboxylase	-1.12728	-	-
777	Cluster 2a	THIAR.g004241	Transketolase	-1.12351	-	-
778	Cluster 2a	THIAR.g005723	Troponin C	-1.12283	-	-
779	Cluster 2a	THIAR.g007792	G-protein coupled receptor 126	-1.12006	-	-
780	Cluster 2a	THIAR.g012692	Epoxide hydrolase 4	-1.11749	-	-
781	Cluster 2a	THIAR.g006006	ATP-dependent zinc metalloprotease FtsH	-1.1161	-	-
782	Cluster 2a	THIAR.g011908	Reticulocyte-binding protein 2 homolog a	-1.10754	-	-
783	Cluster 2a	THIAR.g005415	Frizzled-2	-1.10705	-	-
784	Cluster 2a	THIAR.g004123	NADH dehydrogenase	-1.10653	-	-
785	Cluster 2a	THIAR.g008643	TPPP family protein CG45057	-1.09356	-	-
786	Cluster 2a	THIAR.g009350	Pyruvate carboxylase, mitochondrial	-1.09148	-	-
787	Cluster 2a	THIAR.g018690	Uncharacterized protein (Fragment)	-1.08797	-	-
788	Cluster 2a	THIAR.g001448	Gasp, isoform A	-1.08401	2.2087	-
789	Cluster 2a	THIAR.g015795	Desumoylating isopeptidase 1	-1.07191	-	-
790	Cluster 2a	THIAR.g009490	Heparanase	-1.07185	-	-
791	Cluster 2a	THIAR.g008397	Uncharacterized protein	-1.07001	-	-
792	Cluster 2a	THIAR.g020343	Troponin C, isoform 1	-1.06906	-	-
793	Cluster 2a	THIAR.g019867	Serine protease inhibitor 27A	-1.06673	-	-
794	Cluster 2a	THIAR.g003486	Mitochondrial glutamate carrier 1	-1.06344	-	-
795	Cluster 2a	THIAR.g001704	NADH dehydrogenase [ubiquinone] iron-sulfur protein 8, mitochondrial	-1.06285	-	-
796	Cluster 2a	THIAR.g008243	NADH dehydrogenase	-1.06001	-	-
797	Cluster 2a	THIAR.g012201	NADH dehydrogenase [ubiquinone] 1 alpha subcomplex subunit 2	-1.05961	-	-
798	Cluster 2a	THIAR.g012480	NADH dehydrogenase	-1.05687	-	-
799	Cluster 2a	THIAR.g003933	UPF0692 protein CG33108	-1.05682	-	-
800	Cluster 2a	THIAR.g017560	Oxidation resistance protein 1	-1.05664	-	-
801	Cluster 2a	THIAR.g010408	Protocadherin-15	-1.05594	-	-
802	Cluster 2a	THIAR.g007986	Leucine-rich repeat-containing protein 58	-1.05505	-	-
803	Cluster 2a	THIAR.g005433	Probable chitinase 2	-1.04365	-	-
804	Cluster 2a	THIAR.g000336	Usher syndrome type-1G protein	-1.03429	-	-
805	Cluster 2a	THIAR.g011627	RNA polymerase II transcriptional coactivator	-1.03422	-	-
806	Cluster 2a	THIAR.g017453	Ribosomal protein 63, mitochondrial	-1.03409	-	-
807	Cluster 2a	THIAR.g014183	Phosphatidylethanolamine-binding protein homolog F40A3.3	-1.02853	-	-1.72668
808	Cluster 2a	THIAR.g015156	Reactive oxygen species modulator 1	-1.01732	-	-
809	Cluster 2a	THIAR.g007291	Flap endonuclease 1 1	-1.01341	-	-
810	Cluster 2a	THIAR.g012776	10 kDa heat shock protein, mitochondrial	-1.00363	-	-
811	Cluster 2a	THIAR.g014233	Histone-lysine N-methyltransferase SMYD3	-1.00315	-	-
812	Cluster 2b	THIAR.g013079	Lipase member H	-	-12.186	-
813	Cluster 2b	THIAR.g010034	-	-	-11.7344	13.758
814	Cluster 2b	THIAR.g013421	Protein C20orf121, putative	-	-10.8071	-
815	Cluster 2b	THIAR.g010035	-	-	-10.2727	13.6341
816	Cluster 2b	THIAR.g020285	Fatty acid desaturase 12	-	-10.0419	-
817	Cluster 2b	THIAR.g007418	Putative uncharacterized protein	-	-9.65695	-
818	Cluster 2b	THIAR.g003676	Peroxisomal N(1)-acetyl-spermine/spermidine oxidase	-	-9.63199	-
819	Cluster 2b	THIAR.g006730	-	-	-9.27432	2.08768
820	Cluster 2b	THIAR.g018528	Alcohol dehydrogenase 1	-	-8.53568	-
821	Cluster 2b	THIAR.g019489	-	-	-8.53403	-
822	Cluster 2b	THIAR.g016960	Neurofilament heavy polypeptide	-	-8.50601	2.20851
823	Cluster 2b	THIAR.g009446	Cytochrome P450 4C1	-	-8.40602	-
824	Cluster 2b	THIAR.g012671	Probable salivary secreted peptide	-	-8.24082	-
825	Cluster 2b	THIAR.g003820	Fatty acid desaturase 19	-	-8.1997	-
826	Cluster 2b	THIAR.g016139	Facilitated trehalose transporter Tret1	-	-8.16558	-
827	Cluster 2b	THIAR.g015501	Facilitated trehalose transporter Tret1	-	-8.05649	3.92067
828	Cluster 2b	THIAR.g018475	-	-	-7.96143	-
829	Cluster 2b	THIAR.g014781	Trypsin CFT-1	-	-7.95395	-
830	Cluster 2b	THIAR.g017177	Venom serine protease 34	-	-7.9486	-
831	Cluster 2b	THIAR.g014767	-	-	-7.79044	3.39484
832	Cluster 2b	THIAR.g012772	Nose resistant to fluoxetine protein 6 (Fragment)	-	-7.63083	-
833	Cluster 2b	THIAR.g003552	-	-	-7.57681	-
834	Cluster 2b	THIAR.g015875	Cytochrome c oxidase subunit 6a	-	-7.44318	-
835	Cluster 2b	THIAR.g016255	-	-	-7.42468	-
836	Cluster 2b	THIAR.g001472	-	-	-7.28692	-
837	Cluster 2b	THIAR.g014269	Fatty acid 2-hydroxylase	-	-7.22836	-
838	Cluster 2b	THIAR.g015364	AAEL004188-PA (Fragment)	-	-7.21645	-
839	Cluster 2b	THIAR.g014684	Probable RNA-directed DNA polymerase from transposon X-element	-	-7.08912	-
840	Cluster 2b	THIAR.g013939	-	-	-7.04942	-
841	Cluster 2b	THIAR.g003551	CCA tRNA nucleotidyltransferase 1, mitochondrial	-	-6.91868	-
842	Cluster 2b	THIAR.g013860	Cytochrome P450 6k1	-	-6.89899	-
843	Cluster 2b	THIAR.g005283	-	-	-6.86178	-
844	Cluster 2b	THIAR.g015009	-	-	-6.84404	-
845	Cluster 2b	THIAR.g000826	Ammonium transporter Rh type B	-	-6.83553	12.8638
846	Cluster 2b	THIAR.g017024	Alpha-(1,3)-fucosyltransferase C	-	-6.74981	-
847	Cluster 2b	THIAR.g010849	Pancreatic lipase-related protein 2	-	-6.73921	-
848	Cluster 2b	THIAR.g019714	Fatty acid 2-hydroxylase	-	-6.71465	-
849	Cluster 2b	THIAR.g010872	Uncharacterized protein	-	-6.69535	-
850	Cluster 2b	THIAR.g002827	Jerky protein homolog-like	-	-6.54563	-
851	Cluster 2b	THIAR.g009625	-	-	-6.52988	-
852	Cluster 2b	THIAR.g018830	AAEL017334-PA	-	-6.5275	2.62389
853	Cluster 2b	THIAR.g015818	Putative uncharacterized protein (Fragment)	-	-6.48408	-
854	Cluster 2b	THIAR.g012838	-	-	-6.47753	-
855	Cluster 2b	THIAR.g002860	Probable RNA-directed DNA polymerase from transposon X-element	-	-6.42342	-
856	Cluster 2b	THIAR.g010967	Protein NDRG1	-	-6.4039	-
857	Cluster 2b	THIAR.g014586	Zinc finger protein 271	-	-6.39758	-
858	Cluster 2b	THIAR.g020010	Pancreatic triacylglycerol lipase (Fragment)	-	-6.33878	-
859	Cluster 2b	THIAR.g013214	Nucleic-acid-binding protein from transposon X-element	-	-6.3169	-
860	Cluster 2b	THIAR.g018190	Transposable element Tc3 transposase	-	-6.29319	-
861	Cluster 2b	THIAR.g006366	RNA-directed DNA polymerase from mobile element jockey (Fragment)	-	-6.26542	-
862	Cluster 2b	THIAR.g003062	Myrosinase 1	-	-6.25196	-
863	Cluster 2b	THIAR.g011488	Uncharacterized protein (Fragment)	-	-6.24976	-
864	Cluster 2b	THIAR.g013374	Uncharacterized protein (Fragment)	-	-6.19223	-
865	Cluster 2b	THIAR.g013938	Cytochrome P450 6B2	-	-6.19111	-
866	Cluster 2b	THIAR.g005923	Pancreas transcription factor 1 subunit alpha	-	-6.18255	-
867	Cluster 2b	THIAR.g000330	Zinc finger protein 845	-	-6.17476	-
868	Cluster 2b	THIAR.g003489	Uncharacterized protein	-	-6.17177	-
869	Cluster 2b	THIAR.g009648	Monocarboxylate transporter 12	-	-6.16547	-
870	Cluster 2b	THIAR.g018970	Uncharacterized protein	-	-6.13196	-
871	Cluster 2b	THIAR.g014639	Uncharacterized protein	-	-6.1148	-
872	Cluster 2b	THIAR.g019324	-	-	-6.11439	-
873	Cluster 2b	THIAR.g005730	Esterase FE4	-	-6.10889	-
874	Cluster 2b	THIAR.g008372	26S protease regulatory subunit 4	-	-6.10204	-
875	Cluster 2b	THIAR.g010854	PiggyBac transposable element-derived protein 1	-	-6.07677	-
876	Cluster 2b	THIAR.g007739	Uncharacterized protein	-	-6.07448	-
877	Cluster 2b	THIAR.g004657	-	-	-5.99078	-4.81812
878	Cluster 2b	THIAR.g005520	Down syndrome cell adhesion molecule-like protein Dscam2	-	-5.9733	-
879	Cluster 2b	THIAR.g013441	Transposable element P transposase	-	-5.8677	-
880	Cluster 2b	THIAR.g012011	-	-	-5.79721	-
881	Cluster 2b	THIAR.g000097	-	-	-5.79025	-
882	Cluster 2b	THIAR.g001681	Zinc finger protein 271	-	-5.77729	-
883	Cluster 2b	THIAR.g007815	-	-	-5.74859	-
884	Cluster 2b	THIAR.g005975	Collagen alpha-1(IV) chain	-	-5.74814	-
885	Cluster 2b	THIAR.g000084	Protein Wnt-6	-	-5.74438	-
886	Cluster 2b	THIAR.g013119	-	-	-5.71997	-
887	Cluster 2b	THIAR.g017568	AAEL013812-PA	-	-5.70556	-
888	Cluster 2b	THIAR.g012904	Uncharacterized protein	-	-5.69523	-
889	Cluster 2b	THIAR.g004038	Protein rolling stone	-	-5.64583	-
890	Cluster 2b	THIAR.g015721	Luciferin 4-monooxygenase	-	-5.59123	-
891	Cluster 2b	THIAR.g005875	-	-	-5.59037	-
892	Cluster 2b	THIAR.g012338	Zinc finger protein 271	-	-5.56021	-
893	Cluster 2b	THIAR.g017971	Proton-coupled amino acid transporter 4	-	-5.53249	-
894	Cluster 2b	THIAR.g003742	Ankyrin3-3	-	-5.52777	-
895	Cluster 2b	THIAR.g003185	Fatty acid desaturase 17	-	-5.52625	4.68796
896	Cluster 2b	THIAR.g011472	Zinc finger protein 845	-	-5.52413	-
897	Cluster 2b	THIAR.g006825	Putative uncharacterized transposon-derived protein F52C9.6	-	-5.5096	-
898	Cluster 2b	THIAR.g013422	Protein C20orf121, putative	-	-5.50363	-
899	Cluster 2b	THIAR.g002459	Ornithine decarboxylase	-	-5.50247	-
900	Cluster 2b	THIAR.g002182	Transposon Ty3-I Gag-Pol polyprotein (Fragment)	-	-5.49676	-
901	Cluster 2b	THIAR.g010167	Uncharacterized protein	-	-5.4875	-
902	Cluster 2b	THIAR.g008139	Nuclear pore complex protein Nup98-Nup96	-	-5.4723	-
903	Cluster 2b	THIAR.g003589	Uncharacterized protein	-	-5.45831	-
904	Cluster 2b	THIAR.g007703	Putative uncharacterized protein	-	-5.41679	-
905	Cluster 2b	THIAR.g010195	3-hydroxyisobutyryl-CoA hydrolase, mitochondrial	-	-5.41294	-
906	Cluster 2b	THIAR.g009514	Fatty acyl-CoA reductase 1	-	-5.36932	-
907	Cluster 2b	THIAR.g014319	Facilitated trehalose transporter Tret1	-	-5.362	-
908	Cluster 2b	THIAR.g003096	Uncharacterized protein	-	-5.35601	-
909	Cluster 2b	THIAR.g002373	Nose resistant to fluoxetine protein 6	-	-5.32807	-
910	Cluster 2b	THIAR.g015782	-	-	-5.29552	-
911	Cluster 2b	THIAR.g020341	E3 ubiquitin-protein ligase TRAIP	-	-5.28112	-
912	Cluster 2b	THIAR.g014225	Probable chitinase 2	-	-5.23197	-
913	Cluster 2b	THIAR.g006027	Glucose dehydrogenase [FAD, quinone]	-	-5.19073	-
914	Cluster 2b	THIAR.g011928	Cytochrome P450 4V2	2.49578	-5.17684	-
915	Cluster 2b	THIAR.g016460	Sodium-dependent noradrenaline transporter	-	-5.16181	-
916	Cluster 2b	THIAR.g013444	Zinc finger protein 271	-	-5.14385	-
917	Cluster 2b	THIAR.g011971	Facilitated trehalose transporter Tret1	-	-5.12863	-
918	Cluster 2b	THIAR.g020041	-	-	-5.0111	-
919	Cluster 2b	THIAR.g011849	Trypsin, alkaline C	-	-4.99065	-7.89665
920	Cluster 2b	THIAR.g017595	-	-	-4.95276	-
921	Cluster 2b	THIAR.g001971	Protocadherin Fat 4	-	-4.90499	-
922	Cluster 2b	THIAR.g017056	Uncharacterized protein (Fragment)	-	-4.90322	-
923	Cluster 2b	THIAR.g001271	Putative uncharacterized protein	-	-4.89929	-
924	Cluster 2b	THIAR.g007930	Uncharacterized protein	-	-4.89308	-
925	Cluster 2b	THIAR.g018448	-	-	-4.88659	-
926	Cluster 2b	THIAR.g003550	CCA tRNA nucleotidyltransferase 1, mitochondrial	-	-4.88608	-
927	Cluster 2b	THIAR.g016066	Putative inorganic phosphate cotransporter	-	-4.87103	-
928	Cluster 2b	THIAR.g016417	Uncharacterized protein (Fragment)	-	-4.86324	-
929	Cluster 2b	THIAR.g008046	Putative inorganic phosphate cotransporter	-	-4.84953	-
930	Cluster 2b	THIAR.g013833	Phospholipase A1 1 (Fragment)	-	-4.79062	5.53259
931	Cluster 2b	THIAR.g017673	Facilitated trehalose transporter Tret1	-	-4.76373	-
932	Cluster 2b	THIAR.g013501	Chitin synthase 8	-	-4.75793	-
933	Cluster 2b	THIAR.g006179	Glutathione S-transferase 1	-	-4.75146	-
934	Cluster 2b	THIAR.g012477	Zinc finger FYVE domain-containing protein 19	-	-4.74063	-
935	Cluster 2b	THIAR.g012195	Zinc finger protein 271	-	-4.72118	-
936	Cluster 2b	THIAR.g017818	Trypsin, alkaline B	-	-4.71761	-
937	Cluster 2b	THIAR.g009684	CG9259 (Fragment)	-	-4.70184	-
938	Cluster 2b	THIAR.g010109	C-type lectin 4	-	-4.66401	-
939	Cluster 2b	THIAR.g008585	Neuroligin-4, Y-linked	-	-4.65551	-2.08577
940	Cluster 2b	THIAR.g017881	Zinc finger protein 271	-	-4.60356	-
941	Cluster 2b	THIAR.g008276	Protein FAR1-RELATED SEQUENCE 5	-	-4.5855	-
942	Cluster 2b	THIAR.g019306	Cuticle protein 19	-	-4.57889	-
943	Cluster 2b	THIAR.g020367	Zinc finger protein 271	-	-4.55819	-
944	Cluster 2b	THIAR.g004851	-	-	-4.5389	-
945	Cluster 2b	THIAR.g007762	-	-	-4.51084	-
946	Cluster 2b	THIAR.g012069	Probable multidrug resistance-associated protein lethal(2)03659	-	-4.49292	-
947	Cluster 2b	THIAR.g003657	NADH-ubiquinone oxidoreductase chain 3	-	-4.48612	-
948	Cluster 2b	THIAR.g018210	Aldo-keto reductase AKR2E4	-	-4.47876	-
949	Cluster 2b	THIAR.g015809	RNA-directed RNA polymerase	-	-4.43004	-
950	Cluster 2b	THIAR.g006415	-	1.94582	-4.4058	-
951	Cluster 2b	THIAR.g012616	Cytochrome b-c1 complex subunit 9	-	-4.39897	-
952	Cluster 2b	THIAR.g005881	-	-	-4.37462	-
953	Cluster 2b	THIAR.g010817	Zinc finger protein 845	-	-4.37098	-
954	Cluster 2b	THIAR.g006636	Macrophage migration inhibitory factor	-	-4.36095	-
955	Cluster 2b	THIAR.g010864	Uncharacterized protein K02A2.6	-	-4.32027	-
956	Cluster 2b	THIAR.g020392	Serine protease inhibitor 77Ba 2	-	-4.31562	-
957	Cluster 2b	THIAR.g000820	Troponin C, isoform 2	-	-4.29201	-
958	Cluster 2b	THIAR.g010966	Protein NDRG1	-	-4.28638	-
959	Cluster 2b	THIAR.g002088	Fatty acid desaturase 15	-	-4.2826	-1.69482
960	Cluster 2b	THIAR.g006393	Putative uncharacterized protein	-	-4.28179	-
961	Cluster 2b	THIAR.g001150	Serine protease gd	-	-4.26703	-
962	Cluster 2b	THIAR.g005741	Zinc finger protein 271	-	-4.2552	-3.11702
963	Cluster 2b	THIAR.g013075	Putative endonuclease-reverse transcriptase	-	-4.23785	-
964	Cluster 2b	THIAR.g003036	-	-	-4.23583	-
965	Cluster 2b	THIAR.g004539	-	-	-4.23482	-
966	Cluster 2b	THIAR.g014705	-	1.18386	-4.21274	-
967	Cluster 2b	THIAR.g005278	Solute carrier family 22 member 5	-	-4.19545	-
968	Cluster 2b	THIAR.g019177	UPF0439 protein C9orf30-like protein (Fragment)	-	-4.19023	-
969	Cluster 2b	THIAR.g017139	Zinc finger protein 271	-	-4.1792	-
970	Cluster 2b	THIAR.g007763	Multidrug resistance protein 1	-	-4.17335	-
971	Cluster 2b	THIAR.g013840	Probable RNA-directed DNA polymerase from transposon BS	-	-4.15486	-
972	Cluster 2b	THIAR.g019485	Elongation of very long chain fatty acids protein 7	-	-4.14434	-2.86479
973	Cluster 2b	THIAR.g006310	Uncharacterized protein (Fragment)	-	-4.10815	-
974	Cluster 2b	THIAR.g000888	Endotoxin-binding protein-protease inhibitor	-	-4.09667	-
975	Cluster 2b	THIAR.g014706	Zinc finger protein 271	-	-4.09566	-
976	Cluster 2b	THIAR.g019246	-	-	-4.09408	-
977	Cluster 2b	THIAR.g020014	Peroxisomal N(1)-acetyl-spermine/spermidine oxidase	-	-4.09041	-
978	Cluster 2b	THIAR.g019955	NADH-ubiquinone oxidoreductase chain 1	-	-4.0889	-
979	Cluster 2b	THIAR.g003058	Uncharacterized protein	-	-4.08788	-
980	Cluster 2b	THIAR.g005672	Zinc finger protein 271	-	-4.07004	-
981	Cluster 2b	THIAR.g017582	Organic cation transporter protein	-	-4.06786	-
982	Cluster 2b	THIAR.g002618	UPF0439 protein C9orf30-like protein (Fragment)	-	-4.06369	-
983	Cluster 2b	THIAR.g005060	RNA-directed DNA polymerase from mobile element jockey	-	-4.06087	-
984	Cluster 2b	THIAR.g017730	Uncharacterized protein	-	-4.05205	-
985	Cluster 2b	THIAR.g014673	Luciferin 4-monooxygenase	-	-4.04859	-
986	Cluster 2b	THIAR.g016675	Zinc finger protein 271	-	-4.03703	-
987	Cluster 2b	THIAR.g018831	-	-	-4.02354	-
988	Cluster 2b	THIAR.g014352	Aryl hydrocarbon receptor nuclear translocator-like protein 1	-	-4.01831	-
989	Cluster 2b	THIAR.g019228	Uncharacterized MFS-type transporter C09D4.1	-	-3.99449	-
990	Cluster 2b	THIAR.g007880	Zinc finger protein 271	-	-3.98559	-
991	Cluster 2b	THIAR.g012457	-	-	-3.97692	-
992	Cluster 2b	THIAR.g016241	Zinc finger protein 271	-	-3.95814	-
993	Cluster 2b	THIAR.g016888	Zinc finger protein 836	-	-3.95243	-
994	Cluster 2b	THIAR.g013232	Zinc finger protein 271	-	-3.94615	-
995	Cluster 2b	THIAR.g010863	Retrovirus-related Pol polyprotein from transposon 412	-	-3.92896	-
996	Cluster 2b	THIAR.g006548	Fatty acid 2-hydroxylase	-	-3.9168	-
997	Cluster 2b	THIAR.g007270	Uncharacterized protein	-	-3.87365	-
998	Cluster 2b	THIAR.g009792	Cytochrome P450 4V2	2.92015	-3.87073	-
999	Cluster 2b	THIAR.g018758	RNA-directed DNA polymerase from mobile element jockey	-	-3.8673	-
1000	Cluster 2b	THIAR.g016501	S-adenosylmethionine mitochondrial carrier protein homolog	-	-3.86068	-
1001	Cluster 2b	THIAR.g005535	CRISP/Allergen/PR-1	-	-3.85268	-
1002	Cluster 2b	THIAR.g001641	Synaptic vesicle glycoprotein 2C	-	-3.84816	-
1003	Cluster 2b	THIAR.g009589	Uncharacterized protein	-	-3.84647	-
1004	Cluster 2b	THIAR.g005738	Ecdysteroid UDP-glucosyltransferase	-	-3.83627	-
1005	Cluster 2b	THIAR.g000216	Putative uncharacterized protein (Fragment)	-	-3.82114	-
1006	Cluster 2b	THIAR.g012842	Cytochrome P450 4c3	-	-3.80486	-
1007	Cluster 2b	THIAR.g016353	Uncharacterized protein	-	-3.80477	-
1008	Cluster 2b	THIAR.g011633	Endonuclease-reverse transcriptase	-	-3.8043	-
1009	Cluster 2b	THIAR.g000192	Peptide methionine sulfoxide reductase	-	-3.79281	-
1010	Cluster 2b	THIAR.g000869	Cytochrome c oxidase subunit 5a	-	-3.79176	-
1011	Cluster 2b	THIAR.g002087	Fatty acid desaturase 6	-	-3.79132	-1.91634
1012	Cluster 2b	THIAR.g008025	Uncharacterized protein (Fragment)	-	-3.77753	-
1013	Cluster 2b	THIAR.g016077	Zinc finger protein 271	-	-3.75436	-
1014	Cluster 2b	THIAR.g006136	Synaptic vesicle glycoprotein 2B	-	-3.75193	-1.74652
1015	Cluster 2b	THIAR.g006864	Uncharacterized protein	-	-3.73103	-
1016	Cluster 2b	THIAR.g019434	3-hydroxyisobutyryl-CoA hydrolase, mitochondrial	-	-3.69397	-
1017	Cluster 2b	THIAR.g003983	DnaJ homolog subfamily B member 13	-	-3.68351	-
1018	Cluster 2b	THIAR.g018168	Adenylate cyclase type 10	-	-3.68155	-
1019	Cluster 2b	THIAR.g016724	Uncharacterized protein (Fragment)	-	-3.66241	-
1020	Cluster 2b	THIAR.g016367	Ecdysteroid UDP-glucosyltransferase	-	-3.65833	-
1021	Cluster 2b	THIAR.g003262	Facilitated trehalose transporter Tret1	-	-3.65305	-
1022	Cluster 2b	THIAR.g002933	D-arabinitol dehydrogenase 1	-	-3.65252	-
1023	Cluster 2b	THIAR.g004547	Uncharacterized protein	-	-3.63236	-
1024	Cluster 2b	THIAR.g009370	JH-inducible protein	-	-3.62763	-
1025	Cluster 2b	THIAR.g014093	Prostaglandin reductase 1	-	-3.62305	-
1026	Cluster 2b	THIAR.g004348	-	-	-3.61987	9.90873
1027	Cluster 2b	THIAR.g009167	-	-	-3.60968	-
1028	Cluster 2b	THIAR.g016067	Putative inorganic phosphate cotransporter	-	-3.57415	-
1029	Cluster 2b	THIAR.g009299	Tripartite motif-containing protein 3	-	-3.56128	-2.70054
1030	Cluster 2b	THIAR.g008986	Fatty acyl-CoA reductase 1	-	-3.55892	-1.98908
1031	Cluster 2b	THIAR.g000769	-	-	-3.54351	-
1032	Cluster 2b	THIAR.g019337	THAP domain-containing protein 3	-	-3.5351	-
1033	Cluster 2b	THIAR.g015880	Zinc finger protein 271	-	-3.52274	-
1034	Cluster 2b	THIAR.g019637	Aldo-keto reductase AKR2E4	-	-3.51491	-
1035	Cluster 2b	THIAR.g012052	Luciferin 4-monooxygenase	-	-3.50565	-
1036	Cluster 2b	THIAR.g005243	-	-	-3.49424	-
1037	Cluster 2b	THIAR.g015920	Glutamate receptor ionotropic, kainate 2	-	-3.48338	-
1038	Cluster 2b	THIAR.g002162	Organic cation/carnitine transporter 1	-	-3.48302	-
1039	Cluster 2b	THIAR.g004263	Zinc finger protein 271	-	-3.46118	-
1040	Cluster 2b	THIAR.g020344	Putative ATP-dependent helicase YHR031C (Fragment)	-	-3.44705	-
1041	Cluster 2b	THIAR.g008049	-	-	-3.43927	-
1042	Cluster 2b	THIAR.g004015	Organic cation transporter 1	-	-3.41805	-
1043	Cluster 2b	THIAR.g015842	Probable prefoldin subunit 6	-	-3.41079	-
1044	Cluster 2b	THIAR.g002964	Uncharacterized protein	-	-3.40138	-
1045	Cluster 2b	THIAR.g019349	Putative dna polymerase type b (Fragment)	-	-3.40032	-
1046	Cluster 2b	THIAR.g009504	Exonuclease 3'-5' domain-containing protein 2	-	-3.39617	-
1047	Cluster 2b	THIAR.g003708	Alanine--glyoxylate aminotransferase 2, mitochondrial	-	-3.38944	-2.38204
1048	Cluster 2b	THIAR.g015559	Facilitated trehalose transporter Tret1	-	-3.38788	-
1049	Cluster 2b	THIAR.g016428	Zinc finger protein Xfin	-	-3.38453	-
1050	Cluster 2b	THIAR.g019332	Protein doublesex	-	-3.38273	-
1051	Cluster 2b	THIAR.g019323	Dehydrogenase/reductase SDR family member 11	-	-3.38095	-
1052	Cluster 2b	THIAR.g009472	-	-	-3.38049	-
1053	Cluster 2b	THIAR.g010330	Aldo-keto reductase AKR2E4	-	-3.37775	-
1054	Cluster 2b	THIAR.g019488	Lachesin	-	-3.36674	-4.20271
1055	Cluster 2b	THIAR.g019831	Axonemal 84 kDa protein	-	-3.36306	-
1056	Cluster 2b	THIAR.g010596	Uncharacterized protein (Fragment)	-	-3.35962	-
1057	Cluster 2b	THIAR.g019224	Endoplasmic reticulum aminopeptidase 2	-	-3.35695	-
1058	Cluster 2b	THIAR.g019486	-	-	-3.35654	-2.85998
1059	Cluster 2b	THIAR.g007898	BTB/POZ domain-containing protein 19 (Fragment)	-	-3.35616	-
1060	Cluster 2b	THIAR.g000099	Bombesin receptor subtype-3	-	-3.3432	-
1061	Cluster 2b	THIAR.g006068	Zinc finger protein 271	-	-3.33895	-
1062	Cluster 2b	THIAR.g005942	CCA tRNA nucleotidyltransferase 1, mitochondrial	-	-3.33184	-
1063	Cluster 2b	THIAR.g006103	Putative inorganic phosphate cotransporter	-	-3.32829	-
1064	Cluster 2b	THIAR.g019334	Zinc finger BED domain-containing protein 1	-	-3.32745	-
1065	Cluster 2b	THIAR.g006862	Synaptic vesicle glycoprotein 2B	-	-3.30138	-
1066	Cluster 2b	THIAR.g014735	Elongation of very long chain fatty acids protein 1	-	-3.29597	-2.0845
1067	Cluster 2b	THIAR.g002622	Nuclear pore complex protein Nup98-Nup96	-	-3.29199	-
1068	Cluster 2b	THIAR.g002193	Kallikrein-14	-	-3.28239	-
1069	Cluster 2b	THIAR.g005248	Glutathione S-transferase D7	-	-3.27359	-
1070	Cluster 2b	THIAR.g006515	Putative nuclease HARBI1	-	-3.26783	-
1071	Cluster 2b	THIAR.g004817	Synaptic vesicle 2-related protein	-	-3.24735	-
1072	Cluster 2b	THIAR.g018266	Zinc finger protein 214	-	-3.24344	-
1073	Cluster 2b	THIAR.g010515	Zinc transporter ZIP1	-	-3.23969	-
1074	Cluster 2b	THIAR.g019081	Netrin receptor UNC5C	-	-3.22646	-
1075	Cluster 2b	THIAR.g016182	-	-	-3.21103	-
1076	Cluster 2b	THIAR.g009005	Elongation of very long chain fatty acids protein 7	-	-3.20793	-
1077	Cluster 2b	THIAR.g018941	Zinc finger protein 846	-	-3.20528	-
1078	Cluster 2b	THIAR.g019663	Zinc finger protein 845	-	-3.20509	-
1079	Cluster 2b	THIAR.g008839	-	-	-3.2018	-
1080	Cluster 2b	THIAR.g001047	Antichymotrypsin-2	-	-3.19348	-
1081	Cluster 2b	THIAR.g006859	Synaptic vesicle glycoprotein 2C	-	-3.19174	-
1082	Cluster 2b	THIAR.g012289	Monopolar spindle protein 2	-	-3.18421	-
1083	Cluster 2b	THIAR.g002556	Neurotrimin	-	-3.16502	-
1084	Cluster 2b	THIAR.g020224	Putative uncharacterized protein	-	-3.1518	-
1085	Cluster 2b	THIAR.g010619	Synaptic vesicle glycoprotein 2C	-	-3.1507	-
1086	Cluster 2b	THIAR.g003259	Riboflavin transporter 2	-	-3.13742	-
1087	Cluster 2b	THIAR.g000479	SEC14	-	-3.13584	-
1088	Cluster 2b	THIAR.g016553	PiggyBac transposable element-derived protein 4	-	-3.13172	-
1089	Cluster 2b	THIAR.g015318	Leucine-rich repeat neuronal protein 1	-	-3.12811	-
1090	Cluster 2b	THIAR.g003895	Facilitated trehalose transporter Tret1	-	-3.12712	-
1091	Cluster 2b	THIAR.g006635	Zinc finger protein 271	-	-3.12457	-
1092	Cluster 2b	THIAR.g011295	Cytochrome P450 9e2	-	-3.12406	-
1093	Cluster 2b	THIAR.g000450	Arrestin domain-containing protein 2	-	-3.1238	-
1094	Cluster 2b	THIAR.g012229	Zinc finger protein 93	-	-3.11236	-
1095	Cluster 2b	THIAR.g007547	Trypsin 3A1	-	-3.11178	1.86286
1096	Cluster 2b	THIAR.g013852	Uncharacterized protein (Fragment)	-	-3.11138	-
1097	Cluster 2b	THIAR.g008191	Perlucin	-	-3.09738	-
1098	Cluster 2b	THIAR.g017990	Stearoyl-CoA desaturase 5	-	-3.08803	-1.86577
1099	Cluster 2b	THIAR.g004807	Gamma-glutamyltranspeptidase 1	-	-3.08773	-
1100	Cluster 2b	THIAR.g005893	Fatty acid synthase	-	-3.08596	-
1101	Cluster 2b	THIAR.g016958	Cytochrome c oxidase subunit 6c	-	-3.06962	-
1102	Cluster 2b	THIAR.g002699	Multidrug resistance protein 1A	-	-3.06775	-
1103	Cluster 2b	THIAR.g004090	Fatty acyl-CoA reductase 1	-	-3.06673	-2.84696
1104	Cluster 2b	THIAR.g019751	Uncharacterized protein	-	-3.06114	-
1105	Cluster 2b	THIAR.g002097	Zinc transporter 1	-	-3.05563	-
1106	Cluster 2b	THIAR.g007581	Transmembrane protein 68	-	-3.05517	-
1107	Cluster 2b	THIAR.g010001	Zinc finger protein 271	-	-3.04281	-
1108	Cluster 2b	THIAR.g015910	Phospholipid scramblase 1	-	-3.03582	-
1109	Cluster 2b	THIAR.g002403	Endocuticle structural glycoprotein SgAbd-2	-	-3.03228	-
1110	Cluster 2b	THIAR.g007679	Ecdysteroid UDP-glucosyltransferase	-	-3.02278	-
1111	Cluster 2b	THIAR.g014245	-	-	-3.02127	-
1112	Cluster 2b	THIAR.g015560	Facilitated trehalose transporter Tret1	-	-2.99347	-
1113	Cluster 2b	THIAR.g001824	-	-	-2.988	-
1114	Cluster 2b	THIAR.g016208	Enoyl-CoA delta isomerase 1, mitochondrial	-	-2.98059	-
1115	Cluster 2b	THIAR.g018218	Alcohol dehydrogenase AD4	-	-2.98032	-
1116	Cluster 2b	THIAR.g010836	Zinc finger protein 850	-	-2.97888	-
1117	Cluster 2b	THIAR.g010414	Vacuolar ATPase assembly integral membrane protein VMA21 homolog	-	-2.97208	-
1118	Cluster 2b	THIAR.g018098	-	-	-2.97204	-
1119	Cluster 2b	THIAR.g015588	D-3-phosphoglycerate dehydrogenase	-	-2.96856	-
1120	Cluster 2b	THIAR.g018584	Ubiquitin-related modifier 1	-	-2.96103	-
1121	Cluster 2b	THIAR.g001408	ABC transporter G family member 20	-	-2.95775	-
1122	Cluster 2b	THIAR.g004465	Caspase-7 4	-	-2.95368	-
1123	Cluster 2b	THIAR.g017934	GG17847	-	-2.95328	-
1124	Cluster 2b	THIAR.g011655	Zinc finger protein 271	-	-2.94696	-
1125	Cluster 2b	THIAR.g018751	Zinc finger and SCAN domain-containing protein 2	-	-2.94491	-
1126	Cluster 2b	THIAR.g020316	-	-	-2.93808	-
1127	Cluster 2b	THIAR.g019541	Organic cation transporter 1	-	-2.93555	-
1128	Cluster 2b	THIAR.g018021	Zinc finger protein 271	-	-2.93321	-
1129	Cluster 2b	THIAR.g018418	Endotoxin-binding protein-protease inhibitor	-	-2.93307	-
1130	Cluster 2b	THIAR.g002226	Uncharacterized protein	-	-2.92746	-
1131	Cluster 2b	THIAR.g001567	3-oxoacyl-[acyl-carrier-protein] reductase FabG	1.55623	-2.92004	-
1132	Cluster 2b	THIAR.g009970	PiggyBac transposable element-derived protein 3	-	-2.91375	-
1133	Cluster 2b	THIAR.g015494	Mitochondrial uncoupling protein 2	-	-2.91348	-
1134	Cluster 2b	THIAR.g008726	-	-	-2.9107	-
1135	Cluster 2b	THIAR.g018220	Uncharacterized protein (Fragment)	-	-2.90379	-
1136	Cluster 2b	THIAR.g016870	Zinc finger protein 271	-	-2.9033	-
1137	Cluster 2b	THIAR.g013532	Carbohydrate sulfotransferase 11	-	-2.90034	-
1138	Cluster 2b	THIAR.g009238	Clip-domain containing serine protease homolog 1	-	-2.89666	-
1139	Cluster 2b	THIAR.g011297	-	-	-2.89381	-
1140	Cluster 2b	THIAR.g009810	Trypsin-7	-	-2.88873	-
1141	Cluster 2b	THIAR.g007875	Cytochrome P450 4X1	3.72767	-2.88683	-
1142	Cluster 2b	THIAR.g013026	Fatty acyl-CoA reductase 1	-	-2.87705	-2.43803
1143	Cluster 2b	THIAR.g006390	Synaptotagmin-16	-	-2.87695	-
1144	Cluster 2b	THIAR.g020205	Nose resistant to fluoxetine protein 6	-	-2.86677	-
1145	Cluster 2b	THIAR.g012102	-	-	-2.86315	-
1146	Cluster 2b	THIAR.g019710	Serine protease	-	-2.86293	-
1147	Cluster 2b	THIAR.g008442	Luciferin 4-monooxygenase	-	-2.8625	-
1148	Cluster 2b	THIAR.g020066	Synaptic vesicle glycoprotein 2B	-	-2.85637	-
1149	Cluster 2b	THIAR.g008915	Tachykinin-like peptides receptor 99D	-	-2.84305	-
1150	Cluster 2b	THIAR.g009451	Replication protein A 70 kDa DNA-binding subunit	-	-2.84035	-
1151	Cluster 2b	THIAR.g000124	RCC1 and BTB domain-containing protein 2	-	-2.81378	-
1152	Cluster 2b	THIAR.g018197	Nucleoside diphosphate kinase 7	-	-2.80744	-
1153	Cluster 2b	THIAR.g005917	Organic cation/carnitine transporter 7	-	-2.80661	-
1154	Cluster 2b	THIAR.g005657	Cytochrome c oxidase subunit 4	-	-2.80498	-3.8055
1155	Cluster 2b	THIAR.g015160	Cytochrome P450 9e2	-	-2.80226	-
1156	Cluster 2b	THIAR.g007323	Fatty acid desaturase 23	-	-2.79654	-1.77206
1157	Cluster 2b	THIAR.g008470	Cuticle protein 8	-	-2.78594	-
1158	Cluster 2b	THIAR.g000542	Uncharacterized protein (Fragment)	-	-2.7805	-
1159	Cluster 2b	THIAR.g003780	Lactotransferrin 2	-	-2.77964	-
1160	Cluster 2b	THIAR.g008111	Zinc finger protein 850	-	-2.77862	-
1161	Cluster 2b	THIAR.g007680	Cytochrome P450 6k1	-	-2.77479	-
1162	Cluster 2b	THIAR.g000145	Uncharacterized protein	-	-2.7612	-
1163	Cluster 2b	THIAR.g012690	-	-	-2.74607	-
1164	Cluster 2b	THIAR.g007606	Fatty-acyl CoA reductase 2	-	-2.73924	-2.41423
1165	Cluster 2b	THIAR.g015668	Cytochrome P450 4C1	-	-2.73176	-
1166	Cluster 2b	THIAR.g002281	Neuroligin-4, Y-linked	-	-2.72643	-
1167	Cluster 2b	THIAR.g012544	Serine protease 42	-	-2.72591	-
1168	Cluster 2b	THIAR.g020551	-	-	-2.72407	-
1169	Cluster 2b	THIAR.g003773	N-acetylneuraminate lyase	-	-2.71307	-
1170	Cluster 2b	THIAR.g006044	Carbonyl reductase [NADPH] 1	-	-2.70825	-
1171	Cluster 2b	THIAR.g018607	Prostaglandin reductase 1	-	-2.6951	-
1172	Cluster 2b	THIAR.g012326	Cytochrome P450 (Fragment)	-	-2.69166	-
1173	Cluster 2b	THIAR.g001916	E3 ubiquitin-protein ligase RNF180	-	-2.68671	-
1174	Cluster 2b	THIAR.g018900	Lysozyme 8	1.07571	-2.67725	-
1175	Cluster 2b	THIAR.g019785	Cytochrome P450 4g15	-	-2.67616	-2.42956
1176	Cluster 2b	THIAR.g020209	Probable G-protein coupled receptor B0563.6	-	-2.65628	-
1177	Cluster 2b	THIAR.g015530	Alanine--glyoxylate aminotransferase 2, mitochondrial	-	-2.64268	-2.13976
1178	Cluster 2b	THIAR.g004962	I-type lysozyme 2	-	-2.63947	-
1179	Cluster 2b	THIAR.g003893	Probable cytochrome P450 4ac2	-	-2.63604	-
1180	Cluster 2b	THIAR.g001892	Gastrin-releasing peptide receptor	-	-2.63318	-
1181	Cluster 2b	THIAR.g013160	Larval cuticle protein LCP-17	-	-2.63133	-
1182	Cluster 2b	THIAR.g001805	ATP-citrate synthase	-	-2.62811	-
1183	Cluster 2b	THIAR.g017786	Putative uncharacterized protein	-	-2.60905	-
1184	Cluster 2b	THIAR.g016329	Ankyrin repeat family A protein 2	-	-2.5902	-
1185	Cluster 2b	THIAR.g001396	-	-	-2.58372	-
1186	Cluster 2b	THIAR.g017081	NADH-ubiquinone oxidoreductase chain 2	-	-2.58318	-
1187	Cluster 2b	THIAR.g004681	-	-	-2.56846	-
1188	Cluster 2b	THIAR.g012107	NADH-ubiquinone oxidoreductase chain 2	-	-2.5588	-
1189	Cluster 2b	THIAR.g010245	ABC transporter G family member 23	-	-2.55371	-
1190	Cluster 2b	THIAR.g004680	Juvenile hormone epoxide hydrolase 1	-	-2.55125	-
1191	Cluster 2b	THIAR.g020496	Cryptochrome-1	-	-2.5475	-
1192	Cluster 2b	THIAR.g000513	Cytochrome P450 9e2	-	-2.54425	-
1193	Cluster 2b	THIAR.g020417	Calcium and integrin-binding protein 1	-	-2.5392	-3.76693
1194	Cluster 2b	THIAR.g010003	Sugar transporter	-	-2.53357	-
1195	Cluster 2b	THIAR.g001189	Clip-domain containing serine protease 29	-	-2.52951	-
1196	Cluster 2b	THIAR.g008650	Phosphatidylethanolamine-binding protein homolog F40A3.3	-	-2.52894	-
1197	Cluster 2b	THIAR.g004738	Putative uncharacterized protein	-	-2.51758	-
1198	Cluster 2b	THIAR.g017894	Uncharacterized protein	-	-2.50402	-
1199	Cluster 2b	THIAR.g007405	-	2.30767	-2.50157	-1.86357
1200	Cluster 2b	THIAR.g015566	-	-	-2.48919	-
1201	Cluster 2b	THIAR.g001148	NAD-dependent protein deacylase sirtuin-5, mitochondrial	-	-2.47452	-
1202	Cluster 2b	THIAR.g009351	Uncharacterized protein	-	-2.47122	-
1203	Cluster 2b	THIAR.g002589	Uncharacterized protein (Fragment)	-	-2.46787	-
1204	Cluster 2b	THIAR.g017245	Tetraspanin-33	-	-2.46777	-
1205	Cluster 2b	THIAR.g012862	Cadherin-5	-	-2.45491	-
1206	Cluster 2b	THIAR.g013942	-	-	-2.45442	-
1207	Cluster 2b	THIAR.g011967	-	-	-2.45281	-
1208	Cluster 2b	THIAR.g003199	Cysteine-rich PDZ-binding protein	-	-2.43052	-
1209	Cluster 2b	THIAR.g007483	C-type lectin 9	-	-2.43026	-
1210	Cluster 2b	THIAR.g003035	NGFI-A-binding protein homolog	-	-2.42604	-
1211	Cluster 2b	THIAR.g008401	Cuticle protein CP14.6	-	-2.42454	-
1212	Cluster 2b	THIAR.g016946	NADH-ubiquinone oxidoreductase chain 6	-	-2.42419	-
1213	Cluster 2b	THIAR.g020073	PiggyBac transposable element-derived protein 4	-	-2.4229	-
1214	Cluster 2b	THIAR.g000487	Suppressor of tumorigenicity 14 protein	-	-2.42099	-
1215	Cluster 2b	THIAR.g008220	Angiotensin-converting enzyme	-	-2.4092	-
1216	Cluster 2b	THIAR.g014478	KDEL motif-containing protein 1	-	-2.36868	-
1217	Cluster 2b	THIAR.g015535	Coiled-coil domain-containing protein 65	-	-2.3618	-
1218	Cluster 2b	THIAR.g000459	Prostaglandin reductase 1	-	-2.36066	-
1219	Cluster 2b	THIAR.g012366	Bifunctional ATP-dependent dihydroxyacetone kinase/FAD-AMP lyase (cyclizing)	-	-2.36004	-
1220	Cluster 2b	THIAR.g008217	-	-	-2.35427	-
1221	Cluster 2b	THIAR.g014605	-	-	-2.35092	-
1222	Cluster 2b	THIAR.g002707	Zinc finger protein 208	-	-2.34683	-
1223	Cluster 2b	THIAR.g005275	NAD(P)H-hydrate epimerase	-	-2.33487	-
1224	Cluster 2b	THIAR.g002194	Histone H2A 29	-	-2.33089	-
1225	Cluster 2b	THIAR.g006138	Monocarboxylate transporter 9	-	-2.32995	-
1226	Cluster 2b	THIAR.g001147	-	-	-2.32308	-
1227	Cluster 2b	THIAR.g001840	Zinc finger protein 271	-	-2.32086	-
1228	Cluster 2b	THIAR.g004636	Fatty acid desaturase 20	-	-2.31924	-1.59633
1229	Cluster 2b	THIAR.g001070	ABC transporter G family member 20	1.11147	-2.31851	-
1230	Cluster 2b	THIAR.g020440	Probable 5-formyltetrahydrofolate cyclo-ligase	-	-2.31588	-
1231	Cluster 2b	THIAR.g012293	Cytochrome P450 9e2	-	-2.31386	-
1232	Cluster 2b	THIAR.g007528	Alpha-tocopherol transfer protein-like	-	-2.31376	-
1233	Cluster 2b	THIAR.g004666	-	-	-2.30645	-
1234	Cluster 2b	THIAR.g014996	Mitochondrial pyruvate carrier 2	-	-2.30504	-
1235	Cluster 2b	THIAR.g014994	Guanine deaminase	-	-2.29213	-
1236	Cluster 2b	THIAR.g008222	Transmembrane protein 68	-	-2.28719	-
1237	Cluster 2b	THIAR.g014714	Phosphatidylethanolamine-binding protein 4	-	-2.28296	-
1238	Cluster 2b	THIAR.g002892	Cytosolic 10-formyltetrahydrofolate dehydrogenase	-	-2.28189	-
1239	Cluster 2b	THIAR.g013522	-	-	-2.28132	-
1240	Cluster 2b	THIAR.g018468	Adenylosuccinate lyase	-	-2.28057	-
1241	Cluster 2b	THIAR.g012186	Putative protease inhibitor 4	-	-2.27495	-2.02316
1242	Cluster 2b	THIAR.g018644	Neuropeptides capa receptor	-	-2.26794	-
1243	Cluster 2b	THIAR.g017064	Zinc finger protein 717	-	-2.24577	-
1244	Cluster 2b	THIAR.g013133	JH-inducible protein	-	-2.22959	-
1245	Cluster 2b	THIAR.g008019	Uncharacterized protein (Fragment)	-	-2.22108	-
1246	Cluster 2b	THIAR.g011856	Ubiquinone biosynthesis monooxygenase COQ6	-	-2.19835	-
1247	Cluster 2b	THIAR.g000362	-	-	-2.19647	-
1248	Cluster 2b	THIAR.g013462	Clip-domain containing serine protease 18	-	-2.19538	-
1249	Cluster 2b	THIAR.g017835	Alcohol dehydrogenase [NADP(+)] A	-	-2.19209	-
1250	Cluster 2b	THIAR.g001702	-	-	-2.18722	-
1251	Cluster 2b	THIAR.g005021	-	-	-2.18048	-
1252	Cluster 2b	THIAR.g010366	Uncharacterized protein (Fragment)	-	-2.17972	-
1253	Cluster 2b	THIAR.g014121	-	-	-2.15012	-
1254	Cluster 2b	THIAR.g017082	Aldo-keto reductase AKR2E4	-	-2.14995	-
1255	Cluster 2b	THIAR.g012884	4-coumarate--CoA ligase 2	-	-2.14881	-
1256	Cluster 2b	THIAR.g014257	-	-	-2.14611	-
1257	Cluster 2b	THIAR.g001477	Sulfide:quinone oxidoreductase, mitochondrial	-	-2.13873	-
1258	Cluster 2b	THIAR.g007175	Agrin	-	-2.13682	-
1259	Cluster 2b	THIAR.g008020	Uncharacterized protein (Fragment)	-	-2.12959	-
1260	Cluster 2b	THIAR.g003086	LYR motif-containing protein 2	-	-2.12489	-
1261	Cluster 2b	THIAR.g016183	Prostatic acid phosphatase	3.33111	-2.11191	-
1262	Cluster 2b	THIAR.g006855	Homeobox protein Nkx-2.3	-	-2.11002	-
1263	Cluster 2b	THIAR.g006387	Fructose-1,6-bisphosphatase 1	-	-2.10904	-
1264	Cluster 2b	THIAR.g002011	Putative uncharacterized protein	-	-2.10753	-
1265	Cluster 2b	THIAR.g011415	Estradiol 17-beta-dehydrogenase 2	-	-2.10158	-
1266	Cluster 2b	THIAR.g009080	Fatty acid-binding protein, muscle	-	-2.09277	-
1267	Cluster 2b	THIAR.g016100	-	1.9647	-2.08532	-
1268	Cluster 2b	THIAR.g007381	2-hydroxyacyl-CoA lyase 1	-	-2.0808	-
1269	Cluster 2b	THIAR.g008124	Transmembrane protein 68	-	-2.07939	-
1270	Cluster 2b	THIAR.g001267	GPI mannosyltransferase 2	-	-2.07411	-
1271	Cluster 2b	THIAR.g002708	-	-	-2.06932	-
1272	Cluster 2b	THIAR.g002533	Glutamyl aminopeptidase	-	-2.06902	-
1273	Cluster 2b	THIAR.g018097	-	-	-2.06266	-
1274	Cluster 2b	THIAR.g003257	Syntaxin-16	-	-2.05092	-
1275	Cluster 2b	THIAR.g000449	-	-	-2.04453	-
1276	Cluster 2b	THIAR.g014702	Borealin	-	-2.04411	-
1277	Cluster 2b	THIAR.g014719	Adipocyte plasma membrane-associated protein	-	-2.04275	-
1278	Cluster 2b	THIAR.g016795	Prostaglandin reductase 1	-	-2.0395	-
1279	Cluster 2b	THIAR.g018292	Putative lipoyltransferase 2, mitochondrial	-	-2.03294	-
1280	Cluster 2b	THIAR.g009586	Beta-1,3-glucan-binding protein 5	-	-2.03162	-1.71222
1281	Cluster 2b	THIAR.g001343	5-hydroxytryptamine receptor	-	-2.0291	-
1282	Cluster 2b	THIAR.g003894	Cytochrome P450 4c3	-	-2.02706	-
1283	Cluster 2b	THIAR.g019708	Histone H2A 25	-	-2.02641	-1.66897
1284	Cluster 2b	THIAR.g006709	Cytochrome P450 4g15	-	-2.01348	-
1285	Cluster 2b	THIAR.g012413	Uncharacterized protein (Fragment)	-	-2.0089	-
1286	Cluster 2b	THIAR.g013375	Putative transporter SVOPL	-	-2.00487	-
1287	Cluster 2b	THIAR.g016135	Deoxyuridine 5'-triphosphate nucleotidohydrolase	-	-1.99382	-
1288	Cluster 2b	THIAR.g002993	Protein 5NUC	1.45721	-1.98237	-
1289	Cluster 2b	THIAR.g007734	Fatty acid desaturase 4	-	-1.97592	-
1290	Cluster 2b	THIAR.g019605	Lipoamide acyltransferase component of branched-chain alpha-keto acid dehydrogenase complex, mitochondrial	-	-1.96928	-
1291	Cluster 2b	THIAR.g008263	Multiple inositol polyphosphate phosphatase 1	-	-1.96289	-2.28794
1292	Cluster 2b	THIAR.g003007	-	-	-1.95575	-2.62098
1293	Cluster 2b	THIAR.g010615	Uncharacterized protein C05D11.1	-	-1.95409	-
1294	Cluster 2b	THIAR.g006465	-	-	-1.95199	-
1295	Cluster 2b	THIAR.g019902	Glutathione S-transferase	-	-1.94187	-
1296	Cluster 2b	THIAR.g017991	Fatty acid desaturase 1	-	-1.9389	-
1297	Cluster 2b	THIAR.g014611	-	-	-1.93623	-
1298	Cluster 2b	THIAR.g010008	Alcohol dehydrogenase class-3	-	-1.93417	-
1299	Cluster 2b	THIAR.g013188	Triosephosphate isomerase	-	-1.92624	-
1300	Cluster 2b	THIAR.g014667	LDLR chaperone boca	-	-1.92605	-
1301	Cluster 2b	THIAR.g020390	PE=2 SV=1	-	-1.92529	-
1302	Cluster 2b	THIAR.g009572	Ribonuclease UK114	-	-1.92304	-
1303	Cluster 2b	THIAR.g004022	Serine--pyruvate aminotransferase, mitochondrial	-	-1.92247	-
1304	Cluster 2b	THIAR.g015750	Retinol dehydrogenase 13	-	-1.91987	-
1305	Cluster 2b	THIAR.g009579	Glutathione S-transferase	-	-1.91725	-
1306	Cluster 2b	THIAR.g003914	-	-	-1.91594	-
1307	Cluster 2b	THIAR.g006114	Cytochrome P450 4d1	-	-1.91296	-1.57894
1308	Cluster 2b	THIAR.g015779	-	-	-1.91258	-
1309	Cluster 2b	THIAR.g009885	Very long-chain specific acyl-CoA dehydrogenase, mitochondrial	-	-1.912	-
1310	Cluster 2b	THIAR.g011450	Aldose 1-epimerase	-	-1.90795	-
1311	Cluster 2b	THIAR.g006008	D-aspartate oxidase	-	-1.89515	-
1312	Cluster 2b	THIAR.g013823	Uncharacterized protein	-	-1.88638	-
1313	Cluster 2b	THIAR.g007997	Tudor domain-containing protein 1	-	-1.88486	-
1314	Cluster 2b	THIAR.g019194	Sphingomyelin phosphodiesterase	-	-1.87865	-
1315	Cluster 2b	THIAR.g010078	PCTP-like protein	-	-1.87846	-
1316	Cluster 2b	THIAR.g013959	Protein THEM6	-	-1.87447	-
1317	Cluster 2b	THIAR.g006507	Thioredoxin domain-containing protein 17	-	-1.87286	-
1318	Cluster 2b	THIAR.g018146	Neuroglian	-	-1.87195	-
1319	Cluster 2b	THIAR.g016796	Prostaglandin reductase 1	-	-1.86443	-
1320	Cluster 2b	THIAR.g005783	Zinc finger and SCAN domain-containing protein 12	-	-1.86376	-
1321	Cluster 2b	THIAR.g005029	C-type lectin 28	-	-1.85802	-
1322	Cluster 2b	THIAR.g012529	Nucleolar protein 10	-	-1.85281	-
1323	Cluster 2b	THIAR.g020419	Usher syndrome type-1G protein homolog	-	-1.84863	-1.3921
1324	Cluster 2b	THIAR.g011370	Protein singed	-	-1.84491	-2.38779
1325	Cluster 2b	THIAR.g003784	Ribose-phosphate pyrophosphokinase 1	-	-1.84202	-
1326	Cluster 2b	THIAR.g016887	Monocarboxylate transporter 9	-	-1.8407	-
1327	Cluster 2b	THIAR.g014447	Putative alpha-L-fucosidase	-	-1.83648	-
1328	Cluster 2b	THIAR.g002830	Galactokinase	-	-1.82838	-
1329	Cluster 2b	THIAR.g003881	-	-	-1.82669	-
1330	Cluster 2b	THIAR.g007121	Fumarylacetoacetate hydrolase domain-containing protein 2A	-	-1.82669	-
1331	Cluster 2b	THIAR.g010753	Ammonium transporter Rh type B	-	-1.82405	-
1332	Cluster 2b	THIAR.g011736	Delta(24)-sterol reductase	-	-1.82294	-
1333	Cluster 2b	THIAR.g000163	Fatty acid synthase	-	-1.81839	-2.37054
1334	Cluster 2b	THIAR.g011030	Cytochrome b5-related protein	-	-1.80794	-
1335	Cluster 2b	THIAR.g014843	Plasma alpha-L-fucosidase	-	-1.80443	-
1336	Cluster 2b	THIAR.g019330	-	-	-1.79988	-
1337	Cluster 2b	THIAR.g003597	Glucose dehydrogenase [FAD, quinone]	-	-1.79648	-
1338	Cluster 2b	THIAR.g015857	-	-	-1.78503	-
1339	Cluster 2b	THIAR.g015783	Metabotropic glutamate receptor 3	-	-1.78373	-
1340	Cluster 2b	THIAR.g011637	CAD protein	-	-1.77831	-
1341	Cluster 2b	THIAR.g017364	-	2.63558	-1.77631	-
1342	Cluster 2b	THIAR.g008339	StAR-related lipid transfer protein 3 (Fragment)	-	-1.77588	-
1343	Cluster 2b	THIAR.g003060	Uncharacterized protein	-	-1.77588	-
1344	Cluster 2b	THIAR.g003611	Clip-domain containing serine protease 32	-	-1.77389	-
1345	Cluster 2b	THIAR.g015467	Phosphatidylinositol-glycan biosynthesis class X protein	-	-1.77253	-
1346	Cluster 2b	THIAR.g003958	CAD protein	-	-1.76305	-
1347	Cluster 2b	THIAR.g005120	tRNA-specific adenosine deaminase 2	-	-1.7528	-
1348	Cluster 2b	THIAR.g015520	Pastrel (Fragment)	-	-1.75268	-
1349	Cluster 2b	THIAR.g014114	H/ACA ribonucleoprotein complex subunit 3	-	-1.74438	-
1350	Cluster 2b	THIAR.g006926	Aldo-keto reductase AKR2E4	-	-1.74181	-
1351	Cluster 2b	THIAR.g014147	-	-	-1.74141	-
1352	Cluster 2b	THIAR.g009841	Uncharacterized family 31 glucosidase KIAA1161	-	-1.73528	-
1353	Cluster 2b	THIAR.g020407	Clip-domain containing serine protease 27	1.69723	-1.73291	3.47623
1354	Cluster 2b	THIAR.g011159	Uncharacterized protein	-	-1.7255	-
1355	Cluster 2b	THIAR.g014109	Uncharacterized protein (Fragment)	-	-1.71737	-
1356	Cluster 2b	THIAR.g020177	Arylsulfatase I	-	-1.71709	-
1357	Cluster 2b	THIAR.g020118	Carbonic anhydrase 2	-	-1.71498	-
1358	Cluster 2b	THIAR.g008598	GH12012	-	-1.71149	-
1359	Cluster 2b	THIAR.g018091	P protein	-	-1.71085	-
1360	Cluster 2b	THIAR.g020448	BAG family molecular chaperone regulator 2	-	-1.70039	-
1361	Cluster 2b	THIAR.g011277	Juvenile hormone epoxide hydrolase	-	-1.69995	-
1362	Cluster 2b	THIAR.g003981	Estradiol 17-beta-dehydrogenase 8	-	-1.69368	-
1363	Cluster 2b	THIAR.g006448	Elongation of very long chain fatty acids protein AAEL008004	-	-1.69339	-1.96529
1364	Cluster 2b	THIAR.g014281	Retinol dehydrogenase 11	-	-1.68791	-
1365	Cluster 2b	THIAR.g016534	Cation-dependent mannose-6-phosphate receptor	-	-1.68406	-
1366	Cluster 2b	THIAR.g020119	-	-	-1.68095	-
1367	Cluster 2b	THIAR.g010664	Protein mesh	-	-1.68049	-
1368	Cluster 2b	THIAR.g007769	Arrestin domain-containing protein 2	-	-1.67211	-
1369	Cluster 2b	THIAR.g017635	Gastrula zinc finger protein xFG20-1	-	-1.66973	-
1370	Cluster 2b	THIAR.g006228	Valacyclovir hydrolase	-	-1.65662	-
1371	Cluster 2b	THIAR.g017909	Transmembrane protein 53	-	-1.65237	-2.37494
1372	Cluster 2b	THIAR.g002388	Alkaline ceramidase	-	-1.65212	-
1373	Cluster 2b	THIAR.g017100	Fatty acyl-CoA reductase 1	-	-1.64936	-
1374	Cluster 2b	THIAR.g010610	Innexin inx7	-	-1.64656	-
1375	Cluster 2b	THIAR.g001416	Antitrypsin	-	-1.6454	-
1376	Cluster 2b	THIAR.g003116	Ammonium transporter Rh type A	-	-1.64327	-
1377	Cluster 2b	THIAR.g018336	Prostaglandin reductase 1	-	-1.64213	-
1378	Cluster 2b	THIAR.g007077	Multidrug resistance-associated protein 4	-	-1.64091	-
1379	Cluster 2b	THIAR.g012771	Protein lifeguard-1 3	-	-1.63286	-
1380	Cluster 2b	THIAR.g004087	Uncharacterized protein (Fragment)	-	-1.62784	-
1381	Cluster 2b	THIAR.g012845	C-type lectin 13	-	-1.62749	-
1382	Cluster 2b	THIAR.g014098	Uncharacterized protein	-	-1.62526	-
1383	Cluster 2b	THIAR.g005967	Prostaglandin reductase 1	-	-1.6191	-
1384	Cluster 2b	THIAR.g014962	Transmembrane protein 230	-	-1.61646	-
1385	Cluster 2b	THIAR.g014894	Protein bric-a-brac 2	-	-1.61337	-
1386	Cluster 2b	THIAR.g009004	Uncharacterized protein	-	-1.61248	-
1387	Cluster 2b	THIAR.g010532	UDP-glucuronosyltransferase 2B17	-	-1.61112	-
1388	Cluster 2b	THIAR.g018154	Pyruvate dehydrogenase E1 component subunit beta, mitochondrial	-	-1.60356	-
1389	Cluster 2b	THIAR.g005340	Eater 4	-	-1.60242	-
1390	Cluster 2b	THIAR.g004909	Monocarboxylate transporter 5	-	-1.60239	-
1391	Cluster 2b	THIAR.g007557	Cytochrome P450 6k1	-	-1.59858	-
1392	Cluster 2b	THIAR.g018578	Lambda-crystallin homolog	-	-1.59455	-
1393	Cluster 2b	THIAR.g000464	Serine--pyruvate aminotransferase, mitochondrial	-	-1.58656	-
1394	Cluster 2b	THIAR.g019113	Lipid storage droplets surface-binding protein 1	-	-1.58377	-
1395	Cluster 2b	THIAR.g003931	Protein UBASH3A homolog	-	-1.58076	-
1396	Cluster 2b	THIAR.g019582	Uncharacterized protein (Fragment)	-	-1.57788	-
1397	Cluster 2b	THIAR.g019378	Ubiquitin-like protein 4A	-	-1.57702	-
1398	Cluster 2b	THIAR.g015211	6-phosphogluconolactonase	-	-1.57294	-
1399	Cluster 2b	THIAR.g017902	Allatostatin-A receptor	-	-1.5721	-
1400	Cluster 2b	THIAR.g001437	2-hydroxyacyl-CoA lyase 1	-	-1.56926	-
1401	Cluster 2b	THIAR.g018624	Facilitated trehalose transporter Tret1	-	-1.56705	-
1402	Cluster 2b	THIAR.g010371	2,3-bisphosphoglycerate-dependent phosphoglycerate mutase	-	-1.56132	-
1403	Cluster 2b	THIAR.g014577	Prefoldin subunit 1	-	-1.55718	-
1404	Cluster 2b	THIAR.g005257	Probable splicing factor 3B subunit 5	-	-1.55403	-
1405	Cluster 2b	THIAR.g010356	Fatty acid synthase	-	-1.55087	-2.3598
1406	Cluster 2b	THIAR.g018290	3-oxoacyl-[acyl-carrier-protein] reductase FabG	-	-1.54789	-
1407	Cluster 2b	THIAR.g017793	Uncharacterized protein (Fragment)	-	-1.54571	-
1408	Cluster 2b	THIAR.g008618	Allantoicase	1.73774	-1.54305	3.70106
1409	Cluster 2b	THIAR.g010202	Toll-like receptor 13-1	-	-1.54031	1.74281
1410	Cluster 2b	THIAR.g011634	-	-	-1.53516	-
1411	Cluster 2b	THIAR.g018951	Protein yellow	-	-1.53188	-
1412	Cluster 2b	THIAR.g007785	Integrator complex subunit 9	-	-1.5298	-
1413	Cluster 2b	THIAR.g009878	Thioredoxin peroxidase 2	-	-1.52768	-
1414	Cluster 2b	THIAR.g006274	-	-	-1.52246	-
1415	Cluster 2b	THIAR.g001979	Uncharacterized protein C05D11.1	-	-1.51836	-
1416	Cluster 2b	THIAR.g006772	3-hydroxyacyl-CoA dehydrogenase type-2	-	-1.5017	-
1417	Cluster 2b	THIAR.g014941	Clip-domain containing serine protease 21	1.04555	-1.5003	-
1418	Cluster 2b	THIAR.g016171	Sodium-independent sulfate anion transporter	-	-1.49712	-
1419	Cluster 2b	THIAR.g010343	Chico_0 protein (Fragment)	-	-1.49476	-
1420	Cluster 2b	THIAR.g019624	Fasciclin-1	-	-1.49431	-
1421	Cluster 2b	THIAR.g019444	Protein BCCIP homolog	-	-1.49273	-
1422	Cluster 2b	THIAR.g000782	Transcription factor GATA-4	-	-1.48255	-
1423	Cluster 2b	THIAR.g011773	Prestin	-	-1.48097	-
1424	Cluster 2b	THIAR.g011406	N-acetyltransferase 9	-	-1.47371	-
1425	Cluster 2b	THIAR.g012441	Putative uncharacterized protein	-	-1.47289	-
1426	Cluster 2b	THIAR.g002677	Uncharacterized protein (Fragment)	-	-1.47164	-
1427	Cluster 2b	THIAR.g005314	Probable methylmalonate-semialdehyde dehydrogenase [acylating], mitochondrial	-	-1.46638	-
1428	Cluster 2b	THIAR.g005124	FK506-binding protein 59	-	-1.46617	-
1429	Cluster 2b	THIAR.g010670	Nucleolar and coiled-body phosphoprotein 1	-	-1.45685	-
1430	Cluster 2b	THIAR.g014331	Cystathionine gamma-lyase	-	-1.4564	-
1431	Cluster 2b	THIAR.g014809	Aquaporin AQPcic	-	-1.45502	-
1432	Cluster 2b	THIAR.g003619	Inducible metalloproteinase inhibitor protein	-	-1.45128	-
1433	Cluster 2b	THIAR.g012456	Zinc finger protein 830	-	-1.43516	-
1434	Cluster 2b	THIAR.g004209	Uricase	-	-1.42498	2.21403
1435	Cluster 2b	THIAR.g009086	Long-chain fatty acid transport protein 1	-	-1.4156	-
1436	Cluster 2b	THIAR.g015982	OTU domain-containing protein 6B	-	-1.40554	-
1437	Cluster 2b	THIAR.g013217	Aldehyde dehydrogenase, mitochondrial	-	-1.38989	-
1438	Cluster 2b	THIAR.g009944	Proteasome subunit beta type-2	-	-1.38523	-
1439	Cluster 2b	THIAR.g019930	ATP-dependent RNA helicase p62-3	-	-1.38035	-
1440	Cluster 2b	THIAR.g011027	Xaa-Pro dipeptidase	-	-1.37539	-
1441	Cluster 2b	THIAR.g006214	Structure-specific endonuclease subunit SLX1 homolog	-	-1.3708	-
1442	Cluster 2b	THIAR.g003805	U6 snRNA-associated Sm-like protein LSm2	-	-1.36849	-
1443	Cluster 2b	THIAR.g008736	-	-	-1.36605	-
1444	Cluster 2b	THIAR.g004731	Uncharacterized protein C05D11.1	-	-1.35944	-
1445	Cluster 2b	THIAR.g004908	Uncharacterized protein	-	-1.35293	-
1446	Cluster 2b	THIAR.g001218	Sodium-independent sulfate anion transporter	1.16757	-1.3426	-
1447	Cluster 2b	THIAR.g019552	Hexokinase-2	-	-1.34223	-
1448	Cluster 2b	THIAR.g011976	Crossover junction endonuclease EME1	-	-1.33384	-
1449	Cluster 2b	THIAR.g004088	-	-	-1.33279	-
1450	Cluster 2b	THIAR.g012389	-	-	-1.33006	-
1451	Cluster 2b	THIAR.g015599	DNA-directed RNA polymerase II 16 kDa polypeptide	-	-1.32043	-
1452	Cluster 2b	THIAR.g007000	Neurotactin	-	-1.31664	-
1453	Cluster 2b	THIAR.g002312	Polyadenylate-binding protein 2	-	-1.30785	-
1454	Cluster 2b	THIAR.g000135	Thioredoxin peroxidase 1	-	-1.30743	-
1455	Cluster 2b	THIAR.g002191	-	-	-1.30529	-
1456	Cluster 2b	THIAR.g016808	Sodium/potassium-transporting ATPase subunit beta-2	-	-1.29872	-
1457	Cluster 2b	THIAR.g011661	-	-	-1.29279	-
1458	Cluster 2b	THIAR.g001381	Mitochondrial 2-oxoglutarate/malate carrier protein	-	-1.28115	-
1459	Cluster 2b	THIAR.g015762	Mitochondrial import receptor subunit TOM20 homolog	-	-1.27887	-
1460	Cluster 2b	THIAR.g014794	SPRY domain-containing SOCS box protein 3	-	-1.27068	-
1461	Cluster 2b	THIAR.g016410	Transmembrane protein	-	-1.26513	-
1462	Cluster 2b	THIAR.g018670	2-oxoisovalerate dehydrogenase subunit beta, mitochondrial	-	-1.26137	-
1463	Cluster 2b	THIAR.g015471	Probable alpha-aspartyl dipeptidase	-	-1.25429	-
1464	Cluster 2b	THIAR.g008499	Probable methylcrotonoyl-CoA carboxylase beta chain, mitochondrial	-	-1.25292	-
1465	Cluster 2b	THIAR.g006832	[Pyruvate dehydrogenase (acetyl-transferring)] kinase, mitochondrial	-	-1.2526	-
1466	Cluster 2b	THIAR.g001103	Probable sulfite oxidase, mitochondrial	-	-1.24129	-
1467	Cluster 2b	THIAR.g007237	Beta-1,3-galactosyltransferase brn	-	-1.23511	-
1468	Cluster 2b	THIAR.g002655	Thioredoxin domain-containing protein 15	-	-1.18015	-
1469	Cluster 3a	THIAR.g004698	A disintegrin and metalloproteinase with thrombospondin motifs 16	-	-	-1.84504
1470	Cluster 3a	THIAR.g013759	Aldo-keto reductase AKR2E4	-	-	-2.17436
1471	Cluster 3a	THIAR.g013764	Arrestin domain-containing protein 2	-	-	-5.53317
1472	Cluster 3a	THIAR.g010097	BPTI/Kunitz domain-containing protein (Fragment)	-	-	-1.53268
1473	Cluster 3a	THIAR.g019786	Protein G12	-	-	-13.8235
1474	Cluster 3a	THIAR.g005554	Putative uncharacterized protein	-	-	-10.9354
1475	Cluster 3a	THIAR.g005553	Uncharacterized protein (Fragment)	-	-	-8.81586
1476	Cluster 3a	THIAR.g001125	-	-	-	-7.22126
1477	Cluster 3a	THIAR.g008690	Histone H2B.1/H2B.2	-	-	-6.86095
1478	Cluster 3a	THIAR.g002948	Uncharacterized protein (Fragment)	-	-	-6.55305
1479	Cluster 3a	THIAR.g019144	GH18389	-	-	-6.33219
1480	Cluster 3a	THIAR.g019608	Uncharacterized protein (Fragment)	-	-	-6.27796
1481	Cluster 3a	THIAR.g012979	Trypsin-1	-	-	-6.21178
1482	Cluster 3a	THIAR.g005272	Serine proteinase stubble	-	-	-5.91171
1483	Cluster 3a	THIAR.g015879	-	-	-	-5.90164
1484	Cluster 3a	THIAR.g005152	Uncharacterized protein	-	-	-5.89415
1485	Cluster 3a	THIAR.g006445	Carboxypeptidase B	-	-	-5.6807
1486	Cluster 3a	THIAR.g007540	Lactoylglutathione lyase	-	-	-5.5485
1487	Cluster 3a	THIAR.g010770	Collagen alpha-1(V) chain	-	-	-5.44885
1488	Cluster 3a	THIAR.g001557	Uncharacterized protein	-	-	-5.44365
1489	Cluster 3a	THIAR.g004734	Xylose isomerase	-	-	-5.43306
1490	Cluster 3a	THIAR.g001821	Cuticlin-1	-	-	-5.33404
1491	Cluster 3a	THIAR.g011545	Miniature	-	-	-5.2224
1492	Cluster 3a	THIAR.g002245	Sodium/potassium/calcium exchanger 5	-	-	-4.86404
1493	Cluster 3a	THIAR.g002973	Uncharacterized protein (Fragment)	-	-	-4.85472
1494	Cluster 3a	THIAR.g010768	Collagen alpha-2(XI) chain	-	-	-4.7767
1495	Cluster 3a	THIAR.g016395	Zinc transporter ZIP4	-	-	-4.58017
1496	Cluster 3a	THIAR.g016078	Cadherin-23	-	-	-4.54858
1497	Cluster 3a	THIAR.g010771	-	-	-	-4.33974
1498	Cluster 3a	THIAR.g018516	Singles bar	-	-	-4.2798
1499	Cluster 3a	THIAR.g013294	Cadherin-23	-	-	-4.17936
1500	Cluster 3a	THIAR.g018178	Testisin	-	-	-4.17652
1501	Cluster 3a	THIAR.g002469	Heparan sulfate 2-O-sulfotransferase pipe	-	-	-4.12336
1502	Cluster 3a	THIAR.g010769	Collagen alpha-1(V) chain	-	-	-4.06372
1503	Cluster 3a	THIAR.g019424	Neprilysin-2	-	-	-4.04087
1504	Cluster 3a	THIAR.g011337	Organic cation transporter protein	-	-	-3.68013
1505	Cluster 3a	THIAR.g013384	Thyroglobulin	-	-	-3.41931
1506	Cluster 3a	THIAR.g010822	Phospholipase A2	-	-	-3.35929
1507	Cluster 3a	THIAR.g005665	MutS protein-like protein 5	-	-	-3.27633
1508	Cluster 3a	THIAR.g009112	Uncharacterized protein	-	-	-3.25504
1509	Cluster 3a	THIAR.g020519	Chaoptin	-	-	-3.18514
1510	Cluster 3a	THIAR.g013013	Guanine nucleotide-binding protein G(f) subunit alpha	-	-	-3.15396
1511	Cluster 3a	THIAR.g002791	Putative UBX domain containing 2 isoform 1	-	-	-3.05946
1512	Cluster 3a	THIAR.g010700	Decaprenyl-diphosphate synthase subunit 2	-	-	-3.04865
1513	Cluster 3a	THIAR.g008069	Sensory neuron membrane protein 2	-	-	-3.04491
1514	Cluster 3a	THIAR.g016923	Leukocyte elastase inhibitor	-	-	-3.01288
1515	Cluster 3a	THIAR.g012337	-	-	-	-2.97587
1516	Cluster 3a	THIAR.g010627	Clavesin-2	-	-	-2.97164
1517	Cluster 3a	THIAR.g000108	Putative uncharacterized protein	-	-	-2.96939
1518	Cluster 3a	THIAR.g019698	Golgi-associated plant pathogenesis-related protein 1	-	-	-2.95775
1519	Cluster 3a	THIAR.g011896	Elongation of very long chain fatty acids protein 7	-	-	-2.90705
1520	Cluster 3a	THIAR.g001731	Polyprenol reductase	-	-	-2.83229
1521	Cluster 3a	THIAR.g001842	Fatty acid synthase	-	-	-2.82318
1522	Cluster 3a	THIAR.g013099	Protein Wnt-7b	-	-	-2.79869
1523	Cluster 3a	THIAR.g004939	Protocadherin Fat 4	-	-	-2.77632
1524	Cluster 3a	THIAR.g016223	Ribosome-binding protein 1	-	-	-2.76134
1525	Cluster 3a	THIAR.g009674	-	-	-	-2.66326
1526	Cluster 3a	THIAR.g004433	Uncharacterized protein C14orf119	-	-	-2.62031
1527	Cluster 3a	THIAR.g018427	Juvenile hormone binding protein	-	-	-2.61736
1528	Cluster 3a	THIAR.g003862	Fatty acid synthase	-	-	-2.56191
1529	Cluster 3a	THIAR.g004361	CG3838, isoform A	-	-	-2.52458
1530	Cluster 3a	THIAR.g016488	Uncharacterized protein (Fragment)	-	-	-2.51542
1531	Cluster 3a	THIAR.g017936	Fatty-acid amide hydrolase 2	-	-	-2.44214
1532	Cluster 3a	THIAR.g017871	Juvenile hormone esterase	-	-	-2.43421
1533	Cluster 3a	THIAR.g017764	Protein singed	-	-	-2.26714
1534	Cluster 3a	THIAR.g011217	Protein takeout	-	-	-2.26175
1535	Cluster 3a	THIAR.g019259	Chaoptin	-	-	-2.21017
1536	Cluster 3a	THIAR.g003540	Glutamate decarboxylase-like protein 1 (Fragment)	-	-	-2.18345
1537	Cluster 3a	THIAR.g014190	Unconventional myosin-XV	-	-	-2.12081
1538	Cluster 3a	THIAR.g015208	Protein singed	-	-	-2.0859
1539	Cluster 3a	THIAR.g016924	Transmembrane protein 53	-	-	-2.07545
1540	Cluster 3a	THIAR.g004560	Glucose dehydrogenase [FAD, quinone]	-	-	-2.064
1541	Cluster 3a	THIAR.g018917	Uncharacterized protein	-	-	-2.06389
1542	Cluster 3a	THIAR.g012932	Elongation of very long chain fatty acids protein AAEL008004	-	-	-2.05448
1543	Cluster 3a	THIAR.g019592	Thioredoxin domain-containing protein 11 (Fragment)	-	-	-2.01971
1544	Cluster 3a	THIAR.g005465	TOX high mobility group box family member 3	-	-	-1.99044
1545	Cluster 3a	THIAR.g003913	Tyrosine-protein kinase Src64B	-	-	-1.91679
1546	Cluster 3a	THIAR.g007301	Retinol dehydrogenase 14	-	-	-1.901
1547	Cluster 3a	THIAR.g003581	Chaoptin	-	-	-1.81515
1548	Cluster 3a	THIAR.g013359	Probable G-protein coupled receptor Mth-like 1	-	-	-1.79464
1549	Cluster 3a	THIAR.g007055	Probable chitinase 2	-	-	-1.78683
1550	Cluster 3a	THIAR.g015594	Disks large-associated protein 4	-	-	-1.77613
1551	Cluster 3a	THIAR.g013077	Protein disconnected	-	-	-1.75659
1552	Cluster 3a	THIAR.g007518	Synaptic vesicle 2-related protein	-	-	-1.75074
1553	Cluster 3a	THIAR.g014670	Protein CASC3	-	-	-1.73703
1554	Cluster 3a	THIAR.g012215	Zinc finger protein 26	-	-	-1.66902
1555	Cluster 3a	THIAR.g017414	Tubulin beta-3 chain	-	-	-1.59063
1556	Cluster 3a	THIAR.g003891	Fasciclin-3	-	-	-1.57611
1557	Cluster 3a	THIAR.g006238	Calpain-C	-	-	-1.50326
1558	Cluster 3b	THIAR.g011494	Uncharacterized protein	-	-	12.023
1559	Cluster 3b	THIAR.g009752	-	-	-	11.7192
1560	Cluster 3b	THIAR.g016633	Pro-corazonin	-	-	10.6343
1561	Cluster 3b	THIAR.g000003	Probable cytochrome P450 6a14	-	-	9.47048
1562	Cluster 3b	THIAR.g013666	Uncharacterized protein	-	-	8.96185
1563	Cluster 3b	THIAR.g012220	Uncharacterized protein (Fragment)	-	-	8.8871
1564	Cluster 3b	THIAR.g017920	Uncharacterized protein	-	-	8.79698
1565	Cluster 3b	THIAR.g017805	Cytochrome P450 6a2	-	-	8.78925
1566	Cluster 3b	THIAR.g018911	3-hydroxyacyl-CoA dehydrogenase type-2	-	-	8.75529
1567	Cluster 3b	THIAR.g002326	Uncharacterized protein (Fragment)	-	-	8.74969
1568	Cluster 3b	THIAR.g007422	-	-	-	8.73556
1569	Cluster 3b	THIAR.g010355	Enoyl-CoA delta isomerase 1, mitochondrial	-	-	8.73453
1570	Cluster 3b	THIAR.g018011	-	-	-	8.59407
1571	Cluster 3b	THIAR.g003168	GH23022	-	-	7.94998
1572	Cluster 3b	THIAR.g010736	Odorant binding protein	-	-	7.69138
1573	Cluster 3b	THIAR.g002375	Similar to CG9447 (Fragment)	-	-	7.5339
1574	Cluster 3b	THIAR.g002071	Aldo-keto reductase family 1 member C4	-	-	7.18361
1575	Cluster 3b	THIAR.g020075	General odorant-binding protein 28a	-	-	7.06242
1576	Cluster 3b	THIAR.g017281	Leucine-rich repeat-containing protein 74	-	-	6.948
1577	Cluster 3b	THIAR.g005328	Alpha-tocopherol transfer protein-like	-	-	6.84358
1578	Cluster 3b	THIAR.g001778	Insulin-like growth factor-binding protein complex acid labile subunit	-	-	6.82636
1579	Cluster 3b	THIAR.g007407	Uncharacterized protein	-	-	6.78191
1580	Cluster 3b	THIAR.g010077	Fuseless	-	-	6.70718
1581	Cluster 3b	THIAR.g012890	Beclin 1-associated autophagy-related key regulator	-	-	6.6291
1582	Cluster 3b	THIAR.g011941	Putative uncharacterized protein	-	-	6.49779
1583	Cluster 3b	THIAR.g006658	Cytochrome c oxidase subunit 5B, mitochondrial	-	-	6.3318
1584	Cluster 3b	THIAR.g019890	DNA transposase THAP9	-	-	6.20342
1585	Cluster 3b	THIAR.g018760	Putative uncharacterized protein	-	-	6.15102
1586	Cluster 3b	THIAR.g000434	GH11819	-	-	6.07354
1587	Cluster 3b	THIAR.g008444	Synaptotagmin	-	-	6.04016
1588	Cluster 3b	THIAR.g009641	Uncharacterized protein	-	-	5.93375
1589	Cluster 3b	THIAR.g006736	Putative uncharacterized protein	-	-	5.80252
1590	Cluster 3b	THIAR.g008936	Lactase-phlorizin hydrolase	-	-	5.79507
1591	Cluster 3b	THIAR.g009367	Cytochrome P450 4C1	-	-	5.77269
1592	Cluster 3b	THIAR.g003184	Fatty acid desaturase 16	-	-	5.63721
1593	Cluster 3b	THIAR.g003186	Fatty acid desaturase 18	-	-	5.59868
1594	Cluster 3b	THIAR.g014663	3-hydroxyisobutyryl-CoA hydrolase, mitochondrial	-	-	5.54596
1595	Cluster 3b	THIAR.g006333	Pyruvate kinase PKLR	-	-	5.54303
1596	Cluster 3b	THIAR.g016207	Transient-receptor-potential-like protein	-	-	5.53633
1597	Cluster 3b	THIAR.g006777	-	-	-	5.51756
1598	Cluster 3b	THIAR.g010871	-	-	-	5.47776
1599	Cluster 3b	THIAR.g007841	Fibroin heavy chain	-	-	5.43307
1600	Cluster 3b	THIAR.g007074	Aldo-keto reductase AKR2E4	-	-	5.15695
1601	Cluster 3b	THIAR.g007003	Uncharacterized protein	-	-	5.1566
1602	Cluster 3b	THIAR.g007058	Arrestin domain-containing protein 1	-	-	5.0486
1603	Cluster 3b	THIAR.g014266	2-hydroxyacylsphingosine 1-beta-galactosyltransferase	-	-	4.94806
1604	Cluster 3b	THIAR.g013255	Fez family zinc finger protein 1	-	-	4.92966
1605	Cluster 3b	THIAR.g018958	-	-	-	4.91804
1606	Cluster 3b	THIAR.g016895	-	-	-	4.8683
1607	Cluster 3b	THIAR.g015386	Retrovirus-related Pol polyprotein from transposon TNT 1-94	-	-	4.86714
1608	Cluster 3b	THIAR.g017493	Uncharacterized protein	-	-	4.83348
1609	Cluster 3b	THIAR.g012373	Uncharacterized protein (Fragment)	-	-	4.71534
1610	Cluster 3b	THIAR.g002464	Lysocardiolipin acyltransferase 1	-	-	4.63747
1611	Cluster 3b	THIAR.g016585	Putative uncharacterized protein	-	-	4.55464
1612	Cluster 3b	THIAR.g009163	Armadillo repeat-containing protein 4	-	-	4.48729
1613	Cluster 3b	THIAR.g018680	Transient-receptor-potential-like protein	-	-	4.44381
1614	Cluster 3b	THIAR.g003454	Cytoplasmic dynein 2 heavy chain 1	-	-	4.42801
1615	Cluster 3b	THIAR.g000020	Ecdysteroid UDP-glucosyltransferase	-	-	4.41517
1616	Cluster 3b	THIAR.g010919	Uncharacterized protein	-	-	4.41477
1617	Cluster 3b	THIAR.g001198	Putative uncharacterized protein	-	-	4.38808
1618	Cluster 3b	THIAR.g016271	Uncharacterized protein (Fragment)	-	-	4.35347
1619	Cluster 3b	THIAR.g016897	Glycine receptor subunit alpha-4	-	-	4.32564
1620	Cluster 3b	THIAR.g007474	Segmentation protein cap'n'collar	-	-	4.29765
1621	Cluster 3b	THIAR.g005097	RNA-directed DNA polymerase from mobile element jockey	-	-	4.2629
1622	Cluster 3b	THIAR.g008488	Sperm motility kinase X	-	-	4.24413
1623	Cluster 3b	THIAR.g008011	Zinc finger protein 395	-	-	4.21256
1624	Cluster 3b	THIAR.g012648	Xanthine dehydrogenase	-	-	4.13107
1625	Cluster 3b	THIAR.g012695	cAMP and cAMP-inhibited cGMP 3',5'-cyclic phosphodiesterase 10A	-	-	3.97635
1626	Cluster 3b	THIAR.g010478	Leucine-rich repeat-containing protein 48	-	-	3.96689
1627	Cluster 3b	THIAR.g011036	Otopetrin	-	-	3.94703
1628	Cluster 3b	THIAR.g006989	Membrane alanyl aminopeptidase (Fragment)	-	-	3.93223
1629	Cluster 3b	THIAR.g004454	Malate dehydrogenase, glyoxysomal	-	-	3.92567
1630	Cluster 3b	THIAR.g006347	L-threonine dehydratase biosynthetic IlvA	-	-	3.89099
1631	Cluster 3b	THIAR.g002934	Growth arrest-specific protein 8 homolog	-	-	3.86894
1632	Cluster 3b	THIAR.g014264	UDP-glucuronosyltransferase 1-6	-	-	3.75741
1633	Cluster 3b	THIAR.g019715	AAEL000317-PA	-	-	3.74972
1634	Cluster 3b	THIAR.g015533	Cyclic nucleotide-gated cation channel alpha-3	-	-	3.69226
1635	Cluster 3b	THIAR.g013284	Uncharacterized protein	-	-	3.64226
1636	Cluster 3b	THIAR.g018948	Cyclic nucleotide-gated cation channel alpha-3	-	-	3.62662
1637	Cluster 3b	THIAR.g017746	Fatty-acid amide hydrolase 2	-	-	3.61507
1638	Cluster 3b	THIAR.g005645	Putative uncharacterized protein	-	-	3.60207
1639	Cluster 3b	THIAR.g014265	Ecdysteroid UDP-glucosyltransferase	-	-	3.60007
1640	Cluster 3b	THIAR.g007634	Putative uncharacterized protein ART2	-	-	3.56983
1641	Cluster 3b	THIAR.g008062	Putative fatty acyl-CoA reductase CG5065	-	-	3.55086
1642	Cluster 3b	THIAR.g009689	Transient receptor potential cation channel subfamily A member 1	-	-	3.50067
1643	Cluster 3b	THIAR.g011982	EF-hand domain-containing family member B	-	-	3.47661
1644	Cluster 3b	THIAR.g002222	Uncharacterized protein	-	-	3.47158
1645	Cluster 3b	THIAR.g013597	-	-	-	3.44622
1646	Cluster 3b	THIAR.g009109	Nesprin-1	-	-	3.43684
1647	Cluster 3b	THIAR.g008606	Serpin 2	-	-	3.4226
1648	Cluster 3b	THIAR.g016510	Putative paired box protein	-	-	3.41506
1649	Cluster 3b	THIAR.g003003	Androgen-induced gene 1 protein	-	-	3.41301
1650	Cluster 3b	THIAR.g008514	Uncharacterized protein	-	-	3.38134
1651	Cluster 3b	THIAR.g010126	-	-	-	3.35598
1652	Cluster 3b	THIAR.g011563	Proton-coupled amino acid transporter 4	-	-	3.3521
1653	Cluster 3b	THIAR.g011521	Polycystic kidney disease 2-like 1 protein	-	-	3.34152
1654	Cluster 3b	THIAR.g003799	Bombyxin A-2 homolog	-	-	3.28866
1655	Cluster 3b	THIAR.g002188	High affinity cAMP-specific and IBMX-insensitive 3',5'-cyclic phosphodiesterase 8A	-	-	3.19761
1656	Cluster 3b	THIAR.g015827	-	-	-	3.17872
1657	Cluster 3b	THIAR.g011096	T-complex-associated testis-expressed protein 1	-	-	3.17366
1658	Cluster 3b	THIAR.g013425	Uncharacterized protein	-	-	3.16629
1659	Cluster 3b	THIAR.g010971	Probable salivary secreted peptide	-	-	3.14285
1660	Cluster 3b	THIAR.g009235	Uncharacterized protein	-	-	3.12861
1661	Cluster 3b	THIAR.g015224	Uncharacterized protein ART2 (Fragment)	-	-	3.10111
1662	Cluster 3b	THIAR.g016550	Potassium/sodium hyperpolarization-activated cyclic nucleotide-gated channel 2	-	-	3.09999
1663	Cluster 3b	THIAR.g004705	Solute carrier family 22 member 3	-	-	3.09366
1664	Cluster 3b	THIAR.g011493	-	-	-	3.08774
1665	Cluster 3b	THIAR.g015619	RIB43A-like with coiled-coils protein 1	-	-	3.0728
1666	Cluster 3b	THIAR.g015514	Uncharacterized protein	-	-	3.05907
1667	Cluster 3b	THIAR.g004237	Ras-related protein Rab-8A	-	-	3.05598
1668	Cluster 3b	THIAR.g014981	Uncharacterized protein	-	-	3.04337
1669	Cluster 3b	THIAR.g019611	Transcription factor Adf-1	-	-	3.02871
1670	Cluster 3b	THIAR.g003399	Uncharacterized protein	-	-	2.96433
1671	Cluster 3b	THIAR.g018961	Low density lipoprotein receptor adapter protein 1	-	-	2.95298
1672	Cluster 3b	THIAR.g013681	Discoidin domain-containing receptor 2	-	-	2.93993
1673	Cluster 3b	THIAR.g013524	Uncharacterized protein	-	-	2.90941
1674	Cluster 3b	THIAR.g017577	Ankyrin2-3	-	-	2.88643
1675	Cluster 3b	THIAR.g018565	Silk gland factor 1	-	-	2.8824
1676	Cluster 3b	THIAR.g008634	Acidic phospholipase A2 PA4	-	-	2.87641
1677	Cluster 3b	THIAR.g002127	Uncharacterized protein (Fragment)	-	-	2.82244
1678	Cluster 3b	THIAR.g002128	Uncharacterized protein (Fragment)	-	-	2.78852
1679	Cluster 3b	THIAR.g008052	Fas-binding factor 1	-	-	2.78846
1680	Cluster 3b	THIAR.g000887	Uncharacterized MFS-type transporter C09D4.1	-	-	2.78353
1681	Cluster 3b	THIAR.g011482	15-hydroxyprostaglandin dehydrogenase [NAD(+)]	-	-	2.78331
1682	Cluster 3b	THIAR.g010294	UPF0565 protein C2orf69	-	-	2.72133
1683	Cluster 3b	THIAR.g003042	Cuticle protein 18.6, isoform A	-	-	2.69625
1684	Cluster 3b	THIAR.g018214	Putative uncharacterized protein ART2	-	-	2.68767
1685	Cluster 3b	THIAR.g004200	Arrestin domain-containing protein 2	-	-	2.68404
1686	Cluster 3b	THIAR.g004566	Voltage-dependent T-type calcium channel subunit alpha-1H	-	-	2.67439
1687	Cluster 3b	THIAR.g012821	Alpha-N-acetylgalactosaminidase	-	-	2.62538
1688	Cluster 3b	THIAR.g019826	Metalloendopeptidase	-	-	2.61658
1689	Cluster 3b	THIAR.g013599	Putative inorganic phosphate cotransporter	-	-	2.61341
1690	Cluster 3b	THIAR.g015010	Esterase FE4	-	-	2.61088
1691	Cluster 3b	THIAR.g014563	Glycine receptor subunit beta	-	-	2.60719
1692	Cluster 3b	THIAR.g011221	Voltage-dependent calcium channel subunit alpha-2/delta-3	-	-	2.56014
1693	Cluster 3b	THIAR.g020509	CG6236, isoform A	-	-	2.55252
1694	Cluster 3b	THIAR.g006687	Xanthine dehydrogenase	-	-	2.53079
1695	Cluster 3b	THIAR.g018929	Microtubule-associated protein futsch	-	-	2.52746
1696	Cluster 3b	THIAR.g020198	B-box type zinc finger protein ncl-1	-	-	2.51922
1697	Cluster 3b	THIAR.g015834	Facilitated trehalose transporter Tret1-1	-	-	2.5182
1698	Cluster 3b	THIAR.g014569	Membrane-bound alkaline phosphatase	-	-	2.51439
1699	Cluster 3b	THIAR.g017857	Rhombotin-1	-	-	2.49741
1700	Cluster 3b	THIAR.g019169	Glutamate-rich protein 2	-	-	2.47635
1701	Cluster 3b	THIAR.g010383	Putative uncharacterized protein	-	-	2.42645
1702	Cluster 3b	THIAR.g007215	Inactive heparanase-2	-	-	2.38551
1703	Cluster 3b	THIAR.g018215	Putative uncharacterized protein	-	-	2.38221
1704	Cluster 3b	THIAR.g002667	Oxysterol-binding protein-related protein 6	-	-	2.36629
1705	Cluster 3b	THIAR.g011834	Alkaline phosphatase, tissue-nonspecific isozyme	-	-	2.35708
1706	Cluster 3b	THIAR.g016927	G-protein coupled receptor 126	-	-	2.3489
1707	Cluster 3b	THIAR.g001257	Myotubularin-related protein 5	-	-	2.34544
1708	Cluster 3b	THIAR.g005355	Chloride channel protein 2	-	-	2.33807
1709	Cluster 3b	THIAR.g009111	Nesprin-1	-	-	2.32568
1710	Cluster 3b	THIAR.g009925	GH23882	-	-	2.3205
1711	Cluster 3b	THIAR.g009737	GTP-binding protein 1	-	-	2.26655
1712	Cluster 3b	THIAR.g010022	Peptidoglycan recognition protein 7	-	-	2.21495
1713	Cluster 3b	THIAR.g000174	GTP-binding protein 2	-	-	2.20842
1714	Cluster 3b	THIAR.g017216	Tektin-1	-	-	2.18944
1715	Cluster 3b	THIAR.g006517	Metabotropic glutamate receptor 5	-	-	2.188
1716	Cluster 3b	THIAR.g008318	Phosphoenolpyruvate carboxykinase [GTP]	-	-	2.17376
1717	Cluster 3b	THIAR.g006353	Organic cation/carnitine transporter 7	-	-	2.17352
1718	Cluster 3b	THIAR.g007161	Tolloid-like protein 1	-	-	2.1167
1719	Cluster 3b	THIAR.g019557	Tyrosine-protein phosphatase 99A	-	-	2.11247
1720	Cluster 3b	THIAR.g008021	Acetyl-coenzyme A synthetase	-	-	2.09346
1721	Cluster 3b	THIAR.g011249	Clip-domain containing serine protease 40	-	-	2.08201
1722	Cluster 3b	THIAR.g006368	Membrane-associated transporter protein	-	-	2.07925
1723	Cluster 3b	THIAR.g012453	Dystonin	-	-	2.04886
1724	Cluster 3b	THIAR.g000856	Ras-related protein Rab-32	-	-	2.02326
1725	Cluster 3b	THIAR.g010582	-	-	-	1.98955
1726	Cluster 3b	THIAR.g016416	Tyrosine-protein phosphatase non-receptor type 5	-	-	1.96454
1727	Cluster 3b	THIAR.g003209	Peptidoglycan-recognition protein LB 2	-	-	1.94037
1728	Cluster 3b	THIAR.g013934	Diuretic hormone receptor	-	-	1.93085
1729	Cluster 3b	THIAR.g013466	Diuretic hormone receptor	-	-	1.9099
1730	Cluster 3b	THIAR.g005524	Histone-lysine N-methyltransferase 2D	-	-	1.70889
1731	Cluster 3b	THIAR.g005338	Uncharacterized protein	-	-	1.70363
1732	Cluster 3b	THIAR.g013127	Protein toll 7	-	-	1.68406
1733	Cluster 3b	THIAR.g005117	Major facilitator superfamily domain-containing protein 6	-	-	1.65286
1734	Cluster 3b	THIAR.g007363	Dystrophin	-	-	1.64778
1735	Cluster 3b	THIAR.g002524	Transmembrane protein 198	-	-	1.62354
1736	Cluster 3b	THIAR.g008493	Probable serine hydrolase	-	-	1.61196
1737	Cluster 3b	THIAR.g001700	Contactin-associated protein-like 4	-	-	1.60242
1738	Cluster 3b	THIAR.g016926	Aminopeptidase N	-	-	1.56308
1739	Cluster 3b	THIAR.g011821	-	-	-	1.54749
1740	Cluster 3b	THIAR.g001996	Plastin-3	-	-	1.51246
1741	Cluster 3b	THIAR.g012689	Endothelin-converting enzyme 1	-	-	1.48002
1742	Cluster 3b	THIAR.g004195	Clip-domain containing serine protease 6	-	-	1.36016
1743	Cluster 4a	THIAR.g004065	Peptidoglycan-recognition protein LB 3	8.75545	-	8.34537
1744	Cluster 4a	THIAR.g004923	-	8.45913	-	-
1745	Cluster 4a	THIAR.g007901	-	8.30249	-	-
1746	Cluster 4a	THIAR.g011819	-	7.97863	-	-
1747	Cluster 4a	THIAR.g015150	Homeobox protein Hox-B2a	7.93846	-	-
1748	Cluster 4a	THIAR.g004307	Uncharacterized protein (Fragment)	7.71052	-	-
1749	Cluster 4a	THIAR.g016083	Protease inhibitor 6	7.61579	-	6.29668
1750	Cluster 4a	THIAR.g019412	Zinc finger protein 512B	7.31934	-	-
1751	Cluster 4a	THIAR.g011932	-	7.24961	-	-
1752	Cluster 4a	THIAR.g016082	Protease inhibitor 6	5.97172	-	5.25225
1753	Cluster 4a	THIAR.g016767	Glutathione S-transferase 1, isoform C	5.95196	-	-
1754	Cluster 4a	THIAR.g004975	Clip-domain containing serine protease homolog 6	5.93542	-	-
1755	Cluster 4a	THIAR.g019672	Trypsin, alkaline A	5.80231	-	10.551
1756	Cluster 4a	THIAR.g015647	-	5.55714	-	-
1757	Cluster 4a	THIAR.g011256	Esterase FE4	5.40043	-	-
1758	Cluster 4a	THIAR.g017444	Putative uncharacterized protein	5.27272	-	-
1759	Cluster 4a	THIAR.g006502	Glutamate receptor delta-1 subunit, putative	5.02691	-	-
1760	Cluster 4a	THIAR.g004930	Glutamate receptor 1	4.824	-	-
1761	Cluster 4a	THIAR.g013438	Putative uncharacterized protein (Fragment)	4.79406	-	-
1762	Cluster 4a	THIAR.g010632	Uncharacterized protein	4.78706	-	-
1763	Cluster 4a	THIAR.g010430	-	4.72649	-	-
1764	Cluster 4a	THIAR.g007527	Alpha-tocopherol transfer protein	4.6896	-	-
1765	Cluster 4a	THIAR.g010904	Putative cuticle protein	4.62186	-	-
1766	Cluster 4a	THIAR.g014893	Peritrophin-1	4.57068	-	11.9265
1767	Cluster 4a	THIAR.g019647	Myosin heavy chain 95F	4.55316	-	-
1768	Cluster 4a	THIAR.g002974	Protein FAM166B	4.49579	-	-
1769	Cluster 4a	THIAR.g008283	Protein lozenge	4.45937	-	-
1770	Cluster 4a	THIAR.g004898	Peptidoglycan recognition protein 6	4.43408	-	-
1771	Cluster 4a	THIAR.g005138	Uncharacterized protein	4.40508	-	7.04454
1772	Cluster 4a	THIAR.g000965	Transposon Tf2-11 polyprotein	4.3983	-	-
1773	Cluster 4a	THIAR.g009926	Cytochrome P450 6k1	4.39652	-	-
1774	Cluster 4a	THIAR.g007319	Clip-domain containing serine protease 11	4.37021	-	-
1775	Cluster 4a	THIAR.g012370	Diacylglycerol O-acyltransferase 1	4.36772	-	-
1776	Cluster 4a	THIAR.g003432	-	4.35646	-	-
1777	Cluster 4a	THIAR.g004497	-	4.24218	-	-
1778	Cluster 4a	THIAR.g016110	Disintegrin and metalloproteinase domain-containing protein 9	4.17009	-	-
1779	Cluster 4a	THIAR.g018249	Matrix metalloproteinase-24	4.09019	-	-
1780	Cluster 4a	THIAR.g003473	-	4.00913	-	-
1781	Cluster 4a	THIAR.g001252	Uncharacterized protein	3.97403	-	-
1782	Cluster 4a	THIAR.g008888	Phosphatidylserine decarboxylase proenzyme	3.95115	-	-
1783	Cluster 4a	THIAR.g004191	Ecdysteroid UDP-glucosyltransferase	3.87636	-	-
1784	Cluster 4a	THIAR.g019106	Carboxypeptidase N subunit 2	3.84803	-	-
1785	Cluster 4a	THIAR.g016563	Inducible metalloproteinase inhibitor protein	3.83352	-	-
1786	Cluster 4a	THIAR.g013325	Facilitated trehalose transporter Tret1	3.70363	-	-
1787	Cluster 4a	THIAR.g020310	Juvenile hormone-inducible protein	3.65783	-	5.02521
1788	Cluster 4a	THIAR.g001873	Uncharacterized protein (Fragment)	3.60846	-	-
1789	Cluster 4a	THIAR.g018200	Myrosinase 1	3.60482	-	1.90607
1790	Cluster 4a	THIAR.g003985	Beta-1,3-glucan-binding protein 1	3.57843	-	5.45154
1791	Cluster 4a	THIAR.g005676	Lopap	3.55964	-	-
1792	Cluster 4a	THIAR.g007165	Neprilysin-2	3.53283	-	-
1793	Cluster 4a	THIAR.g018908	Cystathionine beta-synthase	3.53103	-	-
1794	Cluster 4a	THIAR.g008211	Uncharacterized protein (Fragment)	3.45659	-	-
1795	Cluster 4a	THIAR.g018776	Retrovirus-related Pol polyprotein from transposon 17.6	3.39431	-	-
1796	Cluster 4a	THIAR.g013838	Polypeptide N-acetylgalactosaminyltransferase 2	3.39251	-	-
1797	Cluster 4a	THIAR.g018070	Scavenger receptor class B member 1	3.33925	-	-
1798	Cluster 4a	THIAR.g008518	-	3.30106	-	-
1799	Cluster 4a	THIAR.g017734	Uncharacterized protein	3.28896	-	-
1800	Cluster 4a	THIAR.g005956	G-protein coupled receptor moody	3.24471	-	-
1801	Cluster 4a	THIAR.g004155	Apolipoprotein D	3.22929	-	-
1802	Cluster 4a	THIAR.g001450	GH19286	3.22534	-	-
1803	Cluster 4a	THIAR.g012576	C-type lectin 24	3.18157	-	-
1804	Cluster 4a	THIAR.g004328	Vesicular glutamate transporter 1	3.15366	-	-
1805	Cluster 4a	THIAR.g009726	Matrix metalloproteinase-14	3.12654	-	-
1806	Cluster 4a	THIAR.g009526	GPN-loop GTPase 3	3.11591	-	-
1807	Cluster 4a	THIAR.g017299	Polypeptide N-acetylgalactosaminyltransferase 2	3.09973	-	-
1808	Cluster 4a	THIAR.g014224	TPA: multicopper oxidase 1	3.08957	-	3.30429
1809	Cluster 4a	THIAR.g011512	Putative inorganic phosphate cotransporter	3.05463	-	-
1810	Cluster 4a	THIAR.g019320	Neurotrimin	3.04005	-	-
1811	Cluster 4a	THIAR.g013710	Cytochrome CYP341A13	3.02596	-	-
1812	Cluster 4a	THIAR.g006869	V-type proton ATPase 116 kDa subunit a isoform 1	3.02567	-	-
1813	Cluster 4a	THIAR.g011107	Uncharacterized protein	2.95512	-	-
1814	Cluster 4a	THIAR.g015924	LINE-1 retrotransposable element ORF2 protein	2.93525	-	-
1815	Cluster 4a	THIAR.g000418	Myosin-IIIa	2.89437	-	-
1816	Cluster 4a	THIAR.g013560	Beta-1,3-glucan-binding protein 10	2.86757	-	-
1817	Cluster 4a	THIAR.g019466	Protein lifeguard-1 1	2.86392	-	-
1818	Cluster 4a	THIAR.g019926	-	2.85982	-	-
1819	Cluster 4a	THIAR.g003103	Apolipoprotein D	2.85358	-	3.00116
1820	Cluster 4a	THIAR.g014777	Laccase-4	2.84711	-	3.06012
1821	Cluster 4a	THIAR.g001393	L-ascorbate oxidase	2.83178	-	3.36592
1822	Cluster 4a	THIAR.g009583	Beta-1,3-glucan-binding protein 3	2.81606	-	-
1823	Cluster 4a	THIAR.g020243	Phosphoserine phosphatase	2.81471	-	-
1824	Cluster 4a	THIAR.g012371	Diacylglycerol O-acyltransferase 1	2.81124	-	-
1825	Cluster 4a	THIAR.g016928	Waprin-Phi1 (Fragment)	2.8098	-	-
1826	Cluster 4a	THIAR.g019158	Uncharacterized protein	2.80555	-	-
1827	Cluster 4a	THIAR.g001757	Protein big brother	2.80221	-	-
1828	Cluster 4a	THIAR.g014454	Uncharacterized protein	2.80075	-	-
1829	Cluster 4a	THIAR.g001771	Protein lethal(2)essential for life	2.79511	-	-
1830	Cluster 4a	THIAR.g015551	-	2.79485	-	1.87465
1831	Cluster 4a	THIAR.g012684	Protein lethal(2)essential for life	2.77529	-	-
1832	Cluster 4a	THIAR.g009539	Clip-domain containing serine protease 36	2.77001	-	-
1833	Cluster 4a	THIAR.g004937	Epithelium specific ets factor 3, ese3, putative	2.75441	-	1.83923
1834	Cluster 4a	THIAR.g001129	Interferon-related developmental regulator 1	2.73909	-	-
1835	Cluster 4a	THIAR.g001493	Hemolymph lipopolysaccharide-binding protein	2.72514	-	-
1836	Cluster 4a	THIAR.g002057	Uncharacterized protein	2.71626	-	-
1837	Cluster 4a	THIAR.g020522	Inter-alpha-trypsin inhibitor heavy chain H4	2.71357	-	-
1838	Cluster 4a	THIAR.g002307	Cytochrome P450 4V2	2.70381	-	-
1839	Cluster 4a	THIAR.g016045	-	2.70306	-	-
1840	Cluster 4a	THIAR.g009497	Vitellogenin	2.67399	-	-
1841	Cluster 4a	THIAR.g018449	Sodium/hydrogen exchanger 3	2.65913	-	-
1842	Cluster 4a	THIAR.g013052	Zinc finger protein 271	2.647	-	-
1843	Cluster 4a	THIAR.g019612	-	2.64224	-	-
1844	Cluster 4a	THIAR.g017140	Probable multidrug resistance-associated protein lethal(2)03659	2.62408	-	-
1845	Cluster 4a	THIAR.g012365	C-type lectin 17	2.61816	-	-
1846	Cluster 4a	THIAR.g013181	Chitooligosaccharidolytic beta-N-acetylglucosaminidase	2.6108	-	-
1847	Cluster 4a	THIAR.g013069	Glutamate receptor ionotropic, delta-2	2.60549	-	-
1848	Cluster 4a	THIAR.g001135	Interferon-related developmental regulator 1	2.58745	-	-
1849	Cluster 4a	THIAR.g005855	2-acylglycerol O-acyltransferase 1	2.5599	-	-
1850	Cluster 4a	THIAR.g008863	Transposable element Tcb1 transposase (Fragment)	2.55444	-	-
1851	Cluster 4a	THIAR.g006694	Vitellin-degrading protease	2.5477	-	-
1852	Cluster 4a	THIAR.g012403	Uncharacterized protein	2.53561	-	-
1853	Cluster 4a	THIAR.g013388	Tryptase	2.53316	-	2.37334
1854	Cluster 4a	THIAR.g007426	Coiled-coil domain-containing protein 132	2.52698	-	-
1855	Cluster 4a	THIAR.g003720	Odorant binding protein (Fragment)	2.52037	-	-
1856	Cluster 4a	THIAR.g001018	Peroxisomal acyl-coenzyme A oxidase 3	2.51591	-	-
1857	Cluster 4a	THIAR.g014402	Reticulocyte-binding protein 2-like protein (Fragment)	2.50857	-	-
1858	Cluster 4a	THIAR.g006596	Putative uncharacterized protein	2.50526	-	-
1859	Cluster 4a	THIAR.g017146	Trypsin CFT-1	2.50373	-	3.27525
1860	Cluster 4a	THIAR.g010439	Clip-domain containing serine protease 17	2.49879	-	-
1861	Cluster 4a	THIAR.g003094	Zinc transporter ZIP1	2.48722	-	-
1862	Cluster 4a	THIAR.g008055	Myosin-IIIa	2.48502	-	-
1863	Cluster 4a	THIAR.g009500	Polycystin-2	2.4828	-	6.25655
1864	Cluster 4a	THIAR.g000463	Probable phosphoserine aminotransferase	2.48075	-	2.54921
1865	Cluster 4a	THIAR.g013252	Hemocytin	2.47967	-	-
1866	Cluster 4a	THIAR.g010965	Protein toll 6	2.46689	-	-
1867	Cluster 4a	THIAR.g009932	Clip-domain containing serine protease 14	2.45153	-	3.83184
1868	Cluster 4a	THIAR.g006173	Extracellular superoxide dismutase [Cu-Zn] 6	2.45021	-	-
1869	Cluster 4a	THIAR.g010087	Esterase FE4	2.43969	-	2.36292
1870	Cluster 4a	THIAR.g014258	-	2.43559	-	7.02928
1871	Cluster 4a	THIAR.g007075	Chymotrypsin-C	2.43388	-	-
1872	Cluster 4a	THIAR.g013373	Lipid storage droplets surface-binding protein 2	2.42019	-	-
1873	Cluster 4a	THIAR.g015830	Clip-domain containing serine protease 43	2.39549	-	-
1874	Cluster 4a	THIAR.g018023	Zinc finger protein GLIS2 homolog	2.38255	-	1.40621
1875	Cluster 4a	THIAR.g018378	Serine protease inhibitor 77Ba 1	2.37464	-	-
1876	Cluster 4a	THIAR.g006082	Vacuolar protein sorting-associated protein 13C	2.36544	-	-
1877	Cluster 4a	THIAR.g004849	Scavenger receptor class B member 1	2.36046	-	-
1878	Cluster 4a	THIAR.g007247	Cytochrome P450 6B2	2.35389	-	-
1879	Cluster 4a	THIAR.g012794	Phosphoserine aminotransferase	2.34162	-	2.50563
1880	Cluster 4a	THIAR.g011147	Muscle, skeletal receptor tyrosine-protein kinase	2.30257	-	-
1881	Cluster 4a	THIAR.g012669	Zinc transporter ZIP3	2.28795	-	-
1882	Cluster 4a	THIAR.g007653	Protein lethal(2)essential for life	2.27634	-	-
1883	Cluster 4a	THIAR.g009830	Peritrophin type-A domain protein 2	2.27064	-	-
1884	Cluster 4a	THIAR.g009860	Clip-domain containing serine protease homolog 8	2.27053	-	-
1885	Cluster 4a	THIAR.g006649	Serine protease gd	2.26559	-	-
1886	Cluster 4a	THIAR.g015330	-	2.26534	-	-
1887	Cluster 4a	THIAR.g007555	Leucine-rich repeat-containing protein 15	2.25899	-	-
1888	Cluster 4a	THIAR.g014666	Kazrin	2.24903	-	-
1889	Cluster 4a	THIAR.g001246	Proton-coupled amino acid transporter 4	2.24739	-	1.74061
1890	Cluster 4a	THIAR.g019861	Uncharacterized protein	2.24376	-	-
1891	Cluster 4a	THIAR.g004077	Leucine-rich repeat-containing protein 47	2.23091	-	-
1892	Cluster 4a	THIAR.g012995	Furin-like protease 1, isoforms 1/1-X/2	2.21188	-	-
1893	Cluster 4a	THIAR.g005862	Ankyrin repeat domain-containing protein 27	2.21157	-	-
1894	Cluster 4a	THIAR.g003494	Caspase-X	2.20947	-	-
1895	Cluster 4a	THIAR.g007554	Leucine-rich repeat-containing G-protein coupled receptor 6	2.20905	-	-
1896	Cluster 4a	THIAR.g000411	YEATS domain-containing protein 2 (Fragment)	2.2048	-	-
1897	Cluster 4a	THIAR.g012953	C-type lectin 7	2.20304	-	-
1898	Cluster 4a	THIAR.g012407	Protein FAM49A	2.19882	-	-
1899	Cluster 4a	THIAR.g002575	Dihydropteridine reductase	2.18707	-	-
1900	Cluster 4a	THIAR.g008405	Putative cuticle protein	2.18297	-	-
1901	Cluster 4a	THIAR.g009336	Integrin alpha-PS1	2.17963	-	-
1902	Cluster 4a	THIAR.g010246	Serine protease gd	2.16364	-	-
1903	Cluster 4a	THIAR.g014613	Crossveinless d	2.16315	-	-
1904	Cluster 4a	THIAR.g010298	Multidrug resistance protein homolog 49	2.15939	-	-
1905	Cluster 4a	THIAR.g006798	Lactotransferrin 1	2.15425	-	-
1906	Cluster 4a	THIAR.g011689	Oxidative stress-induced growth inhibitor 2	2.14102	-	-
1907	Cluster 4a	THIAR.g017953	Clip-domain containing serine protease 25	2.11931	-	-
1908	Cluster 4a	THIAR.g001004	Protein toll 1	2.11711	-	-
1909	Cluster 4a	THIAR.g000511	Myosuppressin (Fragment)	2.11386	-	-
1910	Cluster 4a	THIAR.g013728	Larval cuticle protein LCP-30	2.1137	-	-
1911	Cluster 4a	THIAR.g009320	NADH dehydrogenase [ubiquinone] 1 alpha subcomplex subunit 13	2.11311	-	-
1912	Cluster 4a	THIAR.g000154	Protein yellow	2.09993	-	-
1913	Cluster 4a	THIAR.g001399	Fatty acid synthase (Fragment)	2.09133	-	-
1914	Cluster 4a	THIAR.g014585	Protein similar	2.09047	-	-
1915	Cluster 4a	THIAR.g008621	Probable cation-transporting ATPase 13A3	2.08692	-	-
1916	Cluster 4a	THIAR.g007624	Long-chain fatty acid transport protein 4	2.08591	-	-
1917	Cluster 4a	THIAR.g011718	Sialin	2.08058	-	2.48419
1918	Cluster 4a	THIAR.g018312	Uncharacterized protein	2.07977	-	-
1919	Cluster 4a	THIAR.g016641	Uncharacterized protein (Fragment)	2.07064	-	-
1920	Cluster 4a	THIAR.g006268	Monocarboxylate transporter 12	2.06405	-	-
1921	Cluster 4a	THIAR.g007691	Sodium-driven chloride bicarbonate exchanger	2.06316	-	-
1922	Cluster 4a	THIAR.g004960	AGAP000274-PA	2.05885	-	-
1923	Cluster 4a	THIAR.g010898	Shootin-1	2.04734	-	-
1924	Cluster 4a	THIAR.g010297	Glucose dehydrogenase [FAD, quinone]	2.03848	-	-
1925	Cluster 4a	THIAR.g014271	Scavenger receptor class B member 1	2.03061	-	-
1926	Cluster 4a	THIAR.g012223	Monocarboxylate transporter 12	2.02839	-	-
1927	Cluster 4a	THIAR.g007579	Larval cuticle protein A3A	2.01439	-	-
1928	Cluster 4a	THIAR.g013176	Uncharacterized protein (Fragment)	2.01419	-	-
1929	Cluster 4a	THIAR.g000107	Sodium-independent sulfate anion transporter	2.00217	-	-
1930	Cluster 4a	THIAR.g018050	Uncharacterized protein	1.99645	-	-
1931	Cluster 4a	THIAR.g012436	SH2 domain-containing adapter protein F	1.99149	-	-
1932	Cluster 4a	THIAR.g018234	Homeobox protein prospero	1.99055	-	-
1933	Cluster 4a	THIAR.g000337	Cytokine-inducible SH2-containing protein	1.98551	-	-
1934	Cluster 4a	THIAR.g006603	Myrosinase 1	1.98191	-	2.05275
1935	Cluster 4a	THIAR.g005157	C-type lectin 23	1.97694	-	-
1936	Cluster 4a	THIAR.g000114	Sorbitol dehydrogenase	1.97577	-	1.76566
1937	Cluster 4a	THIAR.g015361	Inter-alpha-trypsin inhibitor heavy chain H6	1.97168	-	-
1938	Cluster 4a	THIAR.g013772	Nitric oxide synthase	1.95875	-	2.27607
1939	Cluster 4a	THIAR.g017275	Sodium/nucleoside cotransporter	1.95817	-	-
1940	Cluster 4a	THIAR.g019687	17-beta-hydroxysteroid dehydrogenase 13	1.95657	-	-
1941	Cluster 4a	THIAR.g003102	Peptidoglycan recognition protein 3	1.95051	-	-
1942	Cluster 4a	THIAR.g001992	Glucose transporter type 1	1.94362	-	-
1943	Cluster 4a	THIAR.g016765	Extradiol ring-cleavage dioxygenase	1.93238	-	-
1944	Cluster 4a	THIAR.g011071	PHD finger protein rhinoceros	1.92946	-	3.67902
1945	Cluster 4a	THIAR.g005341	-	1.92362	-	-
1946	Cluster 4a	THIAR.g019782	CG13813	1.9135	-	-
1947	Cluster 4a	THIAR.g001161	Multidrug resistance protein homolog 65	1.89907	-	-
1948	Cluster 4a	THIAR.g005798	Hexokinase type 2	1.89582	-	-
1949	Cluster 4a	THIAR.g006200	Chitinase-like protein EN03	1.88917	-	-
1950	Cluster 4a	THIAR.g019927	Lactotransferrin 3	1.8881	-	1.88136
1951	Cluster 4a	THIAR.g006780	Modular serine protease 1	1.88034	-	-
1952	Cluster 4a	THIAR.g016360	Putative uncharacterized protein (Fragment)	1.87239	-	-
1953	Cluster 4a	THIAR.g019383	Dipeptidyl aminopeptidase-like protein 6	1.87215	-	2.33495
1954	Cluster 4a	THIAR.g001927	Caspase-7 1	1.86774	-	1.72976
1955	Cluster 4a	THIAR.g020044	Clip-domain containing serine protease 26	1.86676	-	-
1956	Cluster 4a	THIAR.g003995	Uncharacterized protein	1.85919	-	-
1957	Cluster 4a	THIAR.g004915	Sodium-dependent nutrient amino acid transporter 1	1.85918	-	-
1958	Cluster 4a	THIAR.g005013	Cytochrome P450 6B7	1.85812	-	2.11407
1959	Cluster 4a	THIAR.g004747	Multidrug resistance-associated protein 4	1.84783	-	-
1960	Cluster 4a	THIAR.g018904	-	1.84466	-	-
1961	Cluster 4a	THIAR.g018299	Uncharacterized protein	1.84123	-	-
1962	Cluster 4a	THIAR.g019033	Facilitated trehalose transporter Tret1	1.84027	-	-
1963	Cluster 4a	THIAR.g015328	ATP-binding cassette sub-family C member 9	1.83861	-	-
1964	Cluster 4a	THIAR.g004397	Peptidylglycine alpha-hydroxylating monooxygenase	1.83377	-	2.093
1965	Cluster 4a	THIAR.g003512	Calcium-binding mitochondrial carrier protein SCaMC-3	1.825	-	-
1966	Cluster 4a	THIAR.g014534	Putative inorganic phosphate cotransporter	1.82455	-	-
1967	Cluster 4a	THIAR.g016013	Salivary cysteine-rich peptide	1.81625	-	-
1968	Cluster 4a	THIAR.g002979	Venom serine protease Bi-VSP	1.80849	-	2.26714
1969	Cluster 4a	THIAR.g002901	Probable cation-transporting ATPase 13A2	1.80724	-	-
1970	Cluster 4a	THIAR.g002582	Annexin B11	1.8057	-	-
1971	Cluster 4a	THIAR.g014397	Sortilin-related receptor	1.77417	-	-
1972	Cluster 4a	THIAR.g004625	Organic cation transporter protein	1.77114	-	-
1973	Cluster 4a	THIAR.g014246	Venom metalloproteinase 3	1.76281	-	-
1974	Cluster 4a	THIAR.g020229	A disintegrin and metalloproteinase with thrombospondin motifs 16	1.76066	-	-
1975	Cluster 4a	THIAR.g006915	Embryonic polarity protein dorsal 1	1.7601	-	-
1976	Cluster 4a	THIAR.g008538	Protein takeout	1.73588	-	-
1977	Cluster 4a	THIAR.g001627	Peptidoglycan recognition protein 2	1.72656	-	2.80187
1978	Cluster 4a	THIAR.g014087	UDP-glucose 6-dehydrogenase	1.72375	-	-
1979	Cluster 4a	THIAR.g012341	MFS-type transporter SLC18B1	1.7217	-	-
1980	Cluster 4a	THIAR.g002865	Organic cation transporter protein	1.72141	-	-
1981	Cluster 4a	THIAR.g018442	Dystroglycan	1.71941	-	-
1982	Cluster 4a	THIAR.g019617	Prostasin	1.70896	-	1.98744
1983	Cluster 4a	THIAR.g004509	AN1-type zinc finger protein 2B	1.70651	-	-
1984	Cluster 4a	THIAR.g001548	Protein FAM151A	1.70285	-	-
1985	Cluster 4a	THIAR.g017772	Somatostatin receptor type 4	1.70184	-	-
1986	Cluster 4a	THIAR.g007861	Lysozyme 3	1.7016	-	-
1987	Cluster 4a	THIAR.g017591	Clip-domain containing serine protease 24	1.67853	-	-
1988	Cluster 4a	THIAR.g002389	Leucine-rich repeat-containing protein 20	1.67199	-	-
1989	Cluster 4a	THIAR.g006531	-	1.6699	-	-
1990	Cluster 4a	THIAR.g016884	Tudor domain-containing protein 7	1.66818	-	-
1991	Cluster 4a	THIAR.g003569	Fibroblast growth factor receptor 3	1.66223	-	-
1992	Cluster 4a	THIAR.g001213	Dome_0 protein	1.65591	-	-
1993	Cluster 4a	THIAR.g011665	Fibronectin type-III domain-containing protein 3a	1.64648	-	-
1994	Cluster 4a	THIAR.g008404	Endocuticle structural glycoprotein SgAbd-2	1.63472	-	2.15584
1995	Cluster 4a	THIAR.g014727	Teneurin-m	1.63171	-	-
1996	Cluster 4a	THIAR.g005927	Protein FAM151A	1.63049	-	-
1997	Cluster 4a	THIAR.g012589	Ras-related protein Rab-43	1.62889	-	-
[truncated: 1,109 more rows]
