# Supplementary material for: Comparative Transcriptome Analysis of Thitarodes Armoricanus in Response to the Entomopathogenic Fungi Paecilomyces Hepiali and Ophiocordyceps Sinensis
Source: Insects. 2019 Dec 19;11(1):4. doi: 10.3390/insects11010004 (PMC7022891; doi:10.3390/insects11010004)
Supplement: Supplementary file 1 [file insects-11-00004-s001.zip › Table S6.xlsx]

## Sheet: Cluster1 vs Cluster 5
S5 Table. GO comparison analaysis between different clusters
Genes number		GO ID	GO Term	P-value	Log2 (clu5/clu1)
Cluster 1	Cluster 5
Cellular Component
53	14	GO:0005615	extracellular space	0.021	-1.92057
53	16	GO:0044421	extracellular region part	0.02	-1.72792
42	13	GO:0043230	extracellular organelle	0.004	-1.69188
74	24	GO:0043227	membrane-bounded organelle	0.015	-1.62449
78	26	GO:0043226	organelle	0.014	-1.58496
81	28	GO:0005622	intracellular	0.028	-1.5325
63	24	GO:0005576	extracellular region	0.022	-1.39232
56	22	GO:0043229	intracellular organelle	0.011	-1.34792
80	35	GO:0044424	intracellular part	0.031	-1.19265
20	9	GO:0043233	organelle lumen	0.021	-1.152
20	9	GO:0031974	membrane-enclosed lumen	0.021	-1.152
Biological process
10	0	GO:0050817	coagulation	0.031	-
77	11	GO:0055114	oxidation reduction	0.025	-2.80735
15	3	GO:0023051	regulation of signaling	0.034	-2.32193
15	3	GO:0048583	regulation of response to stimulus	0.028	-2.32193
54	11	GO:0044281	small molecule metabolic process	0.027	-2.29546
9	2	GO:0048584	positive regulation of response to stimulus	0.005	-2.16993
22	5	GO:0048869	cellular developmental process	0.026	-2.1375
16	4	GO:0003008	system process	0.033	-2
143	38	GO:0044238	primary metabolic process	0.018	-1.91194
153	44	GO:0071704	organic substance metabolic process	<0.001	-1.79796
30	9	GO:0032502	developmental process	0.018	-1.73697
202	63	GO:0008152	metabolic process	<0.001	-1.68093
28	9	GO:0048856	anatomical structure development	0.041	-1.63743
6	2	GO:0009892	negative regulation of metabolic process	0.001	-1.58496
42	14	GO:0032501	multicellular organismal process	0.008	-1.58496
18	6	GO:0009893	positive regulation of metabolic process	0.001	-1.58496
17	6	GO:0007165	signal transduction	0.039	-1.5025
110	39	GO:0006807	nitrogen compound metabolic process	<0.001	-1.49596
31	11	GO:0009056	catabolic process	<0.001	-1.49476
83	30	GO:0044237	cellular metabolic process	<0.001	-1.46815
22	8	GO:0007154	cell communication	0.003	-1.45943
48	19	GO:0065007	biological regulation	<0.001	-1.33703
98	42	GO:0009987	cellular process	0.044	-1.22239
35	15	GO:0009058	biosynthetic process	0.024	-1.22239
23	10	GO:0016043	cellular component organization	0.034	-1.20163
16	7	GO:0048522	positive regulation of cellular process	0.003	-1.19265
11	5	GO:0048523	negative regulation of cellular process	0.035	-1.1375
33	15	GO:0050794	regulation of cellular process	0.015	-1.1375
10	5	GO:0033036	macromolecule localization	0.025	-1
10	5	GO:0044085	cellular component biogenesis	0.031	-1
28	14	GO:0051716	cellular response to stimulus	0.009	-1
16	8	GO:0048518	positive regulation of biological process	0.001	-1
18	9	GO:0019222	regulation of metabolic process	0.024	-1
11	22	GO:0006950	response to stress	<0.001	1
3	12	GO:0006955	immune response	0.024	2
3	13	GO:0009607	response to biotic stimulus	0.026	2.11548
3	14	GO:0051707	response to other organism	0.047	2.22239
Molecular function
10	2	GO:0016829	lyase activity	0.008	-2.32193
55	11	GO:0048037	cofactor binding	0.014	-2.32193
28	8	GO:0016740	transferase activity	0.009	-1.80735
64	19	GO:0140096	catalytic activity, acting on a protein	0.001	-1.75207
53	16	GO:0016491	oxidoreductase activity	0.024	-1.72792
109	33	GO:0043167	electron carrier activity	0.035	-1.72379
185	59	GO:0003824	catalytic activity	0.033	-1.64874
96	33	GO:0016787	hydrolase activity	0.041	-1.54057
45	16	GO:0005515	protein binding	0.021	-1.49185
144	62	GO:0005488	binding	0.008	-1.21573
54	25	GO:0097159	organic cyclic compound binding	0.005	-1.11103
51	25	GO:1901363	heterocyclic compound binding	0.005	-1.02857
3	10	GO:0005198	structural molecule activity	0.032	1.73697
3	11	GO:0003700	transcription factor activity	0.035	1.87447
2	10	GO:0042302	structural constituent of cuticle	0.038	2.32193
Cluster 1: the genes down-regulated at PH3d and OS3d
Cluster 5: the genes up-regulated at PH3d and OS3d

## Sheet: Cluster 2a vs Cluster 2b
S5 Table. GO comparison analaysis between different clusters
Genes number		GO ID	GO Term	P-value	Log2(clu2a /clu2b)
Cluster 2a	Cluster 2b
Cellular Component
3	35	GO:0042995	cell projection	0.032	-3.54432
2	22	GO:0042175	nuclear outer membrane-endoplasmic reticulum membrane network	0.027	-3.45943
2	15	GO:0044456	synapse part	0.004	-2.90689
3	20	GO:0005789	endoplasmic reticulum membrane	0.035	-2.73697
11	64	GO:0043228	non-membrane-bounded organelle	0.008	-2.54057
6	22	GO:0097458	neuron part	0.034	-1.87447
7	22	GO:0030054	cell junction	0.037	-1.65208
72	188	GO:0043229	intracellular organelle	0.007	-1.38466
27	70	GO:0043230	extracellular organelle	0.041	-1.3744
85	216	GO:0031982	membrane-bounded organelle	<0.001	-1.3455
67	164	GO:0016020	membrane	0.033	-1.29146
91	222	GO:0043226	organelle	<0.001	-1.28662
101	225	GO:0005622	intracellular	0.004	-1.15557
98	217	GO:0044424	intracellular part	0.006	-1.14684
37	80	GO:0044421	extracellular region part	0.027	-1.11247
122	252	GO:0005623	cell	0.012	-1.04654
Biological process
3	20	GO:0051641	cellular localization	0.033	-2.73697
3	12	GO:0022402	cell cycle process	0.026	-2
5	20	GO:0007049	cell cycle	0.021	-2
8	22	GO:0033036	macromolecule localization	0.023	-1.45943
6	16	GO:0044703	multi-organism reproductive process	0.008	-1.41504
51	135	GO:0050794	regulation of cellular process	0.002	-1.40439
33	86	GO:0019222	regulation of metabolic process	0.002	-1.38187
5	13	GO:0019953	sexual reproduction	0.022	-1.37851
12	31	GO:0051704	multi-organism process	0.003	-1.36923
16	39	GO:0006950	response to stress	0.006	-1.2854
14	34	GO:0048523	negative regulation of cellular process	0.011	-1.28011
59	142	GO:0050789	regulation of biological process	0.009	-1.2671
8	19	GO:0044085	cellular component biogenesis	0.02	-1.24793
8	19	GO:0042127	regulation of cell proliferation	0.02	-1.24793
70	154	GO:0065007	biological regulation	0.032	-1.1375
21	45	GO:0048522	positive regulation of cellular process	0.032	-1.09954
11	23	GO:0008283	cell proliferation	0.013	-1.06413
119	247	GO:0044238	primary metabolic process	0.017	-1.05355
125	258	GO:0071704	organic substance metabolic process	0.016	-1.04544
9	18	GO:0032879	regulation of localization	0.026	-1
23	46	GO:0048518	positive regulation of biological process	0.021	-1
Molecular function
46	136	GO:0005515	protein binding	0.001	-1.5639
20	50	GO:0022857	transmembrane transporter activity	0.033	-1.32193
111	277	GO:0005488	binding	0.001	-1.31933
26	59	GO:0016740	transferase activity	0.008	-1.1822
26	56	GO:0005215	transporter activity	0.01	-1.10692
65	137	GO:1901363	heterocyclic compound binding	0.047	-1.07566
65	137	GO:0097159	organic cyclic compound binding	0.047	-1.07566
31	11	GO:0005198	structural molecule activity	<0.001	1.49476
24	5	GO:0042302	structural constituent of cuticle	<0.001	2.26303
Cluster 2a: the genes down-regulated at PH3d
Cluster 2b: the genes down-regulated at OS3d

## Sheet: Cluster 3a vs Cluster 3b
S5 Table. GO comparison analaysis between different clusters
Genes number		GO ID	GO Term	P-value	Log2(clu3a /clu3b)
Cluster 3a	Cluster 3b
Cellular component
1	22	GO:0044459	plasma membrane part	0.035	-4.45943
1	16	GO:0098590	plasma membrane region	0.044	-4
1	11	GO:0044463	cell projection part	0.05	-3.45943
18	77	GO:0044446	intracellular organelle part	0.02	-2.09686
17	68	GO:0016020	membrane	0.024	-2
9	35	GO:0071944	cell periphery	0.044	-1.95936
32	90	GO:0044424	intracellular part	0.006	-1.49185
40	89	GO:0005623	cell	0.024	-1.15381
8	35	GO:0005886	plasma membrane	0.029	-2.12928
29	89	GO:0043229	intracellular organelle	0.013	-1.61775
32	79	GO:0005622	intracellular	0.014	-1.30378
0	14	GO:0098796	membrane protein complex	0.021	-
Molecular function
4	16	GO:0022857	transmembrane transporter activity	0.046	-2
8	31	GO:0036094	small molecule binding	0.047	-1.9542
14	48	GO:0016740	transferase activity	0.035	-1.77761
22	53	GO:0043167	ion binding	0.025	-1.26849
39	88	GO:0003824	catalytic activity	0.003	-1.17403
Cluster 3a: the genes down-regulated at OS15 but did not repond to PH3d and OS3d;
Cluster 3b: the genes up-regulated at OS15 but did not repond to PH3d and OS3d

## Sheet: Cluster 4a vs Cluster 4b
Table S7. GO comparison analaysis between different clusters
Genes number		GO ID	GO Term	P-value	Log2(clu4a /clu4b)
Cluster 4a	Cluster 4b
Cellular Component
16	64	GO:0012505	endomembrane system	0.011	-2
5	20	GO:1902494	catalytic complex	0.012	-2
19	67	GO:0043233	organelle lumen	0.003	-1.81816
19	67	GO:0031974	membrane-enclosed lumen	0.003	-1.81816
23	59	GO:0043228	non-membrane-bounded organelle	0.005	-1.35908
168	397	GO:0043226	organelle	0.015	-1.24068
217	495	GO:0005623	cell	0.01	-1.18973
193	440	GO:0005622	intracellular	0.033	-1.1889
Biological process
20	101	GO:0007017	microtubule-based process	0.03	-2.33628
5	23	GO:0007049	cell cycle	0.008	-2.20163
16	70	GO:0009892	negative regulation of metabolic process	0.009	-2.12928
14	61	GO:0051239	regulation of multicellular organismal process	0.018	-2.12338
23	85	GO:0065008	regulation of biological quality	0.007	-1.88583
18	65	GO:0009893	positive regulation of metabolic process	0.024	-1.85244
37	130	GO:0050789	regulation of biological process	0.003	-1.81291
21	72	GO:0051716	cellular response to stimulus	0.027	-1.77761
25	80	GO:0065009	regulation of molecular function	0.037	-1.67807
12	36	GO:0022411	anatomical structure morphogenesis	0.081	-1.58496
73	218	GO:0009987	cellular process	0.002	-1.57836
39	111	GO:0048856	anatomical structure development	0.042	-1.50901
91	243	GO:0050794	regulation of cellular process	0.007	-1.41702
26	69	GO:0048869	cellular developmental process	0.041	-1.40808
21	51	GO:0048523	negative regulation of cellular process	0.035	-1.28011
35	85	GO:0032501	multicellular organismal process	0.005	-1.28011
40	92	GO:0032502	developmental process	0.02	-1.20163
26	57	GO:0048519	negative regulation of biological process	0.036	-1.13245
Molecular function
5	96	GO:0042302	structural constituent of cuticle	<0.001	-4.26303
2	30	GO:0060589	nucleoside-triphosphatase regulator activity	0.001	-3.90689
11	105	GO:0005198	structural molecule activity	<0.001	-3.25481
3	21	GO:0003682	chromatin binding	0.032	-2.80735
5	22	GO:0140097	catalytic activity, acting on DNA	0.029	-2.1375
27	90	GO:0016740	transferase activity	0.004	-1.73697
Cluster 4a: the genes up-regulated at PH3d
Cluster 4b: the genes up-regulated at OS3d
