# Supplementary material for: Comparative Transcriptome Analysis of Thitarodes Armoricanus in Response to the Entomopathogenic Fungi Paecilomyces Hepiali and Ophiocordyceps Sinensis
Source: Insects. 2019 Dec 19;11(1):4. doi: 10.3390/insects11010004 (PMC7022891; doi:10.3390/insects11010004)
Supplement: Supplementary file 1 [file insects-11-00004-s001.zip › Table S7.xlsx]

## Sheet: Pathways comparison
Table S8. Pathways comparison analysis among different clusters
	Discription	Cluster								Subclasses
		1	5	2a	2b	3a	3b	4a	4b
1. Metabolism
	Metabolic pathways	53	18	63	83	12	27	35	66	Global
	Biosynthesis of secondary metabolites	16	6	15	30	4	10	10	17	Global
	Microbial metabolism in diverse environments	11	1	8	19	1	6	6	4	Global
	Biosynthesis of antibiotics	10	0	6	21	0	6	9	7	Global
	Carbon metabolism	4	0	3	14	0	6	5	3	Global
	Biosynthesis of amino acids	2	0	2	6	0	2	6	3	Global
	Fatty acid metabolism	3	2	3	5	4	1	4	4	Global
	Degradation of aromatic compounds	0	0	2	1	0	0	0	1	Global
	2-Oxocarboxylic acid metabolism	1	0	0	0	0	0	0	0	Global
	Lysine degradation	10	0	1	1	0	1	0	2	Amino acid metabolism
	Arginine and proline metabolism	8	0	1	3	1	1	1	0	Amino acid metabolism
	Valine, leucine and isoleucine degradation	2	0	1	8	0	3	1	1	Amino acid metabolism
	Valine, leucine and isoleucine degradation	2	0	1	8	0	3	1	1	Amino acid metabolism
	Glycine, serine and threonine metabolism	4	1	1	6	1	1	5	3	Amino acid metabolism
	Alanine, aspartate and glutamate metabolism	3	0	2	6	0	0	2	1	Amino acid metabolism
	Cysteine and methionine metabolism	2	0	1	3	0	1	3	2	Amino acid metabolism
	Tyrosine metabolism	3	2	4	2	0	0	1	4	Amino acid metabolism
	Phenylalanine metabolism	1	1	1	1	1	1	1	3	Amino acid metabolism
	Tryptophan metabolism	3	1	2	1	1	1	0	3	Amino acid metabolism
	Arginine biosynthesis	1	0	1	1	0	0	1	1	Amino acid metabolism
	Histidine metabolism	2	0	1	1	0	0	0	1	Amino acid metabolism
	Valine, leucine and isoleucine biosynthesis	0	0	0	0	0	1	1	1	Amino acid metabolism
	Phenylalanine, tyrosine and tryptophan biosynthesis	1	0	0	0	0	0	0	0	Amino acid metabolism
	Phenylpropanoid biosynthesis	1	1	0	2	0	0	1	2	Biosynthesis of other secondary metabolites
	Caffeine metabolism	1	0	1	1	0	1	0	1	Biosynthesis of other secondary metabolites
	Streptomycin biosynthesis	0	0	0	1	0	0	2	0	Biosynthesis of other secondary metabolites
	Neomycin, kanamycin and gentamicin biosynthesis	0	0	0	1	0	0	1	0	Biosynthesis of other secondary metabolites
	Tropane, piperidine and pyridine alkaloid biosynthesis	1	0	0	1	0	0	0	0	Biosynthesis of other secondary metabolites
	Betalain biosynthesis	1	1	1	0	0	0	1	1	Biosynthesis of other secondary metabolites
	Isoquinoline alkaloid biosynthesis	2	2	1	0	0	0	0	1	Biosynthesis of other secondary metabolites
	Indole alkaloid biosynthesis	0	1	0	0	0	0	0	1	Biosynthesis of other secondary metabolites
	Flavone and flavonol biosynthesis	0	0	0	0	0	0	0	1	Biosynthesis of other secondary metabolites
	Starch and sucrose metabolism	9	1	3	2	0	0	1	0	Carbohydrate metabolism
	Galactose metabolism	8	1	4	2	1	2	3	2	Carbohydrate metabolism
	Amino sugar and nucleotide sugar metabolism	1	0	10	5	1	0	4	5	Carbohydrate metabolism
	Glycolysis / Gluconeogenesis	2	0	2	9	0	3	2	0	Carbohydrate metabolism
	Fructose and mannose metabolism	1	1	1	5	2	1	2	1	Carbohydrate metabolism
	Propanoate metabolism	0	0	0	4	0	3	2	0	Carbohydrate metabolism
	Pentose and glucuronate interconversions	4	2	3	3	2	2	3	3	Carbohydrate metabolism
	Pyruvate metabolism	2	0	2	3	1	4	1	1	Carbohydrate metabolism
	Inositol phosphate metabolism	2	0	1	3	0	1	1	3	Carbohydrate metabolism
	Pentose phosphate pathway	1	0	1	3	0	0	0	0	Carbohydrate metabolism
	Citrate cycle (TCA cycle)	2	0	1	2	0	2	0	2	Carbohydrate metabolism
	Ascorbate and aldarate metabolism	3	1	2	2	0	1	3	2	Carbohydrate metabolism
	Butanoate metabolism	2	0	2	2	0	0	0	1	Carbohydrate metabolism
	Glyoxylate and dicarboxylate metabolism	0	0	2	1	0	2	1	1	Carbohydrate metabolism
	Oxidative phosphorylation	1	2	7	11	0	4	2	3	Energy metabolism
	Methane metabolism	0	0	0	7	0	1	2	0	Energy metabolism
	Methane metabolism	0	0	0	7	0	1	2	0	Energy metabolism
	Carbon fixation pathways in prokaryotes	0	0	1	2	0	1	0	1	Energy metabolism
	Carbon fixation in photosynthetic organisms	2	0	1	2	0	1	0	0	Energy metabolism
	Nitrogen metabolism	1	0	1	1	0	0	2	1	Energy metabolism
	Sulfur metabolism	0	0	0	1	0	0	0	0	Energy metabolism
	Glycosylphosphatidylinositol (GPI)-anchor biosynthesis	0	0	0	2	0	0	0	0	Glycan biosynthesis and metabolism
	Glycosaminoglycan biosynthesis - heparan sulfate / heparin	1	0	0	1	1	0	0	1	Glycan biosynthesis and metabolism
	Glycosaminoglycan degradation	1	0	4	1	0	1	1	3	Glycan biosynthesis and metabolism
	Other glycan degradation	0	0	3	1	0	0	2	0	Glycan biosynthesis and metabolism
	Various types of N-glycan biosynthesis	0	0	2	1	0	0	1	1	Glycan biosynthesis and metabolism
	Glycosaminoglycan biosynthesis - chondroitin sulfate / dermatan sulfate	1	0	0	1	0	0	0	2	Glycan biosynthesis and metabolism
	Other types of O-glycan biosynthesis	0	0	0	1	0	0	0	0	Glycan biosynthesis and metabolism
	N-Glycan biosynthesis	0	0	0	0	1	0	0	1	Glycan biosynthesis and metabolism
	Glycosphingolipid biosynthesis - globo and isoglobo series	0	0	2	0	0	1	1	0	Glycan biosynthesis and metabolism
	Glycosphingolipid biosynthesis - ganglio series	0	0	2	0	0	0	1	0	Glycan biosynthesis and metabolism
	Mucin type O-glycan biosynthesis	0	1	0	0	0	0	1	0	Glycan biosynthesis and metabolism
	Glycosphingolipid biosynthesis - lacto and neolacto series	0	1	0	0	0	0	0	1	Glycan biosynthesis and metabolism
	Glycosaminoglycan biosynthesis - keratan sulfate	0	0	0	0	0	0	0	1	Glycan biosynthesis and metabolism
	Glycerolipid metabolism	4	2	5	5	1	2	3	5	Lipid metabolism
	Fatty acid degradation	2	0	2	4	1	1	2	0	Lipid metabolism
	Biosynthesis of unsaturated fatty acids	1	2	2	3	2	1	1	3	Lipid metabolism
	Steroid hormone biosynthesis	2	1	3	3	1	3	2	3	Lipid metabolism
	Fatty acid elongation	1	1	1	2	2	0	1	1	Lipid metabolism
	Sphingolipid metabolism	0	0	2	2	0	1	1	1	Lipid metabolism
	Linoleic acid metabolism	1	0	1	1	1	2	1	3	Lipid metabolism
	Glycerophospholipid metabolism	1	1	0	1	1	2	1	3	Lipid metabolism
	alpha-Linolenic acid metabolism	0	0	0	1	1	1	1	3	Lipid metabolism
	Arachidonic acid metabolism	2	1	2	1	1	1	0	3	Lipid metabolism
	Fatty acid biosynthesis	1	0	1	1	1	0	1	1	Lipid metabolism
	Cutin, suberine and wax biosynthesis	1	1	0	1	0	1	1	1	Lipid metabolism
	Steroid biosynthesis	1	0	0	1	0	0	1	0	Lipid metabolism
	Synthesis and degradation of ketone bodies	1	0	1	1	0	0	0	1	Lipid metabolism
	Ether lipid metabolism	0	0	0	0	1	2	0	3	Lipid metabolism
	Primary bile acid biosynthesis	0	0	0	0	0	1	0	1	Lipid metabolism
	One carbon pool by folate	6	0	2	2	0	0	0	0	Metabolism of cofactors and vitamins
	Retinol metabolism	2	1	4	4	0	2	4	4	Metabolism of cofactors and vitamins
	Folate biosynthesis	3	3	2	2	1	2	2	2	Metabolism of cofactors and vitamins
	Ubiquinone and other terpenoid-quinone biosynthesis	1	0	1	2	0	0	1	2	Metabolism of cofactors and vitamins
	Nicotinate and nicotinamide metabolism	0	1	1	2	0	0	0	0	Metabolism of cofactors and vitamins
	Porphyrin and chlorophyll metabolism	2	1	1	1	0	1	1	2	Metabolism of cofactors and vitamins
	Riboflavin metabolism	1	0	2	1	0	0	0	0	Metabolism of cofactors and vitamins
	Lipoic acid metabolism	0	0	0	1	0	0	0	0	Metabolism of cofactors and vitamins
	Thiamine metabolism	2	0	1	0	0	1	1	1	Metabolism of cofactors and vitamins
	Vitamin B6 metabolism	0	0	0	0	0	0	1	0	Metabolism of cofactors and vitamins
	Biotin metabolism	1	0	0	0	0	0	0	0	Metabolism of cofactors and vitamins
	Pantothenate and CoA biosynthesis	1	0	0	0	0	0	0	0	Metabolism of cofactors and vitamins
	beta-Alanine metabolism	1	0	2	4	0	2	1	0	Metabolism of other amino acids
	Glutathione metabolism	3	0	1	3	0	1	2	2	Metabolism of other amino acids
	Selenocompound metabolism	0	0	0	2	0	0	0	0	Metabolism of other amino acids
	Taurine and hypotaurine metabolism	1	0	2	1	1	0	0	0	Metabolism of other amino acids
	Cyanoamino acid metabolism	1	0	1	1	0	0	0	0	Metabolism of other amino acids
	D-Glutamine and D-glutamate metabolism	0	0	1	0	0	0	0	0	Metabolism of other amino acids
	Limonene and pinene degradation	0	0	0	1	0	0	0	0	Metabolism of terpenoids and polyketides
	Insect hormone biosynthesis	1	2	2	2	0	0	0	0	Metabolism of terpenoids and polyketides
	Terpenoid backbone biosynthesis	0	0	2	0	1	0	1	2	Metabolism of terpenoids and polyketides
	Biosynthesis of ansamycins	1	0	1	0	0	0	0	0	Metabolism of terpenoids and polyketides
	Purine metabolism	7	2	5	7	0	4	0	5	Nucleotide metabolism
	Pyrimidine metabolism	1	1	2	4	0	0	0	0	Nucleotide metabolism
	Drug metabolism - other enzymes	5	2	3	5	1	3	3	6	Xenobiotics biodegradation and metabolism
	Metabolism of xenobiotics by cytochrome P450	3	1	2	4	0	1	2	2	Xenobiotics biodegradation and metabolism
	Drug metabolism - cytochrome P450	2	1	2	3	0	1	2	2	Xenobiotics biodegradation and metabolism
	Chloroalkane and chloroalkene degradation	1	1	2	2	0	0	0	0	Xenobiotics biodegradation and metabolism
	Naphthalene degradation	0	0	1	1	0	0	0	0	Xenobiotics biodegradation and metabolism
	Aminobenzoate degradation	1	0	0	0	1	1	0	1	Xenobiotics biodegradation and metabolism
	Styrene degradation	1	0	0	0	1	1	0	0	Xenobiotics biodegradation and metabolism
	Benzoate degradation	1	0	0	0	0	0	0	1	Xenobiotics biodegradation and metabolism
	Caprolactam degradation	0	0	1	0	0	0	0	0	Xenobiotics biodegradation and metabolism
2. Genetic Information Processing
	Protein processing in endoplasmic reticulum	0	1	0	3	1	0	4	4	Folding, sorting and degradation
	Ubiquitin mediated proteolysis	0	0	2	1	0	0	0	4	Folding, sorting and degradation
	Proteasome	0	0	0	2	0	0	0	2	Folding, sorting and degradation
	RNA degradation	0	0	2	1	0	0	1	4	Folding, sorting and degradation
	SNARE interactions in vesicular transport	0	0	0	1	0	0	0	2	Folding, sorting and degradation
	Sulfur relay system	0	0	0	1	0	0	0	0	Folding, sorting and degradation
	Fanconi anemia pathway	0	0	0	5	0	0	1	2	Replication and repair
	Homologous recombination	0	0	1	3	0	0	2	3	Replication and repair
	Nucleotide excision repair	0	0	1	2	0	0	2	0	Replication and repair
	DNA replication	0	0	3	1	0	0	3	0	Replication and repair
	Mismatch repair	0	0	1	1	0	0	1	0	Replication and repair
	Base excision repair	0	0	2	0	0	0	2	0	Replication and repair
	Non-homologous end-joining	0	0	1	0	0	0	0	0	Replication and repair
	Spliceosome	1	0	1	4	0	1	1	4	Transcription
	RNA polymerase	0	0	0	1	0	0	1	1	Transcription
	Basal transcription factors	0	1	0	1	0	0	0	1	Transcription
	RNA transport	1	1	1	3	1	1	2	8	Translation
	Ribosome biogenesis in eukaryotes	2	1	1	2	0	0	0	3	Translation
	Aminoacyl-tRNA biosynthesis	1	0	0	1	0	0	1	1	Translation
	mRNA surveillance pathway	0	0	0	3	1	0	0	1	Translation
	Ribosome	0	1	1	1	0	1	1	3	Translation
3. Environmental Information Processing
	MAPK signaling pathway	1	10	3	2	0	1	1	7	Signal transduction
	cAMP signaling pathway	2	9	2	7	0	1	4	9	Signal transduction
	Rap1 signaling pathway	3	7	2	2	1	0	2	9	Signal transduction
	FoxO signaling pathway	2	7	0	2	0	1	2	4	Signal transduction
	Ras signaling pathway	1	6	2	1	1	1	2	9	Signal transduction
	Phospholipase D signaling pathway	2	6	0	1	0	1	2	6	Signal transduction
	PI3K-Akt signaling pathway	4	4	3	2	1	2	4	10	Signal transduction
	cGMP-PKG signaling pathway	1	1	3	6	0	0	2	5	Signal transduction
	AMPK signaling pathway	4	1	1	4	1	3	3	5	Signal transduction
	Wnt signaling pathway	2	1	5	4	1	0	3	3	Signal transduction
	Apelin signaling pathway	1	0	1	4	0	1	1	2	Signal transduction
	mTOR signaling pathway	2	0	3	2	1	1	1	4	Signal transduction
	Hippo signaling pathway	1	0	4	2	1	0	0	3	Signal transduction
	MAPK signaling pathway - plant	0	0	2	2	1	0	0	1	Signal transduction
	HIF-1 signaling pathway	2	0	0	2	0	1	6	4	Signal transduction
	Calcium signaling pathway	0	1	2	2	0	1	1	7	Signal transduction
	Sphingolipid signaling pathway	3	0	1	2	0	0	1	4	Signal transduction
	ErbB signaling pathway	1	0	0	1	1	1	1	4	Signal transduction
	VEGF signaling pathway	1	0	1	1	1	0	1	3	Signal transduction
	MAPK signaling pathway - fly	0	2	4	1	1	0	0	4	Signal transduction
	Hippo signaling pathway - fly	1	0	1	1	1	0	0	2	Signal transduction
	Hippo signaling pathway - multiple species	0	0	1	1	1	0	0	1	Signal transduction
	Two-component system	1	1	0	1	0	2	3	2	Signal transduction
	Phosphatidylinositol signaling system	1	0	2	1	0	0	1	7	Signal transduction
	Plant hormone signal transduction	0	0	1	0	1	0	0	0	Signal transduction
	TGF-beta signaling pathway	0	0	1	0	0	1	1	1	Signal transduction
	MAPK signaling pathway - yeast	2	0	0	0	0	1	0	3	Signal transduction
	JAK-STAT signaling pathway	1	0	1	0	0	0	2	2	Signal transduction
	TNF signaling pathway	3	2	0	0	0	0	1	2	Signal transduction
	NF-kappa B signaling pathway	0	0	1	0	0	0	1	1	Signal transduction
	Hedgehog signaling pathway	1	0	0	0	0	0	1	0	Signal transduction
	Notch signaling pathway	1	0	0	0	0	0	0	1	Signal transduction
	ECM-receptor interaction	3	4	4	4	2	2	10	4	Signaling molecules and interaction
	Neuroactive ligand-receptor interaction	2	2	1	5	1	4	3	4	Signaling molecules and interaction
	Cell adhesion molecules (CAMs)	2	3	2	1	0	1	1	3	Signaling molecules and interaction
	Cytokine-cytokine receptor interaction	0	0	2	0	0	0	0	0	Signaling molecules and interaction
	ABC transporters	1	2	2	2	0	0	4	3	Membrane transport
4. Cellular Processes
	Cell cycle	0	8	0	1	0	0	4	9	Cell growth and death
	Cellular senescence	1	1	2	4	0	0	2	3	Cell growth and death
	Necroptosis	0	1	3	3	1	0	4	2	Cell growth and death
	Oocyte meiosis	0	0	1	3	0	0	0	3	Cell growth and death
	Apoptosis - fly	2	1	2	2	0	0	1	5	Cell growth and death
	Cell cycle - yeast	0	0	0	1	0	0	1	1	Cell growth and death
	Meiosis - yeast	0	0	0	1	0	0	0	1	Cell growth and death
	Apoptosis	4	2	1	0	0	0	3	3	Cell growth and death
	p53 signaling pathway	0	2	2	0	0	0	0	1	Cell growth and death
	Ferroptosis	1	0	1	0	0	0	0	1	Cell growth and death
	Apoptosis - multiple species	1	1	0	0	0	0	0	1	Cell growth and death
	Regulation of actin cytoskeleton	4	10	3	2	1	0	2	7	Cell motility
	Quorum sensing	0	0	2	0	0	0	0	0	Cellular community- prokaryotes
	Focal adhesion	5	3	4	4	2	0	6	8	Cellular community-eukaryotes
	Signaling pathways regulating pluripotency of stem cells	1	0	4	1	1	0	1	2	Cellular community-eukaryotes
	Tight junction	2	0	1	1	1	0	0	4	Cellular community-eukaryotes
	Gap junction	0	0	1	0	2	1	0	3	Cellular community-eukaryotes
	Adherens junction	2	0	0	0	1	0	0	4	Cellular community-eukaryotes
	Lysosome	5	1	9	5	1	1	3	9	Transport and catabolism
	Endocytosis	0	5	0	0	1	1	3	10	Transport and catabolism
	Phagosome	3	2	2	4	1	1	5	2	Transport and catabolism
	Peroxisome	5	4	3	4	0	2	4	6	Transport and catabolism
	Autophagy - animal	2	0	0	1	0	2	2	3	Transport and catabolism
	Autophagy - yeast	0	0	0	1	0	1	1	1	Transport and catabolism
	Mitophagy - animal	0	0	0	0	1	0	1	1	Transport and catabolism
	Mitophagy - yeast	0	0	0	0	0	1	0	3	Transport and catabolism
5. Organismal Systems
	Longevity regulating pathway - worm	4	2	1	3	0	4	5	4	Aging
	Longevity regulating pathway - multiple species	2	2	0	1	0	2	3	5	Aging
	Longevity regulating pathway	1	0	0	1	0	1	2	5	Aging
	Vascular smooth muscle contraction	2	0	1	3	1	1	0	11	Circulatory system
	Adrenergic signaling in cardiomyocytes	0	1	2	3	0	0	1	3	Circulatory system
	Cardiac muscle contraction	1	1	2	1	0	1	0	0	Circulatory system
	Axon guidance	3	1	2	2	1	1	3	6	Development
	Dorso-ventral axis formation	0	1	0	2	0	0	0	1	Development
	Osteoclast differentiation	1	0	1	1	0	0	1	2	Development
	Axon regeneration	3	1	2	2	1	2	4	10	Development and regeneration
	Protein digestion and absorption	7	3	5	4	3	1	4	3	Digestive system
	Mineral absorption	0	3	1	4	0	2	3	3	Digestive system
	Pancreatic secretion	6	3	5	3	3	1	2	6	Digestive system
	Carbohydrate digestion and absorption	2	1	3	3	0	1	3	3	Digestive system
	Bile secretion	0	1	3	3	0	0	5	3	Digestive system
	Cholesterol metabolism	3	0	4	2	0	1	6	1	Digestive system
	Vitamin digestion and absorption	2	1	2	2	0	1	2	5	Digestive system
	Salivary secretion	2	3	2	2	0	0	1	4	Digestive system
	Gastric acid secretion	0	1	2	2	0	0	1	4	Digestive system
	Fat digestion and absorption	0	0	3	1	1	1	3	2	Digestive system
	Insulin signaling pathway	7	7	5	7	1	2	4	9	Endocrine system
	Thyroid hormone signaling pathway	3	3	4	2	1	0	3	9	Endocrine system
	PPAR signaling pathway	4	1	3	6	0	2	4	5	Endocrine system
	Glucagon signaling pathway	1	0	1	5	0	2	3	1	Endocrine system
	Oxytocin signaling pathway	1	0	1	3	1	0	0	5	Endocrine system
	Renin secretion	0	0	2	3	0	0	0	5	Endocrine system
	Melanogenesis	1	0	5	2	1	0	0	3	Endocrine system
	Renin-angiotensin system	1	0	0	2	0	1	1	1	Endocrine system
	Aldosterone synthesis and secretion	0	1	2	2	0	0	1	5	Endocrine system
	Progesterone-mediated oocyte maturation	1	0	0	2	0	0	1	5	Endocrine system
	Regulation of lipolysis in adipocytes	1	0	0	2	0	0	1	4	Endocrine system
	Relaxin signaling pathway	2	0	2	1	2	0	1	4	Endocrine system
	Estrogen signaling pathway	1	0	1	1	1	0	1	4	Endocrine system
	Thyroid hormone synthesis	0	1	3	1	1	0	1	3	Endocrine system
	GnRH signaling pathway	0	1	1	1	1	0	0	3	Endocrine system
	Adipocytokine signaling pathway	0	0	1	1	0	1	3	1	Endocrine system
	Parathyroid hormone synthesis, secretion and action	1	1	0	1	0	0	1	4	Endocrine system
	Insulin secretion	0	1	1	1	0	0	1	2	Endocrine system
	Ovarian steroidogenesis	0	0	0	1	0	0	1	1	Endocrine system
	Prolactin signaling pathway	1	1	0	0	1	0	2	2	Endocrine system
	GnRH secretion	1	0	0	0	0	0	1	3	Endocrine system
	Cortisol synthesis and secretion	0	0	0	0	0	0	1	1	Endocrine system
	Thermogenesis	2	1	8	4	0	2	1	5	Environmental adaptation
	Circadian entrainment	0	1	1	2	0	0	0	4	Environmental adaptation
	Circadian rhythm	0	0	0	2	0	0	0	0	Environmental adaptation
	Plant-pathogen interaction	0	0	2	1	1	0	0	1	Environmental adaptation
	Circadian rhythm - fly	0	0	0	1	0	0	0	1	Environmental adaptation
	Circadian rhythm - plant	0	0	0	0	0	0	0	2	Environmental adaptation
	Proximal tubule bicarbonate reclamation	0	1	2	2	0	1	1	0	Excretory system
	Aldosterone-regulated sodium reabsorption	2	1	1	1	0	0	0	3	Excretory system
	Endocrine and other factor-regulated calcium reabsorption	0	1	1	1	0	0	0	1	Excretory system
	Vasopressin-regulated water reabsorption	0	0	0	0	0	1	0	0	Excretory system
	Collecting duct acid secretion	0	1	0	0	0	0	1	0	Excretory system
	Chemokine signaling pathway	1	0	1	1	1	0	1	6	Immune system
	C-type lectin receptor signaling pathway	1	1	1	2	1	0	1	3	Immune system
	Natural killer cell mediated cytotoxicity	1	0	1	2	0	0	0	4	Immune system
	Platelet activation	4	1	2	1	2	1	3	5	Immune system
	Toll-like receptor signaling pathway	2	1	0	1	1	0	2	3	Immune system
	Toll and Imd signaling pathway	0	2	0	1	0	1	1	3	Immune system
	Complement and coagulation cascades	2	1	3	1	0	0	4	0	Immune system
	B cell receptor signaling pathway	1	0	2	1	0	0	1	2	Immune system
	T cell receptor signaling pathway	2	0	1	1	0	0	1	2	Immune system
	NOD-like receptor signaling pathway	0	2	0	1	0	0	1	2	Immune system
	Th17 cell differentiation	0	0	1	1	0	0	1	0	Immune system
	Th1 and Th2 cell differentiation	1	0	1	1	0	0	0	0	Immune system
	RIG-I-like receptor signaling pathway	0	1	0	1	0	0	0	0	Immune system
	Hematopoietic cell lineage	1	0	2	0	0	2	3	1	Immune system
	Fc gamma R-mediated phagocytosis	1	0	0	0	0	1	3	4	Immune system
	Leukocyte transendothelial migration	3	0	2	0	0	0	1	3	Immune system
	Fc epsilon RI signaling pathway	2	0	0	0	0	0	1	3	Immune system
	Antigen processing and presentation	0	0	1	0	0	0	1	2	Immune system
	IL-17 signaling pathway	2	1	1	0	0	0	0	1	Immune system
	Neurotrophin signaling pathway	2	5	3	3	0	0	1	9	Nervous system
	Dopaminergic synapse	0	2	1	3	0	0	1	7	Nervous system
	Glutamatergic synapse	0	4	8	3	0	1	1	2	Nervous system
	Long-term potentiation	0	1	1	4	0	1	0	4	Nervous system
	Serotonergic synapse	0	1	1	3	0	0	0	3	Nervous system
	Long-term depression	1	0	0	1	0	1	1	3	Nervous system
	Synaptic vesicle cycle	1	4	1	1	0	0	2	0	Nervous system
	GABAergic synapse	0	0	2	0	1	0	1	2	Nervous system
	Retrograde endocannabinoid signaling	0	0	6	0	0	1	1	3	Nervous system
	Cholinergic synapse	1	1	0	0	0	0	2	5	Nervous system
	Inflammatory mediator regulation of TRP channels	1	0	1	2	1	1	1	6	Sensory system
	Olfactory transduction	0	0	1	1	1	1	0	1	Sensory system
	Phototransduction - fly	1	0	1	1	0	1	1	3	Sensory system
	Phototransduction	0	0	1	1	0	0	0	1	Sensory system
	Taste transduction	0	0	0	1	0	0	0	1	Sensory system
