# Supplementary material for: Comparative Transcriptome Analysis of Thitarodes Armoricanus in Response to the Entomopathogenic Fungi Paecilomyces Hepiali and Ophiocordyceps Sinensis
Source: Insects. 2019 Dec 19;11(1):4. doi: 10.3390/insects11010004 (PMC7022891; doi:10.3390/insects11010004)
Supplement: Supplementary file 1 [file insects-11-00004-s001.zip › Table S8.xlsx]

## Sheet: Expressed tendency
Table S8a. Expression tendency from 3 d to 15 d after O. sinensis infection.
Gene ID	Fold change		Annotation	Tendency
	PBS	OS
THIAR.g017099	-	-15.0424	Uncharacterized protein	PBS consistent, OS down
THIAR.g018017	-	-14.0305	Cuticle protein	PBS consistent, OS down
THIAR.g001063	-	-13.3963	Cuticle protein 19	PBS consistent, OS down
THIAR.g007159	-	-12.0872	Uncharacterized protein (Fragment)	PBS consistent, OS down
THIAR.g003502	-	-10.899	Uncharacterized protein (Fragment)	PBS consistent, OS down
THIAR.g012336	-	-10.8137	Uncharacterized protein	PBS consistent, OS down
THIAR.g007573	-	-10.3505	Cuticle protein	PBS consistent, OS down
THIAR.g000905	-	-10.1206	Uncharacterized protein	PBS consistent, OS down
THIAR.g007574	-	-9.90436	Cuticle protein	PBS consistent, OS down
THIAR.g004148	-	-9.83457	Pro-resilin	PBS consistent, OS down
THIAR.g002004	-	-9.3111	Putative cuticle protein	PBS consistent, OS down
THIAR.g005150	-	-9.06573	Uncharacterized protein (Fragment)	PBS consistent, OS down
THIAR.g000849	-	-9.05656	CG14534-PA	PBS consistent, OS down
THIAR.g005545	-	-8.75305	Pupal cuticle protein 36	PBS consistent, OS down
THIAR.g004811	-	-8.4013	Cuticle protein 3	PBS consistent, OS down
THIAR.g008963	-	-8.34975	#N/A	PBS consistent, OS down
THIAR.g015613	-	-8.22327	Lipase member I	PBS consistent, OS down
THIAR.g000326	-	-8.20925	Putative uncharacterized protein	PBS consistent, OS down
THIAR.g019962	-	-8.18495	Cuticle protein	PBS consistent, OS down
THIAR.g010390	-	-8.05131	Lachesin	PBS consistent, OS down
THIAR.g008403	-	-7.91956	Larval cuticle protein 16/17	PBS consistent, OS down
THIAR.g018104	-	-7.79203	Putative uncharacterized protein	PBS consistent, OS down
THIAR.g001276	-	-7.77568	Protein takeout	PBS consistent, OS down
THIAR.g005543	-	-7.67791	Pupal cuticle protein 36	PBS consistent, OS down
THIAR.g007575	-	-7.51424	Cuticle protein	PBS consistent, OS down
THIAR.g005547	-	-7.50254	Pupal cuticle protein 36	PBS consistent, OS down
THIAR.g000311	-	-7.30844	Uncharacterized protein (Fragment)	PBS consistent, OS down
THIAR.g019960	-	-7.15498	Cuticle protein 18.6, isoform B	PBS consistent, OS down
THIAR.g019304	-	-7.07992	La-related protein 6	PBS consistent, OS down
THIAR.g000206	-	-7.01442	Alpha-tocopherol transfer protein	PBS consistent, OS down
THIAR.g018353	-	-6.98543	Pro-resilin	PBS consistent, OS down
THIAR.g017803	-	-6.96765	Putative uncharacterized protein	PBS consistent, OS down
THIAR.g017454	-	-6.94041	Protein spaetzle	PBS consistent, OS down
THIAR.g014236	-	-6.89171	Uncharacterized protein (Fragment)	PBS consistent, OS down
THIAR.g016581	-	-6.86344	Uncharacterized protein (Fragment)	PBS consistent, OS down
THIAR.g010486	-	-6.8163	Serine proteinase stubble	PBS consistent, OS down
THIAR.g009671	-	-6.67615	Collagen alpha-3(VI) chain	PBS consistent, OS down
THIAR.g013969	-	-6.65787	Glucose dehydrogenase [FAD, quinone]	PBS consistent, OS down
THIAR.g013970	-	-6.56659	Uncharacterized protein	PBS consistent, OS down
THIAR.g011848	-	-6.50703	Trypsin, alkaline C	PBS consistent, OS down
THIAR.g013931	-	-6.36959	Larval cuticle protein LCP-17	PBS consistent, OS down
THIAR.g001745	-	-6.35531	Flexible cuticle protein 12	PBS consistent, OS down
THIAR.g007200	-	-6.15716	GH14786	PBS consistent, OS down
THIAR.g002722	-	-6.10994	Uncharacterized protein (Fragment)	PBS consistent, OS down
THIAR.g006285	-	-5.92308	Endocuticle structural glycoprotein ABD-5	PBS consistent, OS down
THIAR.g005946	-	-5.79349	Larval cuticle protein A2B	PBS consistent, OS down
THIAR.g014878	-	-5.74889	#N/A	PBS consistent, OS down
THIAR.g008125	-	-5.69323	Putative cuticle protein	PBS consistent, OS down
THIAR.g001744	-	-5.61664	Flexible cuticle protein 12	PBS consistent, OS down
THIAR.g017116	-	-5.61219	17-beta-hydroxysteroid dehydrogenase 13	PBS consistent, OS down
THIAR.g007256	-	-5.46538	Putative uncharacterized protein	PBS consistent, OS down
THIAR.g002392	-	-5.46322	Larval cuticle protein III/IV	PBS consistent, OS down
THIAR.g005847	-	-5.41554	Nose resistant to fluoxetine protein 6	PBS consistent, OS down
THIAR.g005748	-	-5.41258	Putative fatty acyl-CoA reductase CG5065	PBS consistent, OS down
THIAR.g009290	-	-5.36578	Nrf-6_12 protein	PBS consistent, OS down
THIAR.g004055	-	-5.36542	GH24849	PBS consistent, OS down
THIAR.g012417	-	-5.2319	Uncharacterized protein (Fragment)	PBS consistent, OS down
THIAR.g007286	-	-5.21239	Proline-rich antimicrobial peptide 1	PBS consistent, OS down
THIAR.g012519	-	-5.20912	Probable nuclear hormone receptor HR3	PBS consistent, OS down
THIAR.g009185	-	-5.00804	Pupal cuticle protein	PBS consistent, OS down
THIAR.g009291	-	-4.95427	#N/A	PBS consistent, OS down
THIAR.g005948	-	-4.84051	Larval cuticle protein A3A	PBS consistent, OS down
THIAR.g016158	-	-4.77289	Uncharacterized protein (Fragment)	PBS consistent, OS down
THIAR.g020200	-	-4.7185	Probable nuclear hormone receptor HR3	PBS consistent, OS down
THIAR.g014421	-	-4.71424	Uncharacterized protein	PBS consistent, OS down
THIAR.g009663	-	-4.68842	Endocuticle structural glycoprotein SgAbd-2	PBS consistent, OS down
THIAR.g007849	-	-4.59834	Uncharacterized protein (Fragment)	PBS consistent, OS down
THIAR.g009469	-	-4.53895	Hormone receptor 4	PBS consistent, OS down
THIAR.g005390	-	-4.46681	Uncharacterized protein	PBS consistent, OS down
THIAR.g006090	-	-4.43053	Uncharacterized protein (Fragment)	PBS consistent, OS down
THIAR.g013756	-	-4.38743	GI20994	PBS consistent, OS down
THIAR.g008501	-	-4.25554	Pancreatic triacylglycerol lipase (Fragment)	PBS consistent, OS down
THIAR.g016093	-	-4.22211	Putative inorganic phosphate cotransporter	PBS consistent, OS down
THIAR.g010573	-	-4.20286	Solute carrier family 46 member 3	PBS consistent, OS down
THIAR.g017375	-	-4.13842	Chorion peroxidase	PBS consistent, OS down
THIAR.g016987	-	-4.12008	Probable nuclear hormone receptor HR3	PBS consistent, OS down
THIAR.g006225	-	-4.04591	Non-capsid protein NS-1	PBS consistent, OS down
THIAR.g010731	-	-4.0429	Putative cuticle protein cph36	PBS consistent, OS down
THIAR.g000863	-	-3.9885	Luciferin 4-monooxygenase	PBS consistent, OS down
THIAR.g003388	-	-3.97351	Putative odorant-binding protein A10	PBS consistent, OS down
THIAR.g005526	-	-3.94612	Superoxide dismutase [Cu-Zn]	PBS consistent, OS down
THIAR.g009882	-	-3.92397	#N/A	PBS consistent, OS down
THIAR.g004635	-	-3.91603	Sialin	PBS consistent, OS down
THIAR.g016223	-	-3.89352	Ribosome-binding protein 1	PBS consistent, OS down
THIAR.g015059	-	-3.88351	2-hydroxyacylsphingosine 1-beta-galactosyltransferase	PBS consistent, OS down
THIAR.g012522	-	-3.83252	Pupal cuticle protein	PBS consistent, OS down
THIAR.g000257	-	-3.8306	Kynurenine formamidase	PBS consistent, OS down
THIAR.g004822	-	-3.81462	Dual oxidase maturation factor 1	PBS consistent, OS down
THIAR.g002538	-	-3.80483	Pro-resilin	PBS consistent, OS down
THIAR.g006005	-	-3.74533	Uncharacterized protein	PBS consistent, OS down
THIAR.g006421	-	-3.72764	Putative uncharacterized protein	PBS consistent, OS down
THIAR.g002063	-	-3.71873	Uncharacterized protein (Fragment)	PBS consistent, OS down
THIAR.g005023	-	-3.68399	Formin-like protein 1	PBS consistent, OS down
THIAR.g011895	-	-3.66387	GG20994	PBS consistent, OS down
THIAR.g002928	-	-3.66035	Inactive pancreatic lipase-related protein 1	PBS consistent, OS down
THIAR.g006840	-	-3.60621	Cuticle protein 18.6, isoform B	PBS consistent, OS down
THIAR.g002216	-	-3.59053	GH11591	PBS consistent, OS down
THIAR.g005130	-	-3.5696	Uncharacterized protein	PBS consistent, OS down
THIAR.g006077	-	-3.56309	DUOXA-like protein C06E1.3	PBS consistent, OS down
THIAR.g005603	-	-3.54263	Atrial natriuretic peptide-converting enzyme	PBS consistent, OS down
THIAR.g009532	-	-3.52995	Glucose dehydrogenase [FAD, quinone]	PBS consistent, OS down
THIAR.g015303	-	-3.52092	Putative uncharacterized protein	PBS consistent, OS down
THIAR.g015861	-	-3.51474	Putative uncharacterized protein	PBS consistent, OS down
THIAR.g005180	-	-3.45638	Protein takeout	PBS consistent, OS down
THIAR.g003041	-	-3.44656	#N/A	PBS consistent, OS down
THIAR.g005615	-	-3.44382	Techylectin-5B	PBS consistent, OS down
THIAR.g001746	-	-3.39411	Flexible cuticle protein 12	PBS consistent, OS down
THIAR.g019359	-	-3.37884	Apolipophorin-3	PBS consistent, OS down
THIAR.g014877	-	-3.29893	#N/A	PBS consistent, OS down
THIAR.g018802	-	-3.26191	#N/A	PBS consistent, OS down
THIAR.g006004	-	-3.2552	Vacuole membrane protein 1	PBS consistent, OS down
THIAR.g016654	-	-3.2461	Neuronal pentraxin receptor	PBS consistent, OS down
THIAR.g008200	-	-3.2281	Ejaculatory bulb-specific protein 3	PBS consistent, OS down
THIAR.g004927	-	-3.18642	#N/A	PBS consistent, OS down
THIAR.g018074	-	-3.16701	Putative chitin binding peritrophin-a domain protein	PBS consistent, OS down
THIAR.g016152	-	-3.16427	Pro-resilin	PBS consistent, OS down
THIAR.g016864	-	-3.08443	Histone H2A	PBS consistent, OS down
THIAR.g004228	-	-3.08018	Peroxidase	PBS consistent, OS down
THIAR.g005610	-	-3.05973	Protein escargot	PBS consistent, OS down
THIAR.g010823	-	-3.04599	UNC93-like protein	PBS consistent, OS down
THIAR.g000960	-	-3.03869	Uncharacterized protein	PBS consistent, OS down
THIAR.g008443	-	-3.01676	Uncharacterized protein	PBS consistent, OS down
THIAR.g003639	-	-3.00691	Pupal cuticle protein C1B	PBS consistent, OS down
THIAR.g018372	-	-2.9726	Bcl-2-related ovarian killer protein	PBS consistent, OS down
THIAR.g017329	-	-2.96894	Uncharacterized protein	PBS consistent, OS down
THIAR.g007320	-	-2.91845	UNC93-like protein	PBS consistent, OS down
THIAR.g006674	-	-2.91509	Putative cuticle protein	PBS consistent, OS down
THIAR.g006085	-	-2.87604	Larval cuticle protein LCP-17	PBS consistent, OS down
THIAR.g018117	-	-2.7991	Uncharacterized protein (Fragment)	PBS consistent, OS down
THIAR.g014970	-	-2.79303	Facilitated trehalose transporter Tret1	PBS consistent, OS down
THIAR.g011881	-	-2.7897	#N/A	PBS consistent, OS down
THIAR.g001299	-	-2.7694	Putative histone H2B type 2-C	PBS consistent, OS down
THIAR.g011022	-	-2.744	Pupal cuticle protein C1B	PBS consistent, OS down
THIAR.g012855	-	-2.72795	Cuticular protein analogous to peritrophins 3-A	PBS consistent, OS down
THIAR.g008557	-	-2.72283	Agrin	PBS consistent, OS down
THIAR.g019234	-	-2.71641	Uncharacterized protein	PBS consistent, OS down
THIAR.g004444	-	-2.65478	Tumor suppressor candidate 3	PBS consistent, OS down
THIAR.g006938	-	-2.65324	Beta-glucuronidase	PBS consistent, OS down
THIAR.g006950	-	-2.58584	Cuticle protein 7	PBS consistent, OS down
THIAR.g012923	-	-2.58418	Centaurin-gamma-1A	PBS consistent, OS down
THIAR.g019833	-	-2.57823	Organic cation transporter protein	PBS consistent, OS down
THIAR.g015681	-	-2.5678	4-hydroxyphenylpyruvate dioxygenase	PBS consistent, OS down
THIAR.g011273	-	-2.55722	Enteropeptidase	PBS consistent, OS down
THIAR.g019073	-	-2.51789	Cuticle protein	PBS consistent, OS down
THIAR.g016760	-	-2.49737	Large neutral amino acids transporter small subunit 2	PBS consistent, OS down
THIAR.g006624	-	-2.49725	Collagen alpha-2(IV) chain	PBS consistent, OS down
THIAR.g016138	-	-2.49707	Low-density lipoprotein receptor-related protein 1B	PBS consistent, OS down
THIAR.g001448	-	-2.49384	Gasp, isoform A	PBS consistent, OS down
THIAR.g008192	-	-2.4536	Ecdysone-induced protein 74EF	PBS consistent, OS down
THIAR.g002597	-	-2.4464	Forkhead box protein O1 (Fragment)	PBS consistent, OS down
THIAR.g010019	-	-2.43239	Brevican core protein	PBS consistent, OS down
THIAR.g002499	-	-2.4314	Collagen alpha-1(IV) chain	PBS consistent, OS down
THIAR.g006491	-	-2.40355	Uncharacterized protein	PBS consistent, OS down
THIAR.g012193	-	-2.37457	Serine protease gd	PBS consistent, OS down
THIAR.g018073	-	-2.36855	Peritrophin-1	PBS consistent, OS down
THIAR.g017122	-	-2.36765	Uncharacterized protein	PBS consistent, OS down
THIAR.g018576	-	-2.36194	Uncharacterized protein (Fragment)	PBS consistent, OS down
THIAR.g006522	-	-2.35848	#N/A	PBS consistent, OS down
THIAR.g007616	-	-2.34918	Odorant binding protein	PBS consistent, OS down
THIAR.g002574	-	-2.34757	Ninjurin-2	PBS consistent, OS down
THIAR.g019750	-	-2.3388	ORF%20c21518_g2_i3%7Cg.33421%20c21518_g2_i3%7Cm.334 21%20type%3Acomplete%20len%3A336%20(%2B) protein	PBS consistent, OS down
THIAR.g001562	-	-2.32332	Uncharacterized protein	PBS consistent, OS down
THIAR.g008932	-	-2.28515	Lipoma HMGIC fusion partner-like 3 protein	PBS consistent, OS down
THIAR.g020239	-	-2.27629	A disintegrin and metalloproteinase with thrombospondin motifs 16	PBS consistent, OS down
THIAR.g006432	-	-2.24785	Collagen alpha-1(IV) chain	PBS consistent, OS down
THIAR.g000839	-	-2.24693	Serine-threonine kinase receptor-associated protein	PBS consistent, OS down
THIAR.g001455	-	-2.24674	Glutamine--fructose-6-phosphate aminotransferase [isomerizing] 1	PBS consistent, OS down
THIAR.g018702	-	-2.23786	Ras-related and estrogen-regulated growth inhibitor	PBS consistent, OS down
THIAR.g014151	-	-2.22386	Chondroitin proteoglycan-2	PBS consistent, OS down
THIAR.g008735	-	-2.2211	CG32171-PD, isoform D	PBS consistent, OS down
THIAR.g013900	-	-2.20546	Beta-glucuronidase	PBS consistent, OS down
THIAR.g014944	-	-2.20315	Uncharacterized protein	PBS consistent, OS down
THIAR.g002223	-	-2.18543	Putative protease inhibitor 4	PBS consistent, OS down
THIAR.g018046	-	-2.17757	Bipolar kinesin KRP-130	PBS consistent, OS down
THIAR.g007588	-	-2.17131	#N/A	PBS consistent, OS down
THIAR.g005952	-	-2.16951	Probable nuclear hormone receptor HR38 (Fragment)	PBS consistent, OS down
THIAR.g015186	-	-2.14989	Putative uncharacterized protein	PBS consistent, OS down
THIAR.g013698	-	-2.14022	Alpha-tocopherol transfer protein-like	PBS consistent, OS down
THIAR.g002347	-	-2.11439	Serine-threonine kinase receptor-associated protein	PBS consistent, OS down
THIAR.g012991	-	-2.10883	Complex III assembly factor LYRM7	PBS consistent, OS down
THIAR.g009977	-	-2.1069	#N/A	PBS consistent, OS down
THIAR.g014550	-	-2.0995	Lipoma HMGIC fusion partner-like 3 protein	PBS consistent, OS down
THIAR.g010726	-	-2.08454	Homogentisate 1,2-dioxygenase	PBS consistent, OS down
THIAR.g016824	-	-2.07115	Uncharacterized protein	PBS consistent, OS down
THIAR.g020518	-	-2.06969	ATP synthase subunit d, mitochondrial	PBS consistent, OS down
THIAR.g008198	-	-2.06437	Ejaculatory bulb-specific protein 3	PBS consistent, OS down
THIAR.g016692	-	-2.06155	Major facilitator superfamily domain-containing protein 6-A	PBS consistent, OS down
THIAR.g000083	-	-2.05365	UNC93-like protein MFSD11	PBS consistent, OS down
THIAR.g001558	-	-2.01955	Estradiol 17-beta-dehydrogenase 12	PBS consistent, OS down
THIAR.g015732	-	-2.01857	Netrin receptor UNC5B	PBS consistent, OS down
THIAR.g013356	-	-2.01335	Cysteine sulfinic acid decarboxylase	PBS consistent, OS down
THIAR.g016740	-	-2.0003	Elongation of very long chain fatty acids protein 4	PBS consistent, OS down
THIAR.g004599	-	-1.98769	Sperm acrosomal protein FSA-ACR.1 (Fragment)	PBS consistent, OS down
THIAR.g006141	-	-1.98576	#N/A	PBS consistent, OS down
THIAR.g012721	-	-1.98198	Organic cation transporter-like protein	PBS consistent, OS down
THIAR.g010954	-	-1.97359	Tripartite motif-containing protein 45	PBS consistent, OS down
THIAR.g000838	-	-1.96201	Peroxidasin homolog	PBS consistent, OS down
THIAR.g005435	-	-1.949	Uncharacterized protein (Fragment)	PBS consistent, OS down
THIAR.g019392	-	-1.94347	Probable ribonuclease ZC3H12C	PBS consistent, OS down
THIAR.g004266	-	-1.93253	Leucine-rich repeats and immunoglobulin-like domains protein 3	PBS consistent, OS down
THIAR.g008226	-	-1.93235	Chitotriosidase-1	PBS consistent, OS down
THIAR.g020143	-	-1.92667	GG17986	PBS consistent, OS down
THIAR.g019203	-	-1.92021	Putative apoptosis-inducing factor 1, mitochondrial	PBS consistent, OS down
THIAR.g016488	-	-1.91892	Uncharacterized protein (Fragment)	PBS consistent, OS down
THIAR.g015555	-	-1.91536	Uncharacterized protein (Fragment)	PBS consistent, OS down
THIAR.g005994	-	-1.91103	Sodium-independent sulfate anion transporter	PBS consistent, OS down
THIAR.g006376	-	-1.90195	Protein fem-1 homolog C	PBS consistent, OS down
THIAR.g014874	-	-1.89465	Uncharacterized protein	PBS consistent, OS down
THIAR.g005325	-	-1.89403	Phosphatidylinositol transfer protein	PBS consistent, OS down
THIAR.g013451	-	-1.88715	Phosphatidylinositol 4,5-bisphosphate 5-phosphatase A	PBS consistent, OS down
THIAR.g005984	-	-1.88679	Uncharacterized protein	PBS consistent, OS down
THIAR.g000483	-	-1.86355	Uncharacterized protein	PBS consistent, OS down
THIAR.g013634	-	-1.84879	C5197	PBS consistent, OS down
THIAR.g020378	-	-1.83944	Uncharacterized protein	PBS consistent, OS down
THIAR.g008334	-	-1.82348	Cut-1_10 protein	PBS consistent, OS down
THIAR.g002537	-	-1.82124	Uncharacterized protein (Fragment)	PBS consistent, OS down
THIAR.g004176	-	-1.8206	Hepatic leukemia factor	PBS consistent, OS down
THIAR.g013661	-	-1.81471	Sulfotransferase 1C4	PBS consistent, OS down
THIAR.g017062	-	-1.80948	Beta-1,4-galactosyltransferase 7	PBS consistent, OS down
THIAR.g003741	-	-1.80438	HPr kinase/phosphorylase	PBS consistent, OS down
THIAR.g007707	-	-1.80164	Putative uncharacterized protein	PBS consistent, OS down
THIAR.g005402	-	-1.79578	GG20231	PBS consistent, OS down
THIAR.g005332	-	-1.78675	Putative uncharacterized protein	PBS consistent, OS down
THIAR.g016199	-	-1.78554	Aminoacylase-1	PBS consistent, OS down
THIAR.g020176	-	-1.78522	Arylsulfatase B	PBS consistent, OS down
THIAR.g004304	-	-1.78421	Glycosaminoglycan xylosylkinase	PBS consistent, OS down
THIAR.g002702	-	-1.77132	Chorion peroxidase	PBS consistent, OS down
THIAR.g006943	-	-1.75185	Uncharacterized protein	PBS consistent, OS down
THIAR.g006446	-	-1.72278	ATP-binding cassette sub-family G member 4	PBS consistent, OS down
THIAR.g002866	-	-1.71698	Organic cation transporter protein	PBS consistent, OS down
THIAR.g014466	-	-1.71441	Putative uncharacterized protein	PBS consistent, OS down
THIAR.g007715	-	-1.71243	Sorbin and SH3 domain-containing protein 1	PBS consistent, OS down
THIAR.g000941	-	-1.70152	Tetratricopeptide repeat protein 30A	PBS consistent, OS down
THIAR.g008505	-	-1.70021	PDZ domain-containing protein GIPC1	PBS consistent, OS down
THIAR.g001549	-	-1.6909	Glucose dehydrogenase [FAD, quinone]	PBS consistent, OS down
THIAR.g011298	-	-1.68979	Uncharacterized protein	PBS consistent, OS down
THIAR.g016137	-	-1.66788	Sortilin-related receptor (Fragment)	PBS consistent, OS down
THIAR.g020181	-	-1.66479	Superoxide dismutase [Cu-Zn]	PBS consistent, OS down
THIAR.g001423	-	-1.65516	Uncharacterized protein (Fragment)	PBS consistent, OS down
THIAR.g011701	-	-1.65082	Circadian clock-controlled protein	PBS consistent, OS down
THIAR.g000276	-	-1.64722	Protein white	PBS consistent, OS down
THIAR.g008506	-	-1.64423	PDZ domain-containing protein GIPC1	PBS consistent, OS down
THIAR.g004839	-	-1.64388	Nuclear anchorage protein 1	PBS consistent, OS down
THIAR.g008783	-	-1.64276	Uncharacterized protein	PBS consistent, OS down
THIAR.g018014	-	-1.63681	Cytochrome P450 6k1	PBS consistent, OS down
THIAR.g019792	-	-1.62584	Uncharacterized protein	PBS consistent, OS down
THIAR.g015529	-	-1.62111	Alpha-N-acetylgalactosaminidase	PBS consistent, OS down
THIAR.g000492	-	-1.61763	Ecdysteroid UDP-glucosyltransferase	PBS consistent, OS down
THIAR.g015472	-	-1.60692	Probable cytochrome P450 6d2	PBS consistent, OS down
THIAR.g009032	-	-1.57072	Uncharacterized protein	PBS consistent, OS down
THIAR.g002036	-	-1.56566	Beta-1,3-galactosyltransferase 5 (Fragment)	PBS consistent, OS down
THIAR.g013925	-	-1.5575	Nardilysin	PBS consistent, OS down
THIAR.g004193	-	-1.55126	Serine protease easter	PBS consistent, OS down
THIAR.g007086	-	-1.54443	Uncharacterized protein	PBS consistent, OS down
THIAR.g013660	-	-1.53707	General transcription factor 3C polypeptide 3	PBS consistent, OS down
THIAR.g003850	-	-1.5316	#N/A	PBS consistent, OS down
THIAR.g017436	-	-1.52835	Clavesin-2	PBS consistent, OS down
THIAR.g013592	-	-1.52694	Acyl-CoA Delta(11) desaturase	PBS consistent, OS down
THIAR.g013019	-	-1.52493	Uncharacterized protein (Fragment)	PBS consistent, OS down
THIAR.g000144	-	-1.52118	Transcription factor Ken	PBS consistent, OS down
THIAR.g010506	-	-1.51554	Sialin	PBS consistent, OS down
THIAR.g019542	-	-1.50835	Solute carrier family 22 member 7	PBS consistent, OS down
THIAR.g009921	-	-1.50176	Carbonic anhydrase 15	PBS consistent, OS down
THIAR.g009601	-	-1.48863	Monocarboxylate transporter 5	PBS consistent, OS down
THIAR.g012235	-	-1.48678	Protein sprint	PBS consistent, OS down
THIAR.g018086	-	-1.48452	Cell surface glycoprotein 1	PBS consistent, OS down
THIAR.g017321	-	-1.46042	Proton-coupled folate transporter	PBS consistent, OS down
THIAR.g014555	-	-1.44293	Uncharacterized protein (Fragment)	PBS consistent, OS down
THIAR.g003907	-	-1.43801	28S ribosomal protein S5, mitochondrial	PBS consistent, OS down
THIAR.g015682	-	-1.43071	4-hydroxyphenylpyruvate dioxygenase	PBS consistent, OS down
THIAR.g016215	-	-1.42743	Juvenile hormone esterase	PBS consistent, OS down
THIAR.g009600	-	-1.42504	Putative monocarboxylate transporter 1	PBS consistent, OS down
THIAR.g016788	-	-1.41785	Protein jagunal	PBS consistent, OS down
THIAR.g012561	-	-1.40788	Leishmanolysin-like peptidase	PBS consistent, OS down
THIAR.g011274	-	-1.40778	Adenylyl cyclase-associated protein 1	PBS consistent, OS down
THIAR.g003869	-	-1.40627	Aldo-keto reductase AKR2E4	PBS consistent, OS down
THIAR.g018082	-	-1.40625	Putative uncharacterized protein	PBS consistent, OS down
THIAR.g017679	-	-1.40498	Fumarate hydratase, mitochondrial	PBS consistent, OS down
THIAR.g000138	-	-1.40352	Alpha-tocopherol transfer protein-like	PBS consistent, OS down
THIAR.g019027	-	-1.3976	40S ribosomal protein S11	PBS consistent, OS down
THIAR.g013963	-	-1.39542	Enteropeptidase	PBS consistent, OS down
THIAR.g008288	-	-1.39421	Autophagy-related protein 16-1	PBS consistent, OS down
THIAR.g006525	-	-1.38948	#N/A	PBS consistent, OS down
THIAR.g014625	-	-1.38891	Brain-specific angiogenesis inhibitor 1-associated protein 2-like protein 1	PBS consistent, OS down
THIAR.g001454	-	-1.38759	Glutamine--fructose-6-phosphate aminotransferase [isomerizing] 1	PBS consistent, OS down
THIAR.g011875	-	-1.38378	Attacin	PBS consistent, OS down
THIAR.g003515	-	-1.37971	Uncharacterized protein	PBS consistent, OS down
THIAR.g005032	-	-1.37861	Ras GTPase-activating-like protein IQGAP1	PBS consistent, OS down
THIAR.g000506	-	-1.37548	Fatty-acid amide hydrolase 2	PBS consistent, OS down
THIAR.g006303	-	-1.36321	Uncharacterized protein	PBS consistent, OS down
THIAR.g017409	-	-1.35193	Chitin deacetylase 4	PBS consistent, OS down
THIAR.g009486	-	-1.34503	Conserved uncharacterized protein	PBS consistent, OS down
THIAR.g017655	-	-1.33805	Cadherin-23	PBS consistent, OS down
THIAR.g006477	-	-1.33572	Putative uncharacterized protein	PBS consistent, OS down
THIAR.g005628	-	-1.33417	OCIA domain-containing protein 1	PBS consistent, OS down
THIAR.g012871	-	-1.33289	Putative protease inhibitor 4	PBS consistent, OS down
THIAR.g014190	-	-1.32983	Unconventional myosin-XV	PBS consistent, OS down
THIAR.g012640	-	-1.32448	Uncharacterized protein	PBS consistent, OS down
THIAR.g018319	-	-1.32002	Glutathione S-transferase 1	PBS consistent, OS down
THIAR.g014938	-	-1.31773	Probable glucosamine 6-phosphate N-acetyltransferase	PBS consistent, OS down
THIAR.g002243	-	-1.31677	Proline dehydrogenase 1, mitochondrial	PBS consistent, OS down
THIAR.g019931	-	-1.31548	ATP synthase subunit d, mitochondrial	PBS consistent, OS down
THIAR.g000389	-	-1.31338	Solute carrier family 52, riboflavin transporter, member 3-A	PBS consistent, OS down
THIAR.g015229	-	-1.30911	Anaphase-promoting complex subunit 11	PBS consistent, OS down
THIAR.g019069	-	-1.30831	Importin-13	PBS consistent, OS down
THIAR.g007731	-	-1.30402	Pleiotrophin-like protein	PBS consistent, OS down
THIAR.g001576	-	-1.30281	26S proteasome complex subunit DSS1	PBS consistent, OS down
THIAR.g012936	-	-1.30206	Myrosinase 1	PBS consistent, OS down
THIAR.g018814	-	-1.29787	Protein FAM107B, putative	PBS consistent, OS down
THIAR.g014526	-	-1.29665	Calcium-binding mitochondrial carrier protein Aralar1	PBS consistent, OS down
THIAR.g007621	-	-1.29559	#N/A	PBS consistent, OS down
THIAR.g002109	-	-1.29349	Autophagy-related protein 16-1	PBS consistent, OS down
THIAR.g011246	-	-1.28991	Transient receptor potential cation channel protein painless	PBS consistent, OS down
THIAR.g016522	-	-1.28465	NADPH:adrenodoxin oxidoreductase, mitochondrial	PBS consistent, OS down
THIAR.g018432	-	-1.28388	Facilitated trehalose transporter Tret1	PBS consistent, OS down
THIAR.g014939	-	-1.28233	Probable complex I intermediate-associated protein 30, mitochondrial	PBS consistent, OS down
THIAR.g009629	-	-1.27477	Uncharacterized protein	PBS consistent, OS down
THIAR.g006241	-	-1.2741	Calcyphosin-like protein	PBS consistent, OS down
THIAR.g015753	-	-1.27353	Putative uncharacterized protein (Fragment)	PBS consistent, OS down
THIAR.g017686	-	-1.26927	Dual specificity protein phosphatase 23	PBS consistent, OS down
THIAR.g020387	-	-1.26185	Uncharacterized protein (Fragment)	PBS consistent, OS down
THIAR.g001664	-	-1.25845	Hemicentin-2	PBS consistent, OS down
THIAR.g019213	-	-1.25603	Histone-lysine N-methyltransferase setd3	PBS consistent, OS down
THIAR.g015843	-	-1.25511	Probable prefoldin subunit 6	PBS consistent, OS down
THIAR.g013342	-	-1.25473	Netrin receptor UNC5C	PBS consistent, OS down
THIAR.g008197	-	-1.24809	Ejaculatory bulb-specific protein 3	PBS consistent, OS down
THIAR.g007065	-	-1.24635	Valine--tRNA ligase	PBS consistent, OS down
THIAR.g001347	-	-1.24522	Venom allergen 5	PBS consistent, OS down
THIAR.g015369	-	-1.24429	Putative uncharacterized protein	PBS consistent, OS down
THIAR.g019546	-	-1.24139	Lissencephaly-1 homolog	PBS consistent, OS down
THIAR.g008251	-	-1.24022	Beat protein, putative	PBS consistent, OS down
THIAR.g013954	-	-1.23989	Excitatory amino acid transporter	PBS consistent, OS down
THIAR.g018842	-	-1.23989	Tyrosine-protein kinase shark	PBS consistent, OS down
THIAR.g016431	-	-1.23614	ABC transporter G family member 20	PBS consistent, OS down
THIAR.g010198	-	-1.23586	Vitamin K-dependent protein C (Fragment)	PBS consistent, OS down
THIAR.g000242	-	-1.23207	Putative uncharacterized protein	PBS consistent, OS down
THIAR.g016539	-	-1.23065	Reaper-like IAP-binding motif 1 protein	PBS consistent, OS down
THIAR.g016672	-	-1.2267	N-sulphoglucosamine sulphohydrolase	PBS consistent, OS down
THIAR.g005757	-	-1.22581	Venom dipeptidyl peptidase 4	PBS consistent, OS down
THIAR.g013716	-	-1.22009	High affinity copper uptake protein 1	PBS consistent, OS down
THIAR.g010503	-	-1.21853	Myotubularin-related protein 3	PBS consistent, OS down
THIAR.g004915	-	-1.21582	Sodium-dependent nutrient amino acid transporter 1	PBS consistent, OS down
THIAR.g003014	-	-1.21025	Poly(ADP-ribose) glycohydrolase	PBS consistent, OS down
THIAR.g003192	-	-1.20733	Calcineurin subunit B type 1	PBS consistent, OS down
THIAR.g015028	-	-1.20528	Spondin-2	PBS consistent, OS down
THIAR.g009178	-	-1.20466	Enteropeptidase	PBS consistent, OS down
THIAR.g015747	-	-1.1995	Tyrosine kinase receptor Cad96Ca	PBS consistent, OS down
THIAR.g004327	-	-1.19498	Putative inorganic phosphate cotransporter	PBS consistent, OS down
THIAR.g006447	-	-1.19148	CPAP1-I	PBS consistent, OS down
THIAR.g006220	-	-1.19124	Proline dehydrogenase 1, mitochondrial	PBS consistent, OS down
THIAR.g002884	-	-1.18881	Putative uncharacterized protein	PBS consistent, OS down
THIAR.g018024	-	-1.18846	Intersectin-2	PBS consistent, OS down
THIAR.g001697	-	-1.18771	Zinc finger C2HC domain-containing protein 1C	PBS consistent, OS down
THIAR.g008758	-	-1.18541	F-box only protein 25	PBS consistent, OS down
THIAR.g007918	-	-1.18425	4-hydroxybenzoate polyprenyltransferase, mitochondrial	PBS consistent, OS down
THIAR.g011347	-	-1.18167	Protein spaetzle	PBS consistent, OS down
THIAR.g000498	-	-1.1774	Protein trapped in endoderm-1	PBS consistent, OS down
THIAR.g005904	-	-1.17706	4-coumarate--CoA ligase-like 4	PBS consistent, OS down
THIAR.g014156	-	-1.17614	Putative uncharacterized protein	PBS consistent, OS down
THIAR.g017603	-	-1.17447	Major facilitator superfamily domain-containing protein 10	PBS consistent, OS down
THIAR.g002362	-	-1.17441	Disheveled-associated activator of morphogenesis 2	PBS consistent, OS down
THIAR.g019880	-	-1.17279	Helix-loop-helix protein delilah	PBS consistent, OS down
THIAR.g001625	-	-1.16996	RNA-binding protein Musashi homolog Rbp6	PBS consistent, OS down
THIAR.g014820	-	-1.16857	Zinc finger protein 112	PBS consistent, OS down
THIAR.g000794	-	-1.16744	Putative uncharacterized protein	PBS consistent, OS down
THIAR.g007694	-	-1.16275	Disheveled-associated activator of morphogenesis 1	PBS consistent, OS down
THIAR.g002694	-	-1.16238	Tetratricopeptide repeat protein 36	PBS consistent, OS down
THIAR.g020411	-	-1.16191	Alpha-amylase A	PBS consistent, OS down
THIAR.g010501	-	-1.1588	Myotubularin-related protein 3	PBS consistent, OS down
THIAR.g007765	-	-1.15785	Growth arrest-specific protein 2	PBS consistent, OS down
THIAR.g002923	-	-1.15652	Gamma-glutamylcyclotransferase	PBS consistent, OS down
THIAR.g007218	-	-1.15575	GAS2-like protein 1	PBS consistent, OS down
THIAR.g019669	-	-1.1512	Uncharacterized protein (Fragment)	PBS consistent, OS down
THIAR.g013485	-	-1.1503	39S ribosomal protein L3, mitochondrial	PBS consistent, OS down
THIAR.g019670	-	-1.15018	Uncharacterized protein	PBS consistent, OS down
THIAR.g009321	-	-1.14899	NADH dehydrogenase [ubiquinone] 1 alpha subcomplex subunit 13	PBS consistent, OS down
THIAR.g005434	-	-1.14342	Phthiotriol/phenolphthiotriol dimycocerosates methyltransferase	PBS consistent, OS down
THIAR.g015188	-	-1.14298	Circadian clock-controlled protein	PBS consistent, OS down
THIAR.g004593	-	-1.14256	Ca(2+)/calmodulin-responsive adenylate cyclase	PBS consistent, OS down
THIAR.g015718	-	-1.13885	Uncharacterized protein	PBS consistent, OS down
THIAR.g000317	-	-1.13116	Mitochondrial fission process protein 1	PBS consistent, OS down
THIAR.g017562	-	-1.13032	Protein cereblon	PBS consistent, OS down
THIAR.g013230	-	-1.12931	#N/A	PBS consistent, OS down
THIAR.g003532	-	-1.12843	Multiple C2 and transmembrane domain-containing protein 1	PBS consistent, OS down
THIAR.g002869	-	-1.12819	Putative E3 ubiquitin-protein ligase makorin-1	PBS consistent, OS down
THIAR.g011005	-	-1.126	Clavesin-1	PBS consistent, OS down
THIAR.g009095	-	-1.12428	BRCA1-associated RING domain protein 1	PBS consistent, OS down
THIAR.g017872	-	-1.12355	Uncharacterized protein (Fragment)	PBS consistent, OS down
THIAR.g019422	-	-1.12121	Retinol dehydrogenase 11	PBS consistent, OS down
THIAR.g008608	-	-1.12117	Protein yellow	PBS consistent, OS down
THIAR.g019912	-	-1.11881	Uncharacterized peptidase C1-like protein F26E4.3	PBS consistent, OS down
THIAR.g006916	-	-1.11473	Embryonic polarity protein dorsal	PBS consistent, OS down
THIAR.g002796	-	-1.11409	Graves disease carrier protein	PBS consistent, OS down
THIAR.g013379	-	-1.10952	Alpha-endosulfine	PBS consistent, OS down
THIAR.g001556	-	-1.10498	Putative sh2 domain containing protein	PBS consistent, OS down
THIAR.g007401	-	-1.09402	Uncharacterized protein (Fragment)	PBS consistent, OS down
THIAR.g004964	-	-1.09214	40S ribosomal protein S2	PBS consistent, OS down
THIAR.g012096	-	-1.09056	Transmembrane protein 177	PBS consistent, OS down
THIAR.g000111	-	-1.0855	Ca(2+)/calmodulin-responsive adenylate cyclase	PBS consistent, OS down
THIAR.g006627	-	-1.08391	Tyrosine-protein kinase Fps85D	PBS consistent, OS down
THIAR.g001844	-	-1.08371	40S ribosomal protein S3a	PBS consistent, OS down
THIAR.g019610	-	-1.07966	von Willebrand factor C and EGF domain-containing protein	PBS consistent, OS down
THIAR.g010764	-	-1.07655	Uncharacterized protein	PBS consistent, OS down
THIAR.g013917	-	-1.07382	PAB-dependent poly(A)-specific ribonuclease subunit PAN3	PBS consistent, OS down
THIAR.g014721	-	-1.07378	Excitatory amino acid transporter 3	PBS consistent, OS down
THIAR.g017513	-	-1.07035	Syntaxin-5	PBS consistent, OS down
THIAR.g018745	-	-1.06931	Translocon-associated protein subunit alpha	PBS consistent, OS down
THIAR.g013231	-	-1.06598	E3 ubiquitin-protein ligase TRIM37	PBS consistent, OS down
THIAR.g016092	-	-1.06069	RAD50-interacting protein 1	PBS consistent, OS down
THIAR.g009057	-	-1.06025	Uncharacterized protein (Fragment)	PBS consistent, OS down
THIAR.g007923	-	-1.05825	Tyrosine-protein kinase Src42A	PBS consistent, OS down
THIAR.g020385	-	-1.0575	Protein pigeon	PBS consistent, OS down
THIAR.g000896	-	-1.05378	B-cell receptor CD22	PBS consistent, OS down
THIAR.g013605	-	-1.05343	Putative phospholipase B-like 2	PBS consistent, OS down
THIAR.g007442	-	-1.05281	Uncharacterized protein (Fragment)	PBS consistent, OS down
THIAR.g001459	-	-1.05204	Neuronal membrane glycoprotein M6-b	PBS consistent, OS down
THIAR.g003650	-	-1.05128	Katanin p60 ATPase-containing subunit A1	PBS consistent, OS down
THIAR.g010775	-	-1.04831	Laminin subunit beta-1	PBS consistent, OS down
THIAR.g017408	-	-1.04808	NADH dehydrogenase [ubiquinone] flavoprotein 2, mitochondrial	PBS consistent, OS down
THIAR.g019575	-	-1.04738	Tubulointerstitial nephritis antigen-like	PBS consistent, OS down
THIAR.g009478	-	-1.04691	Cytochrome P450 4C1	PBS consistent, OS down
THIAR.g015545	-	-1.04582	#N/A	PBS consistent, OS down
THIAR.g012056	-	-1.04348	28S ribosomal protein S11, mitochondrial	PBS consistent, OS down
THIAR.g012080	-	-1.04195	G2/mitotic-specific cyclin-B3	PBS consistent, OS down
THIAR.g018550	-	-1.03169	39S ribosomal protein L48, mitochondrial	PBS consistent, OS down
THIAR.g007404	-	-1.02954	Facilitated trehalose transporter Tret1	PBS consistent, OS down
THIAR.g013229	-	-1.02837	Exuperantia	PBS consistent, OS down
THIAR.g001285	-	-1.02771	Antichymotrypsin-2	PBS consistent, OS down
THIAR.g005477	-	-1.0253	Putative uncharacterized protein	PBS consistent, OS down
THIAR.g015661	-	-1.02207	Transcription factor Adf-1	PBS consistent, OS down
THIAR.g007868	-	-1.02123	Non-lysosomal glucosylceramidase	PBS consistent, OS down
THIAR.g002508	-	-1.01736	Odorant binding protein	PBS consistent, OS down
THIAR.g008987	-	-1.01653	Putative uncharacterized protein	PBS consistent, OS down
THIAR.g005764	-	-1.01344	Cytochrome P450 12b1, mitochondrial	PBS consistent, OS down
THIAR.g004316	-	-1.01265	Transmembrane protein 47	PBS consistent, OS down
THIAR.g007551	-	-1.0125	Irregular chiasm C-roughest protein	PBS consistent, OS down
THIAR.g003010	-	-1.01038	C-type lectin	PBS consistent, OS down
THIAR.g013621	-	-1.00999	Diacylglycerol kinase theta	PBS consistent, OS down
THIAR.g007708	-	-1.00888	Uncharacterized protein (Fragment)	PBS consistent, OS down
THIAR.g007626	-	-1.00732	Microsomal glutathione S-transferase 1	PBS consistent, OS down
THIAR.g015578	-	-1.00608	Beta-1,3-glucan-binding protein	PBS consistent, OS down
THIAR.g008231	-	-1.006	UDP-glucose 4-epimerase	PBS consistent, OS down
THIAR.g002213	-	-1.00536	Luciferin 4-monooxygenase	PBS consistent, OS down
THIAR.g005122	-	-1.00428	Ecdysone-inducible protein E75	PBS consistent, OS down
THIAR.g007392	-	1.0011	AMP deaminase 2	PBS consistent, OS up
THIAR.g006925	-	1.00284	#N/A	PBS consistent, OS up
THIAR.g002535	-	1.00427	Mediator of RNA polymerase II transcription subunit 18	PBS consistent, OS up
THIAR.g014610	-	1.00563	GH10934	PBS consistent, OS up
THIAR.g013237	-	1.00564	Cellular tumor antigen p53	PBS consistent, OS up
THIAR.g016000	-	1.00602	Uncharacterized protein (Fragment)	PBS consistent, OS up
THIAR.g003461	-	1.00626	Werner syndrome ATP-dependent helicase	PBS consistent, OS up
THIAR.g004041	-	1.00754	RNA-binding protein 7	PBS consistent, OS up
THIAR.g004087	-	1.00793	Uncharacterized protein (Fragment)	PBS consistent, OS up
THIAR.g000994	-	1.00839	Replication protein A 70 kDa DNA-binding subunit	PBS consistent, OS up
THIAR.g000918	-	1.00925	RNA-binding protein 28	PBS consistent, OS up
THIAR.g018324	-	1.01501	SPRY domain-containing protein 7	PBS consistent, OS up
THIAR.g007089	-	1.01621	Ganglioside-induced differentiation-associated protein 1	PBS consistent, OS up
THIAR.g012529	-	1.01714	Nucleolar protein 10	PBS consistent, OS up
THIAR.g011241	-	1.01788	Methylated-DNA--protein-cysteine methyltransferase	PBS consistent, OS up
THIAR.g003782	-	1.01835	Phytanoyl-CoA dioxygenase domain-containing protein 1	PBS consistent, OS up
THIAR.g012703	-	1.0186	Protein slowmo	PBS consistent, OS up
THIAR.g006228	-	1.01904	Valacyclovir hydrolase	PBS consistent, OS up
THIAR.g013058	-	1.0205	Transcription factor Adf-1 (Fragment)	PBS consistent, OS up
THIAR.g008392	-	1.02115	Zinc finger protein 676	PBS consistent, OS up
THIAR.g007171	-	1.02189	Multidrug resistance-associated protein 1	PBS consistent, OS up
THIAR.g020448	-	1.02294	BAG family molecular chaperone regulator 2	PBS consistent, OS up
THIAR.g008425	-	1.02354	Glycerol-3-phosphate dehydrogenase [NAD(+)], cytoplasmic	PBS consistent, OS up
THIAR.g016615	-	1.02522	E3 ubiquitin-protein ligase UBR4	PBS consistent, OS up
THIAR.g017106	-	1.0267	Probable isoaspartyl peptidase/L-asparaginase CG7860	PBS consistent, OS up
THIAR.g017944	-	1.02759	Glucose-induced degradation protein 4 homolog	PBS consistent, OS up
THIAR.g013039	-	1.02852	Protein lethal(2) giant larvae	PBS consistent, OS up
THIAR.g011613	-	1.0289	Bifunctional coenzyme A synthase	PBS consistent, OS up
THIAR.g013885	-	1.02896	Diphthamide biosynthesis protein 7	PBS consistent, OS up
THIAR.g004408	-	1.02916	WASH complex subunit CCDC53	PBS consistent, OS up
THIAR.g009373	-	1.02932	Cytochrome P450 9e2	PBS consistent, OS up
THIAR.g010312	-	1.02936	PWWP domain-containing protein 2A	PBS consistent, OS up
THIAR.g006492	-	1.03037	Cystathionine beta-synthase	PBS consistent, OS up
THIAR.g017548	-	1.03084	2-oxo-4-hydroxy-4-carboxy-5-ureidoimidazoline decarboxylase	PBS consistent, OS up
THIAR.g016213	-	1.03154	WD repeat-containing protein 44	PBS consistent, OS up
THIAR.g002599	-	1.03311	Programmed cell death protein 4	PBS consistent, OS up
THIAR.g017835	-	1.03383	Alcohol dehydrogenase [NADP(+)] A	PBS consistent, OS up
THIAR.g019540	-	1.03387	Multiple epidermal growth factor-like domains protein 11	PBS consistent, OS up
THIAR.g008654	-	1.03388	Syntaxin-6	PBS consistent, OS up
THIAR.g000497	-	1.03466	Mannan-binding lectin serine protease 2	PBS consistent, OS up
THIAR.g009372	-	1.03489	Cytochrome P450 9e2	PBS consistent, OS up
THIAR.g018249	-	1.0353	Matrix metalloproteinase-24	PBS consistent, OS up
THIAR.g003181	-	1.03555	DNA-directed RNA polymerases I, II, and III subunit RPABC4	PBS consistent, OS up
THIAR.g002523	-	1.0365	Protein DDI1 homolog 2	PBS consistent, OS up
THIAR.g008773	-	1.0372	Prosaposin	PBS consistent, OS up
THIAR.g005663	-	1.0384	Facilitated trehalose transporter Tret1	PBS consistent, OS up
THIAR.g006315	-	1.0385	Putative gamma-glutamylcyclotransferase CG2811	PBS consistent, OS up
THIAR.g017902	-	1.03861	Allatostatin-A receptor	PBS consistent, OS up
THIAR.g001648	-	1.04094	Enteropeptidase	PBS consistent, OS up
THIAR.g008421	-	1.04192	Probable cytochrome P450 6a14	PBS consistent, OS up
THIAR.g013124	-	1.0433	Zinc finger protein 180	PBS consistent, OS up
THIAR.g012134	-	1.04438	Glycosyltransferase 25 family member	PBS consistent, OS up
THIAR.g009461	-	1.04575	Cuticle protein 6	PBS consistent, OS up
THIAR.g020087	-	1.04781	Iron/zinc purple acid phosphatase-like protein	PBS consistent, OS up
THIAR.g013372	-	1.04947	Lipid storage droplets surface-binding protein 2	PBS consistent, OS up
THIAR.g020427	-	1.05237	Exosome complex component RRP46	PBS consistent, OS up
THIAR.g004684	-	1.0526	Dihydrofolate reductase	PBS consistent, OS up
THIAR.g002344	-	1.0534	Hippocampus abundant transcript 1 protein	PBS consistent, OS up
THIAR.g004931	-	1.05398	Mothers against decapentaplegic homolog 3	PBS consistent, OS up
THIAR.g013143	-	1.05526	Uncharacterized protein	PBS consistent, OS up
THIAR.g010542	-	1.0557	Serine/threonine-protein kinase rio2 (Rio kinase 2)	PBS consistent, OS up
THIAR.g017383	-	1.05636	Actin-binding protein anillin	PBS consistent, OS up
THIAR.g017255	-	1.05666	NADH-ubiquinone oxidoreductase chain 4L	PBS consistent, OS up
THIAR.g018037	-	1.0575	Glucose-6-phosphatase	PBS consistent, OS up
THIAR.g009237	-	1.05938	GILT-like protein C02D5.2	PBS consistent, OS up
THIAR.g005055	-	1.06106	Delta(3,5)-Delta(2,4)-dienoyl-CoA isomerase, mitochondrial	PBS consistent, OS up
THIAR.g008258	-	1.06216	Zinc finger protein OZF	PBS consistent, OS up
THIAR.g015726	-	1.06251	Septin-4	PBS consistent, OS up
THIAR.g015893	-	1.06303	Synaptosomal-associated protein 25	PBS consistent, OS up
THIAR.g009072	-	1.06564	Sugar transporter ERD6-like 6	PBS consistent, OS up
THIAR.g012664	-	1.06808	Uncharacterized protein (Fragment)	PBS consistent, OS up
THIAR.g003011	-	1.06995	Headcase protein	PBS consistent, OS up
THIAR.g002830	-	1.06998	Galactokinase	PBS consistent, OS up
THIAR.g018937	-	1.07042	Putative uncharacterized protein	PBS consistent, OS up
THIAR.g006223	-	1.07089	Juvenile hormone-inducible protein	PBS consistent, OS up
THIAR.g005694	-	1.07235	Putative uncharacterized protein	PBS consistent, OS up
THIAR.g002994	-	1.07565	UPF0547 protein C16orf87 homolog	PBS consistent, OS up
THIAR.g011726	-	1.0757	#N/A	PBS consistent, OS up
THIAR.g004792	-	1.07579	Indole-3-acetaldehyde oxidase	PBS consistent, OS up
THIAR.g003835	-	1.07639	Malectin	PBS consistent, OS up
THIAR.g005557	-	1.07644	Lipase member I	PBS consistent, OS up
THIAR.g003079	-	1.07781	EH domain-binding protein 1	PBS consistent, OS up
THIAR.g018561	-	1.0791	Ubiquitin carboxyl-terminal hydrolase 10	PBS consistent, OS up
THIAR.g002293	-	1.07929	Glucose-6-phosphate isomerase	PBS consistent, OS up
THIAR.g008405	-	1.08174	Putative cuticle protein	PBS consistent, OS up
THIAR.g008596	-	1.08353	GH12012	PBS consistent, OS up
THIAR.g016012	-	1.08824	Putative salivary cysteine-rich peptide	PBS consistent, OS up
THIAR.g015670	-	1.08952	Cytochrome P450 4c3	PBS consistent, OS up
THIAR.g010610	-	1.09009	Innexin inx7	PBS consistent, OS up
THIAR.g017389	-	1.09187	Probable cytochrome P450 6a14	PBS consistent, OS up
THIAR.g016499	-	1.09254	Serine protease snake	PBS consistent, OS up
THIAR.g001979	-	1.09284	Uncharacterized protein C05D11.1	PBS consistent, OS up
THIAR.g006183	-	1.09342	Protein lethal(2)essential for life	PBS consistent, OS up
THIAR.g005157	-	1.09427	Hemolymph lipopolysaccharide-binding protein	PBS consistent, OS up
THIAR.g014680	-	1.0946	Glycogen debranching enzyme	PBS consistent, OS up
THIAR.g011755	-	1.09495	DNA repair protein RAD50	PBS consistent, OS up
THIAR.g012901	-	1.09531	Nuclear autoantigenic sperm protein	PBS consistent, OS up
THIAR.g019953	-	1.09657	Cytochrome P450 9e2	PBS consistent, OS up
THIAR.g008512	-	1.09926	Glutathione S-transferase 1	PBS consistent, OS up
THIAR.g005312	-	1.09938	Deoxyribonuclease-2-alpha	PBS consistent, OS up
THIAR.g006089	-	1.10057	Calumenin-B	PBS consistent, OS up
THIAR.g011574	-	1.10131	Aminopeptidase N	PBS consistent, OS up
THIAR.g008339	-	1.10136	StAR-related lipid transfer protein 3 (Fragment)	PBS consistent, OS up
THIAR.g007917	-	1.10329	Werner syndrome ATP-dependent helicase	PBS consistent, OS up
THIAR.g001205	-	1.10382	Ribosome biogenesis regulatory protein homolog	PBS consistent, OS up
THIAR.g014585	-	1.10422	Protein similar	PBS consistent, OS up
THIAR.g011660	-	1.10426	Fructose-bisphosphate aldolase	PBS consistent, OS up
THIAR.g001587	-	1.10458	A disintegrin and metalloproteinase with thrombospondin motifs 1	PBS consistent, OS up
THIAR.g014114	-	1.10472	H/ACA ribonucleoprotein complex subunit 3	PBS consistent, OS up
THIAR.g007087	-	1.107	Dipeptidase 1	PBS consistent, OS up
THIAR.g019444	-	1.10727	Protein BCCIP homolog	PBS consistent, OS up
THIAR.g005320	-	1.1074	Nuclear pore complex protein Nup88	PBS consistent, OS up
THIAR.g019466	-	1.10772	Protein lifeguard 1	PBS consistent, OS up
THIAR.g013886	-	1.10998	Cyclin-dependent kinase 2-associated protein 2	PBS consistent, OS up
THIAR.g018336	-	1.11025	Prostaglandin reductase 1	PBS consistent, OS up
THIAR.g007071	-	1.11037	Poly [ADP-ribose] polymerase	PBS consistent, OS up
THIAR.g012133	-	1.11123	Abhydrolase domain-containing protein 16A	PBS consistent, OS up
THIAR.g014179	-	1.11133	Sarcosine dehydrogenase, mitochondrial	PBS consistent, OS up
THIAR.g001026	-	1.11145	Hemolymph lipopolysaccharide-binding protein	PBS consistent, OS up
THIAR.g003263	-	1.11207	Replication protein A 32 kDa subunit	PBS consistent, OS up
THIAR.g015783	-	1.11225	Metabotropic glutamate receptor 3	PBS consistent, OS up
THIAR.g015961	-	1.11254	Uncharacterized protein	PBS consistent, OS up
THIAR.g003208	-	1.11259	Peptidoglycan-recognition protein LB	PBS consistent, OS up
THIAR.g000135	-	1.11336	Peroxiredoxin-4	PBS consistent, OS up
THIAR.g017134	-	1.1148	Protein FAM210B	PBS consistent, OS up
THIAR.g005724	-	1.11618	Arylphorin subunit alpha	PBS consistent, OS up
THIAR.g011204	-	1.11668	Putative uncharacterized protein	PBS consistent, OS up
THIAR.g019593	-	1.11754	Carboxypeptidase B	PBS consistent, OS up
THIAR.g020038	-	1.11956	Protein bric-a-brac 2	PBS consistent, OS up
THIAR.g004220	-	1.11995	DNA repair protein complementing XP-C cells homolog	PBS consistent, OS up
THIAR.g020177	-	1.12006	Arylsulfatase I	PBS consistent, OS up
THIAR.g003746	-	1.12154	Probable nucleolar GTP-binding protein 1	PBS consistent, OS up
THIAR.g020388	-	1.12185	G-protein coupled receptor Mth2	PBS consistent, OS up
THIAR.g001750	-	1.12289	Chromatin assembly factor 1 subunit A	PBS consistent, OS up
THIAR.g010467	-	1.12404	Alkylglycerol monooxygenase	PBS consistent, OS up
THIAR.g001178	-	1.12469	Probable methylthioribulose-1-phosphate dehydratase	PBS consistent, OS up
THIAR.g010274	-	1.12485	UPF0554 protein C2orf43 homolog	PBS consistent, OS up
THIAR.g008824	-	1.12571	Zinc finger protein 346	PBS consistent, OS up
THIAR.g001437	-	1.12738	2-hydroxyacyl-CoA lyase 1	PBS consistent, OS up
THIAR.g019573	-	1.12745	Gamma-glutamyl hydrolase A	PBS consistent, OS up
THIAR.g010875	-	1.1276	Uncharacterized protein (Fragment)	PBS consistent, OS up
THIAR.g005120	-	1.12762	tRNA-specific adenosine deaminase 2	PBS consistent, OS up
THIAR.g014428	-	1.12808	Fanconi anemia group I protein	PBS consistent, OS up
THIAR.g018984	-	1.13004	#N/A	PBS consistent, OS up
THIAR.g020081	-	1.13017	Uncharacterized protein	PBS consistent, OS up
THIAR.g008779	-	1.1314	Uncharacterized protein (Fragment)	PBS consistent, OS up
THIAR.g012456	-	1.13535	Zinc finger protein 830	PBS consistent, OS up
THIAR.g013888	-	1.13568	B9 domain-containing protein 1	PBS consistent, OS up
THIAR.g011587	-	1.13696	Phytanoyl-CoA dioxygenase domain-containing protein 1	PBS consistent, OS up
THIAR.g019105	-	1.13723	Inositol 1,4,5-trisphosphate receptor	PBS consistent, OS up
THIAR.g016710	-	1.13752	Putative conserved plasma membrane protein	PBS consistent, OS up
THIAR.g011177	-	1.13985	Interference hedgehog	PBS consistent, OS up
THIAR.g012861	-	1.14151	Putative uncharacterized protein	PBS consistent, OS up
THIAR.g018987	-	1.14179	Chromobox protein homolog 3	PBS consistent, OS up
THIAR.g001728	-	1.14305	Uncharacterized protein (Fragment)	PBS consistent, OS up
THIAR.g010819	-	1.14427	Ribonucleoside-diphosphate reductase subunit M2	PBS consistent, OS up
THIAR.g014898	-	1.14481	Serine/threonine-protein kinase NIM1	PBS consistent, OS up
THIAR.g014668	-	1.14847	Spinster (Fragment)	PBS consistent, OS up
THIAR.g011183	-	1.14975	Sialomucin core protein 24	PBS consistent, OS up
THIAR.g007000	-	1.14988	Neurotactin	PBS consistent, OS up
THIAR.g004452	-	1.15349	Extracellular serine/threonine protein kinase FAM20C	PBS consistent, OS up
THIAR.g014968	-	1.15426	Tectonin beta-propeller repeat-containing protein	PBS consistent, OS up
THIAR.g005192	-	1.15828	Protein FAM46C	PBS consistent, OS up
THIAR.g013217	-	1.15948	Aldehyde dehydrogenase, mitochondrial	PBS consistent, OS up
THIAR.g012403	-	1.16421	Uncharacterized protein	PBS consistent, OS up
THIAR.g002312	-	1.16539	Polyadenylate-binding protein 2	PBS consistent, OS up
THIAR.g001527	-	1.16595	Protein twisted gastrulation	PBS consistent, OS up
THIAR.g002557	-	1.16646	Dihydropyrimidine dehydrogenase [NADP(+)]	PBS consistent, OS up
THIAR.g017847	-	1.16655	Delta(24)-sterol reductase	PBS consistent, OS up
THIAR.g011491	-	1.16917	Carcinoembryonic antigen-related cell adhesion molecule 6 (Fragment)	PBS consistent, OS up
THIAR.g019643	-	1.17022	Kynurenine 3-monooxygenase	PBS consistent, OS up
THIAR.g012492	-	1.17164	Uncharacterized family 31 glucosidase KIAA1161	PBS consistent, OS up
THIAR.g007405	-	1.1723	#N/A	PBS consistent, OS up
THIAR.g004978	-	1.17343	#N/A	PBS consistent, OS up
THIAR.g013373	-	1.17349	Lipid storage droplets surface-binding protein 2	PBS consistent, OS up
THIAR.g015282	-	1.1737	Acyl-CoA desaturase 1	PBS consistent, OS up
THIAR.g014962	-	1.1738	Transmembrane protein 230	PBS consistent, OS up
THIAR.g009554	-	1.17383	Sucrose-6-phosphate hydrolase	PBS consistent, OS up
THIAR.g020194	-	1.17416	Ribonuclease H2 subunit A	PBS consistent, OS up
THIAR.g016432	-	1.17481	RNA-binding protein 34 (Fragment)	PBS consistent, OS up
THIAR.g015106	-	1.17646	Glutathione S-transferase	PBS consistent, OS up
THIAR.g017105	-	1.17655	Scavenger receptor class B member 1	PBS consistent, OS up
THIAR.g012884	-	1.17676	4-coumarate--CoA ligase 2	PBS consistent, OS up
THIAR.g018675	-	1.17822	Caspase-8	PBS consistent, OS up
THIAR.g019378	-	1.17873	Ubiquitin-like protein 4A	PBS consistent, OS up
THIAR.g006358	-	1.17965	Uncharacterized protein (Fragment)	PBS consistent, OS up
THIAR.g005943	-	1.18062	Plasma kallikrein	PBS consistent, OS up
THIAR.g000036	-	1.18085	Chemosensory protein	PBS consistent, OS up
THIAR.g009963	-	1.18338	Glutathione S-transferase 2	PBS consistent, OS up
THIAR.g003624	-	1.1838	UDP-glucuronosyltransferase 2B16 (Fragment)	PBS consistent, OS up
THIAR.g014401	-	1.18746	DNA mismatch repair protein Msh2	PBS consistent, OS up
THIAR.g013457	-	1.18805	Dystrophin (Fragment)	PBS consistent, OS up
THIAR.g011102	-	1.19198	Protein arginine N-methyltransferase 8	PBS consistent, OS up
THIAR.g008430	-	1.1921	F-box only protein 6	PBS consistent, OS up
THIAR.g018050	-	1.19296	Uncharacterized protein	PBS consistent, OS up
THIAR.g002026	-	1.19405	ATP-binding cassette sub-family G member 1	PBS consistent, OS up
THIAR.g001297	-	1.19436	SHC SH2 domain-binding protein 1 homolog B	PBS consistent, OS up
THIAR.g020061	-	1.19528	Putative uncharacterized protein	PBS consistent, OS up
THIAR.g016180	-	1.19729	Fungal protease inhibitor-1	PBS consistent, OS up
THIAR.g001247	-	1.19945	TBC1 domain family member 13	PBS consistent, OS up
THIAR.g019545	-	1.19999	snRNA-activating protein complex subunit 3	PBS consistent, OS up
THIAR.g014331	-	1.20012	Cystathionine gamma-lyase	PBS consistent, OS up
THIAR.g005552	-	1.20454	Beta-1,3-galactosyltransferase 1	PBS consistent, OS up
THIAR.g000449	-	1.20709	#N/A	PBS consistent, OS up
THIAR.g000103	-	1.20759	1,4-alpha-glucan-branching enzyme	PBS consistent, OS up
THIAR.g005124	-	1.20773	FK506-binding protein 59	PBS consistent, OS up
THIAR.g007557	-	1.20831	Cytochrome P450 6k1	PBS consistent, OS up
THIAR.g016799	-	1.20846	Arginine kinase	PBS consistent, OS up
THIAR.g004898	-	1.21045	Peptidoglycan-recognition protein 1	PBS consistent, OS up
THIAR.g012769	-	1.2108	Uncharacterized protein (Fragment)	PBS consistent, OS up
THIAR.g008736	-	1.21085	#N/A	PBS consistent, OS up
THIAR.g013612	-	1.21162	Aprataxin and PNK-like factor	PBS consistent, OS up
THIAR.g000072	-	1.21217	Polyubiquitin-C	PBS consistent, OS up
THIAR.g014281	-	1.21287	Retinol dehydrogenase 11	PBS consistent, OS up
THIAR.g010874	-	1.21332	Glutathione S-transferase omega-1	PBS consistent, OS up
THIAR.g009181	-	1.21438	Apyrase	PBS consistent, OS up
THIAR.g016260	-	1.21442	Uncharacterized protein (Fragment)	PBS consistent, OS up
THIAR.g008435	-	1.21576	Serine protease snake	PBS consistent, OS up
THIAR.g000336	-	1.21583	Usher syndrome type-1G protein	PBS consistent, OS up
THIAR.g018624	-	1.21679	Facilitated trehalose transporter Tret1	PBS consistent, OS up
THIAR.g014667	-	1.21881	LDLR chaperone boca	PBS consistent, OS up
THIAR.g008832	-	1.21924	Probable tRNA N6-adenosine threonylcarbamoyltransferase	PBS consistent, OS up
THIAR.g018434	-	1.21999	Uncharacterized protein	PBS consistent, OS up
THIAR.g001187	-	1.22	Protein hu-li tai shao	PBS consistent, OS up
THIAR.g013253	-	1.22128	E3 ubiquitin-protein ligase RNF38	PBS consistent, OS up
THIAR.g019624	-	1.22223	Fasciclin-1	PBS consistent, OS up
THIAR.g008401	-	1.2236	Cuticle protein CP14.6	PBS consistent, OS up
THIAR.g006268	-	1.22509	Monocarboxylate transporter 12	PBS consistent, OS up
THIAR.g010989	-	1.23006	Tyrosine-protein phosphatase Lar	PBS consistent, OS up
THIAR.g007255	-	1.23173	Proactivator polypeptide-like 1	PBS consistent, OS up
THIAR.g015759	-	1.23355	#N/A	PBS consistent, OS up
THIAR.g019099	-	1.23539	Protein CNPPD1	PBS consistent, OS up
THIAR.g010995	-	1.23711	Immune-related Hdd13	PBS consistent, OS up
THIAR.g012554	-	1.23731	Exonuclease 3'-5' domain-containing protein 1	PBS consistent, OS up
THIAR.g014270	-	1.23794	Putative uncharacterized protein	PBS consistent, OS up
THIAR.g002719	-	1.23795	E3 ubiquitin-protein ligase siah2	PBS consistent, OS up
THIAR.g012576	-	1.24133	Hemolymph lipopolysaccharide-binding protein	PBS consistent, OS up
THIAR.g011229	-	1.2422	Xaa-Pro aminopeptidase 1	PBS consistent, OS up
THIAR.g000413	-	1.24286	Chaoptin (Fragment)	PBS consistent, OS up
THIAR.g014763	-	1.24331	Protein lifeguard 1	PBS consistent, OS up
THIAR.g010115	-	1.24722	Putative uncharacterized protein	PBS consistent, OS up
THIAR.g012445	-	1.24857	Putative glycerol-3-phosphate acyltransferase	PBS consistent, OS up
THIAR.g010094	-	1.25368	Serine protease easter	PBS consistent, OS up
THIAR.g002730	-	1.25454	#N/A	PBS consistent, OS up
THIAR.g009841	-	1.25542	Uncharacterized family 31 glucosidase KIAA1161	PBS consistent, OS up
THIAR.g012391	-	1.25724	#N/A	PBS consistent, OS up
THIAR.g005418	-	1.25962	Longitudinals lacking protein, isoform G	PBS consistent, OS up
THIAR.g013319	-	1.25966	4-nitrophenylphosphatase	PBS consistent, OS up
THIAR.g006988	-	1.26074	#N/A	PBS consistent, OS up
THIAR.g014819	-	1.26198	Putative uncharacterized zinc finger protein 814	PBS consistent, OS up
THIAR.g018299	-	1.26261	Uncharacterized protein	PBS consistent, OS up
THIAR.g004631	-	1.26275	Apoptosis 2 inhibitor	PBS consistent, OS up
THIAR.g015940	-	1.26798	Meckel syndrome type 1 protein	PBS consistent, OS up
THIAR.g009816	-	1.26823	Putative fatty acyl-CoA reductase CG5065	PBS consistent, OS up
THIAR.g001343	-	1.26847	5-hydroxytryptamine receptor	PBS consistent, OS up
THIAR.g008081	-	1.2711	#N/A	PBS consistent, OS up
THIAR.g020565	-	1.27127	Flavin reductase (NADPH)	PBS consistent, OS up
THIAR.g015601	-	1.27334	ATPase family AAA domain-containing protein 1-A	PBS consistent, OS up
THIAR.g010664	-	1.27399	Protein mesh	PBS consistent, OS up
THIAR.g004115	-	1.27511	#N/A	PBS consistent, OS up
THIAR.g019107	-	1.2759	Protein regulator of cytokinesis 1	PBS consistent, OS up
THIAR.g017951	-	1.27702	Venom serine protease Bi-VSP	PBS consistent, OS up
THIAR.g015856	-	1.27707	Phosphatidylinositol 4,5-bisphosphate 5-phosphatase A	PBS consistent, OS up
THIAR.g000234	-	1.27874	Prenylated Rab acceptor protein 1	PBS consistent, OS up
THIAR.g016836	-	1.27908	Zinc finger protein 142	PBS consistent, OS up
THIAR.g001799	-	1.28107	Fanconi anemia group D2 protein	PBS consistent, OS up
THIAR.g000866	-	1.28501	Pickpocket	PBS consistent, OS up
THIAR.g005484	-	1.28579	Importin subunit alpha-1	PBS consistent, OS up
THIAR.g016906	-	1.2863	CTD small phosphatase-like protein 2-A	PBS consistent, OS up
THIAR.g014577	-	1.28895	Prefoldin subunit 1	PBS consistent, OS up
THIAR.g013959	-	1.28911	Protein THEM6	PBS consistent, OS up
THIAR.g018578	-	1.29168	Lambda-crystallin homolog	PBS consistent, OS up
THIAR.g013690	-	1.29213	Ubiquitin carboxyl-terminal hydrolase 10-B	PBS consistent, OS up
THIAR.g001356	-	1.29637	Microspherule protein 1	PBS consistent, OS up
THIAR.g018521	-	1.29639	Diamine acetyltransferase 2	PBS consistent, OS up
THIAR.g010880	-	1.29647	Uncharacterized protein	PBS consistent, OS up
THIAR.g016706	-	1.30112	TBC1 domain family member 8B	PBS consistent, OS up
THIAR.g012077	-	1.30123	DNA polymerase epsilon subunit 4	PBS consistent, OS up
THIAR.g009565	-	1.30237	Replication factor C subunit 1	PBS consistent, OS up
THIAR.g006501	-	1.30255	Probable nucleolar GTP-binding protein 1	PBS consistent, OS up
THIAR.g009251	-	1.30303	C1 family cathepsin B17	PBS consistent, OS up
THIAR.g018817	-	1.30346	#N/A	PBS consistent, OS up
THIAR.g003227	-	1.30435	Putative inorganic phosphate cotransporter	PBS consistent, OS up
THIAR.g017612	-	1.30444	Nidogen-1	PBS consistent, OS up
THIAR.g014671	-	1.30518	Non-structural maintenance of chromosomes element 1 homolog	PBS consistent, OS up
THIAR.g004194	-	1.3061	Serine protease easter	PBS consistent, OS up
THIAR.g016796	-	1.30628	Prostaglandin reductase 1	PBS consistent, OS up
THIAR.g020222	-	1.30683	Protein Star	PBS consistent, OS up
THIAR.g001919	-	1.30843	Carbonyl reductase [NADPH] 3	PBS consistent, OS up
THIAR.g001284	-	1.30978	Serpin B8	PBS consistent, OS up
THIAR.g019194	-	1.31014	Sphingomyelin phosphodiesterase	PBS consistent, OS up
THIAR.g004854	-	1.31084	Uncharacterized protein B0303.7	PBS consistent, OS up
THIAR.g007734	-	1.31339	Acyl-CoA Delta(11) desaturase	PBS consistent, OS up
THIAR.g009860	-	1.31347	Serine proteinase stubble	PBS consistent, OS up
THIAR.g007161	-	1.31401	Tolloid-like protein 1	PBS consistent, OS up
THIAR.g009878	-	1.31432	Peroxiredoxin-6	PBS consistent, OS up
THIAR.g015008	-	1.31445	Low-density lipoprotein receptor-related protein 1	PBS consistent, OS up
THIAR.g007116	-	1.31742	Melanotransferrin	PBS consistent, OS up
THIAR.g001375	-	1.32023	Protein slender lobes (Fragment)	PBS consistent, OS up
THIAR.g005257	-	1.32238	Probable splicing factor 3B subunit 5	PBS consistent, OS up
THIAR.g006387	-	1.32351	Fructose-1,6-bisphosphatase 1	PBS consistent, OS up
THIAR.g001016	-	1.32611	Apoptosis-inducing factor 3	PBS consistent, OS up
THIAR.g006214	-	1.32925	Structure-specific endonuclease subunit SLX1 homolog	PBS consistent, OS up
THIAR.g004954	-	1.33019	#N/A	PBS consistent, OS up
THIAR.g018876	-	1.33024	#N/A	PBS consistent, OS up
THIAR.g002925	-	1.33435	GH17191	PBS consistent, OS up
THIAR.g007861	-	1.33506	Lysozyme	PBS consistent, OS up
THIAR.g012418	-	1.33767	Uncharacterized protein (Fragment)	PBS consistent, OS up
THIAR.g006008	-	1.3379	D-aspartate oxidase	PBS consistent, OS up
THIAR.g014608	-	1.33852	Splicing factor 3A subunit 1	PBS consistent, OS up
THIAR.g006945	-	1.33942	Vanin-like protein 2	PBS consistent, OS up
THIAR.g012732	-	1.33944	Alpha-amylase 4N	PBS consistent, OS up
THIAR.g001863	-	1.34018	Uncharacterized protein	PBS consistent, OS up
THIAR.g003914	-	1.34146	#N/A	PBS consistent, OS up
THIAR.g013234	-	1.34152	Xanthine dehydrogenase	PBS consistent, OS up
THIAR.g003604	-	1.34286	Phosphatidylinositol 5-phosphate 4-kinase type-2 alpha	PBS consistent, OS up
THIAR.g006274	-	1.34353	#N/A	PBS consistent, OS up
THIAR.g017793	-	1.34376	Uncharacterized protein (Fragment)	PBS consistent, OS up
THIAR.g019905	-	1.34668	Endothelin-converting enzyme 2	PBS consistent, OS up
THIAR.g002746	-	1.34824	von Willebrand factor D and EGF domain-containing protein	PBS consistent, OS up
THIAR.g019248	-	1.34855	Putative uncharacterized protein (Fragment)	PBS consistent, OS up
THIAR.g007335	-	1.34985	Replication factor C subunit 1	PBS consistent, OS up
THIAR.g018003	-	1.35056	Uncharacterized protein (Fragment)	PBS consistent, OS up
THIAR.g014607	-	1.35134	Xylulose kinase	PBS consistent, OS up
THIAR.g016252	-	1.3548	S-antigen protein	PBS consistent, OS up
THIAR.g010670	-	1.3561	Nucleolar and coiled-body phosphoprotein 1	PBS consistent, OS up
THIAR.g010069	-	1.35671	#N/A	PBS consistent, OS up
THIAR.g004397	-	1.35796	Peptidylglycine alpha-hydroxylating monooxygenase	PBS consistent, OS up
THIAR.g000345	-	1.35863	Facilitated trehalose transporter Tret1	PBS consistent, OS up
THIAR.g012771	-	1.35888	Protein lifeguard 1	PBS consistent, OS up
THIAR.g017591	-	1.35946	Serine protease easter	PBS consistent, OS up
THIAR.g015467	-	1.3605	Phosphatidylinositol-glycan biosynthesis class X protein	PBS consistent, OS up
THIAR.g020118	-	1.36248	Carbonic anhydrase 2	PBS consistent, OS up
THIAR.g014447	-	1.36279	Putative alpha-L-fucosidase	PBS consistent, OS up
THIAR.g001522	-	1.36279	Serine/threonine-protein kinase	PBS consistent, OS up
THIAR.g007785	-	1.36285	Integrator complex subunit 9	PBS consistent, OS up
THIAR.g018154	-	1.36387	Pyruvate dehydrogenase E1 component subunit beta, mitochondrial	PBS consistent, OS up
THIAR.g009086	-	1.36547	Long-chain fatty acid transport protein 1	PBS consistent, OS up
THIAR.g008050	-	1.36619	Rab11 family-interacting protein 4	PBS consistent, OS up
THIAR.g005589	-	1.36693	Programmed cell death protein 5	PBS consistent, OS up
THIAR.g020328	-	1.36771	Protein peanut	PBS consistent, OS up
THIAR.g004132	-	1.36929	Histone H2A	PBS consistent, OS up
THIAR.g017012	-	1.37019	Serine protease easter	PBS consistent, OS up
THIAR.g020119	-	1.37063	#N/A	PBS consistent, OS up
THIAR.g005524	-	1.37553	Histone-lysine N-methyltransferase 2D	PBS consistent, OS up
THIAR.g002748	-	1.3758	Putative uncharacterized protein	PBS consistent, OS up
THIAR.g017140	-	1.37717	Probable multidrug resistance-associated protein lethal(2)03659	PBS consistent, OS up
THIAR.g013308	-	1.37873	Cytochrome P450 9e2	PBS consistent, OS up
THIAR.g015546	-	1.37915	Lambda-crystallin homolog	PBS consistent, OS up
THIAR.g009705	-	1.38178	Ubiquitin-conjugating enzyme E2 T	PBS consistent, OS up
THIAR.g010371	-	1.38942	2,3-bisphosphoglycerate-dependent phosphoglycerate mutase	PBS consistent, OS up
THIAR.g008012	-	1.39128	Low-density lipoprotein receptor-related protein 1	PBS consistent, OS up
THIAR.g008194	-	1.3922	Ejaculatory bulb-specific protein 3	PBS consistent, OS up
THIAR.g007131	-	1.39274	Putative uncharacterized protein	PBS consistent, OS up
THIAR.g001589	-	1.39775	S-syntaxin	PBS consistent, OS up
THIAR.g013934	-	1.39944	Diuretic hormone receptor	PBS consistent, OS up
THIAR.g016317	-	1.40112	Uncharacterized protein	PBS consistent, OS up
THIAR.g004321	-	1.40123	#N/A	PBS consistent, OS up
THIAR.g017173	-	1.40788	Fatty acid transport protein 4	PBS consistent, OS up
THIAR.g000022	-	1.41179	#N/A	PBS consistent, OS up
THIAR.g002677	-	1.41299	Uncharacterized protein (Fragment)	PBS consistent, OS up
THIAR.g004731	-	1.4136	Uncharacterized protein C05D11.1	PBS consistent, OS up
THIAR.g006282	-	1.41597	Zinc transporter ZIP13 homolog	PBS consistent, OS up
THIAR.g007997	-	1.41787	Tudor domain-containing protein 1	PBS consistent, OS up
THIAR.g015551	-	1.42042	#N/A	PBS consistent, OS up
THIAR.g006180	-	1.42128	Ceramide synthase 6	PBS consistent, OS up
THIAR.g018951	-	1.42296	Protein yellow	PBS consistent, OS up
THIAR.g019783	-	1.42306	Juvenile hormone-inducible protein	PBS consistent, OS up
THIAR.g014773	-	1.42431	Cytochrome P450 6B7	PBS consistent, OS up
THIAR.g014941	-	1.42449	Serine protease easter	PBS consistent, OS up
THIAR.g018146	-	1.42529	Neuroglian	PBS consistent, OS up
THIAR.g018137	-	1.42571	Putative uncharacterized protein	PBS consistent, OS up
THIAR.g006134	-	1.42685	Putative fatty acyl-CoA reductase CG5065	PBS consistent, OS up
THIAR.g007381	-	1.43075	2-hydroxyacyl-CoA lyase 1	PBS consistent, OS up
THIAR.g011334	-	1.43128	Multivesicular body subunit 12B	PBS consistent, OS up
THIAR.g006926	-	1.43197	Aldo-keto reductase AKR2E4	PBS consistent, OS up
THIAR.g016202	-	1.43479	E3 ubiquitin-protein ligase RNF220	PBS consistent, OS up
THIAR.g016580	-	1.43703	Vanin-like protein 1	PBS consistent, OS up
THIAR.g010603	-	1.43976	Takeout	PBS consistent, OS up
THIAR.g019708	-	1.44006	Histone H2A	PBS consistent, OS up
THIAR.g017278	-	1.44031	Protein croquemort	PBS consistent, OS up
THIAR.g007079	-	1.44305	Lysosomal alpha-mannosidase	PBS consistent, OS up
THIAR.g014437	-	1.46039	Histone deacetylase 8	PBS consistent, OS up
THIAR.g017476	-	1.46552	Protein croquemort	PBS consistent, OS up
THIAR.g018993	-	1.46693	ATP-binding cassette sub-family G member 4	PBS consistent, OS up
THIAR.g014843	-	1.46961	Plasma alpha-L-fucosidase	PBS consistent, OS up
THIAR.g010088	-	1.47206	Esterase FE4	PBS consistent, OS up
THIAR.g008172	-	1.47264	Ras-related protein Rab-9A	PBS consistent, OS up
THIAR.g009737	-	1.47277	GTP-binding protein 1	PBS consistent, OS up
THIAR.g016270	-	1.47465	Facilitated trehalose transporter Tret1	PBS consistent, OS up
THIAR.g000254	-	1.48039	Methyltransferase-like protein 9	PBS consistent, OS up
THIAR.g003920	-	1.48164	Uncharacterized protein	PBS consistent, OS up
THIAR.g011965	-	1.48454	Anoctamin-2	PBS consistent, OS up
THIAR.g005021	-	1.48638	#N/A	PBS consistent, OS up
THIAR.g018532	-	1.48865	SID1 transmembrane family member 1	PBS consistent, OS up
THIAR.g009781	-	1.4916	Mediator of RNA polymerase II transcription subunit 11	PBS consistent, OS up
THIAR.g018587	-	1.49294	Caspase-1	PBS consistent, OS up
THIAR.g011406	-	1.49358	N-acetyltransferase 9	PBS consistent, OS up
THIAR.g009311	-	1.50221	B-cell CLL/lymphoma 7 protein family member A	PBS consistent, OS up
THIAR.g016183	-	1.50245	Prostatic acid phosphatase	PBS consistent, OS up
THIAR.g013466	-	1.5035	Diuretic hormone receptor	PBS consistent, OS up
THIAR.g014098	-	1.50389	Uncharacterized protein	PBS consistent, OS up
THIAR.g001962	-	1.50814	Lachesin	PBS consistent, OS up
THIAR.g010246	-	1.50883	Serine protease gd	PBS consistent, OS up
THIAR.g000044	-	1.50892	TNF receptor-associated factor 4	PBS consistent, OS up
THIAR.g012789	-	1.50926	Alpha-(1,3)-fucosyltransferase C	PBS consistent, OS up
THIAR.g014262	-	1.51039	#N/A	PBS consistent, OS up
THIAR.g006114	-	1.51043	Cytochrome P450 4d1	PBS consistent, OS up
THIAR.g012054	-	1.51095	Probable cytochrome P450 6a13	PBS consistent, OS up
THIAR.g016534	-	1.51223	Cation-dependent mannose-6-phosphate receptor	PBS consistent, OS up
THIAR.g010691	-	1.51759	Disintegrin and metalloproteinase domain-containing protein 10	PBS consistent, OS up
THIAR.g011249	-	1.52075	Serine protease snake	PBS consistent, OS up
THIAR.g019113	-	1.52715	Lipid storage droplets surface-binding protein 1	PBS consistent, OS up
THIAR.g011450	-	1.53233	Aldose 1-epimerase	PBS consistent, OS up
THIAR.g008849	-	1.53478	Zinc finger CCCH domain-containing protein 18	PBS consistent, OS up
THIAR.g012976	-	1.53955	Mitochondrial carnitine/acylcarnitine carrier protein CACL	PBS consistent, OS up
THIAR.g000843	-	1.54235	Probable hydroxyacid-oxoacid transhydrogenase, mitochondrial	PBS consistent, OS up
THIAR.g007077	-	1.54756	Multidrug resistance-associated protein 4	PBS consistent, OS up
THIAR.g002263	-	1.54758	Uncharacterized protein (Fragment)	PBS consistent, OS up
THIAR.g012190	-	1.54849	G protein-coupled receptor	PBS consistent, OS up
THIAR.g016859	-	1.55052	Salivary plasminogen activator alpha 1	PBS consistent, OS up
THIAR.g005967	-	1.55303	Prostaglandin reductase 1	PBS consistent, OS up
THIAR.g017082	-	1.55436	Aldo-keto reductase AKR2E4	PBS consistent, OS up
THIAR.g019896	-	1.55447	E3 UFM1-protein ligase 1 homolog	PBS consistent, OS up
THIAR.g016670	-	1.5615	Solute carrier organic anion transporter family member 5A1	PBS consistent, OS up
THIAR.g019582	-	1.56281	Uncharacterized protein (Fragment)	PBS consistent, OS up
THIAR.g006639	-	1.56887	Uncharacterized protein	PBS consistent, OS up
THIAR.g010615	-	1.57092	Uncharacterized protein C05D11.1	PBS consistent, OS up
THIAR.g004962	-	1.57107	I-type lysozyme 2	PBS consistent, OS up
THIAR.g003116	-	1.57253	Ammonium transporter Rh type A	PBS consistent, OS up
THIAR.g000856	-	1.5739	Ras-related protein Rab-32	PBS consistent, OS up
THIAR.g016329	-	1.57466	Ankyrin repeat family A protein 2	PBS consistent, OS up
THIAR.g006247	-	1.57617	Annulin	PBS consistent, OS up
THIAR.g010965	-	1.57624	Protein toll	PBS consistent, OS up
THIAR.g002191	-	1.58761	#N/A	PBS consistent, OS up
THIAR.g010730	-	1.58791	Neuroendocrine protein 7B2	PBS consistent, OS up
THIAR.g013188	-	1.58844	Triosephosphate isomerase	PBS consistent, OS up
THIAR.g012268	-	1.59433	Uncharacterized protein (Fragment)	PBS consistent, OS up
THIAR.g012718	-	1.59467	Outer dense fiber protein 3	PBS consistent, OS up
THIAR.g005294	-	1.59508	Uncharacterized protein	PBS consistent, OS up
THIAR.g001246	-	1.59566	Proton-coupled amino acid transporter 4	PBS consistent, OS up
THIAR.g011972	-	1.59675	UPF0587 protein CG4646	PBS consistent, OS up
THIAR.g016135	-	1.60133	Deoxyuridine 5'-triphosphate nucleotidohydrolase	PBS consistent, OS up
THIAR.g013021	-	1.60687	Proton-coupled folate transporter	PBS consistent, OS up
THIAR.g001416	-	1.60794	Antitrypsin	PBS consistent, OS up
THIAR.g018904	-	1.608	#N/A	PBS consistent, OS up
THIAR.g002786	-	1.60889	Speckle-type POZ protein	PBS consistent, OS up
THIAR.g002817	-	1.61071	Venom acid phosphatase Acph-1	PBS consistent, OS up
THIAR.g020522	-	1.61169	Inter-alpha-trypsin inhibitor heavy chain H4	PBS consistent, OS up
THIAR.g011030	-	1.61196	Cytochrome b5-related protein	PBS consistent, OS up
THIAR.g006283	-	1.612	#N/A	PBS consistent, OS up
THIAR.g001548	-	1.61302	Protein FAM151A	PBS consistent, OS up
THIAR.g016751	-	1.61401	Chymotrypsin-like elastase family member 2A	PBS consistent, OS up
THIAR.g016753	-	1.62151	Gloverin	PBS consistent, OS up
THIAR.g005898	-	1.62609	Plasma kallikrein	PBS consistent, OS up
THIAR.g003597	-	1.62639	Glucose dehydrogenase [FAD, quinone]	PBS consistent, OS up
THIAR.g007799	-	1.63008	Serine protease snake	PBS consistent, OS up
THIAR.g012517	-	1.63017	Probable cytochrome P450 6a14	PBS consistent, OS up
THIAR.g015830	-	1.63078	Serine protease snake	PBS consistent, OS up
THIAR.g004738	-	1.63172	Putative uncharacterized protein	PBS consistent, OS up
THIAR.g010008	-	1.63213	Alcohol dehydrogenase class-3	PBS consistent, OS up
THIAR.g002114	-	1.63661	Neuronal acetylcholine receptor subunit beta-3	PBS consistent, OS up
THIAR.g014147	-	1.63711	#N/A	PBS consistent, OS up
THIAR.g009684	-	1.63873	CG9259 (Fragment)	PBS consistent, OS up
THIAR.g014719	-	1.63894	Adipocyte plasma membrane-associated protein	PBS consistent, OS up
THIAR.g006062	-	1.64407	Synaptic vesicle glycoprotein 2A	PBS consistent, OS up
THIAR.g003870	-	1.64787	Receptor-type tyrosine-protein phosphatase N2	PBS consistent, OS up
THIAR.g005783	-	1.64836	Zinc finger and SCAN domain-containing protein 12	PBS consistent, OS up
THIAR.g005917	-	1.64937	Organic cation/carnitine transporter 7	PBS consistent, OS up
THIAR.g003086	-	1.65285	LYR motif-containing protein 2	PBS consistent, OS up
THIAR.g020044	-	1.65497	Serine protease easter	PBS consistent, OS up
THIAR.g012196	-	1.65721	Aldehyde dehydrogenase X, mitochondrial	PBS consistent, OS up
THIAR.g001218	-	1.6579	Sodium-independent sulfate anion transporter	PBS consistent, OS up
THIAR.g014994	-	1.66186	Guanine deaminase	PBS consistent, OS up
THIAR.g007528	-	1.66187	Alpha-tocopherol transfer protein-like	PBS consistent, OS up
THIAR.g011256	-	1.66435	Esterase FE4	PBS consistent, OS up
THIAR.g016406	-	1.66931	Microspherule protein 1	PBS consistent, OS up
THIAR.g005927	-	1.6707	Protein FAM151A	PBS consistent, OS up
THIAR.g009111	-	1.67145	Nesprin-1	PBS consistent, OS up
THIAR.g012413	-	1.67377	Uncharacterized protein (Fragment)	PBS consistent, OS up
THIAR.g002336	-	1.67505	N-alpha-acetyltransferase 40	PBS consistent, OS up
THIAR.g016874	-	1.67887	#N/A	PBS consistent, OS up
THIAR.g014109	-	1.67943	Uncharacterized protein (Fragment)	PBS consistent, OS up
THIAR.g017657	-	1.6825	Alpha-tocopherol transfer protein	PBS consistent, OS up
THIAR.g005787	-	1.6833	Polyubiquitin	PBS consistent, OS up
THIAR.g011834	-	1.69683	Alkaline phosphatase, tissue-nonspecific isozyme	PBS consistent, OS up
THIAR.g002509	-	1.69928	Single-strand selective monofunctional uracil DNA glycosylase	PBS consistent, OS up
THIAR.g010753	-	1.7013	Ammonium transporter Rh type B	PBS consistent, OS up
THIAR.g001045	-	1.70867	Testican-3	PBS consistent, OS up
THIAR.g003060	-	1.70917	Uncharacterized protein	PBS consistent, OS up
THIAR.g011736	-	1.70937	Delta(24)-sterol reductase	PBS consistent, OS up
THIAR.g003390	-	1.71215	Transmembrane protein 17B	PBS consistent, OS up
THIAR.g018023	-	1.71298	Zinc finger protein GLIS2 homolog	PBS consistent, OS up
THIAR.g014722	-	1.71301	Gonadotropin-releasing hormone II receptor	PBS consistent, OS up
THIAR.g004908	-	1.71388	Uncharacterized protein	PBS consistent, OS up
THIAR.g014714	-	1.71475	Phosphatidylethanolamine-binding protein 4	PBS consistent, OS up
THIAR.g011718	-	1.71663	Sialin	PBS consistent, OS up
THIAR.g008019	-	1.71959	Uncharacterized protein (Fragment)	PBS consistent, OS up
THIAR.g012845	-	1.72048	Hemolymph lipopolysaccharide-binding protein	PBS consistent, OS up
THIAR.g016171	-	1.72664	Sodium-independent sulfate anion transporter	PBS consistent, OS up
THIAR.g002130	-	1.72933	Uncharacterized protein	PBS consistent, OS up
THIAR.g003591	-	1.73735	Protein lunapark-B	PBS consistent, OS up
THIAR.g012356	-	1.73918	Proton-coupled folate transporter	PBS consistent, OS up
THIAR.g011084	-	1.73956	ATP-binding cassette sub-family G member 1	PBS consistent, OS up
THIAR.g003780	-	1.74468	Transferrin	PBS consistent, OS up
THIAR.g007075	-	1.7471	Chymotrypsin-C	PBS consistent, OS up
THIAR.g019954	-	1.74829	Carbonyl reductase [NADPH] 3	PBS consistent, OS up
THIAR.g015834	-	1.75069	Facilitated trehalose transporter Tret1-1	PBS consistent, OS up
THIAR.g003619	-	1.75185	Inducible metalloproteinase inhibitor protein	PBS consistent, OS up
THIAR.g010366	-	1.7558	Uncharacterized protein (Fragment)	PBS consistent, OS up
THIAR.g001085	-	1.75713	Cytochrome P450 6B7	PBS consistent, OS up
THIAR.g002894	-	1.75787	#N/A	PBS consistent, OS up
THIAR.g003620	-	1.75901	Adhesive plaque matrix protein	PBS consistent, OS up
THIAR.g003881	-	1.76061	#N/A	PBS consistent, OS up
THIAR.g012689	-	1.76188	Endothelin-converting enzyme 1	PBS consistent, OS up
THIAR.g012293	-	1.76414	Cytochrome P450 9e2	PBS consistent, OS up
THIAR.g015224	-	1.76526	Uncharacterized protein ART2 (Fragment)	PBS consistent, OS up
THIAR.g010851	-	1.76622	Acetylcholine receptor subunit alpha-type acr-16	PBS consistent, OS up
THIAR.g016938	-	1.76769	ATP-dependent RNA helicase p62	PBS consistent, OS up
THIAR.g020575	-	1.76813	Uncharacterized protein	PBS consistent, OS up
THIAR.g008795	-	1.76822	Stress-activated map kinase-interacting protein 1 (Fragment)	PBS consistent, OS up
THIAR.g000168	-	1.77032	#N/A	PBS consistent, OS up
THIAR.g005318	-	1.77338	Glutathione S-transferase	PBS consistent, OS up
THIAR.g018080	-	1.77357	Plasma kallikrein	PBS consistent, OS up
THIAR.g001916	-	1.77516	E3 ubiquitin-protein ligase RNF180	PBS consistent, OS up
THIAR.g013127	-	1.77761	Protein toll	PBS consistent, OS up
THIAR.g004119	-	1.77831	Macrophage migration inhibitory factor	PBS consistent, OS up
THIAR.g015593	-	1.78228	Endonuclease-reverse transcriptase	PBS consistent, OS up
THIAR.g008124	-	1.78405	Transmembrane protein 68	PBS consistent, OS up
THIAR.g013388	-	1.78765	Tryptase	PBS consistent, OS up
THIAR.g016073	-	1.78829	Glycerol kinase	PBS consistent, OS up
THIAR.g003269	-	1.79127	Uncharacterized protein (Fragment)	PBS consistent, OS up
THIAR.g018215	-	1.79165	Putative uncharacterized protein	PBS consistent, OS up
THIAR.g004959	-	1.79221	Stress-activated map kinase-interacting protein 1	PBS consistent, OS up
THIAR.g012453	-	1.79938	Dystonin	PBS consistent, OS up
THIAR.g012794	-	1.79992	Phosphoserine aminotransferase	PBS consistent, OS up
THIAR.g006855	-	1.80221	Homeobox protein Nkx-2.3	PBS consistent, OS up
THIAR.g007564	-	1.80399	Zinc finger BED domain-containing protein 1	PBS consistent, OS up
THIAR.g000932	-	1.80452	Proton-coupled amino acid transporter 1	PBS consistent, OS up
THIAR.g003265	-	1.81416	Midgut cadherin (Fragment)	PBS consistent, OS up
THIAR.g015794	-	1.81568	Sodium-independent sulfate anion transporter	PBS consistent, OS up
THIAR.g010087	-	1.81837	Esterase FE4	PBS consistent, OS up
THIAR.g002389	-	1.8197	Leucine-rich repeat-containing protein 20	PBS consistent, OS up
THIAR.g007769	-	1.82215	Arrestin domain-containing protein 2	PBS consistent, OS up
THIAR.g016795	-	1.82288	Prostaglandin reductase 1	PBS consistent, OS up
THIAR.g015535	-	1.82746	Coiled-coil domain-containing protein 65	PBS consistent, OS up
THIAR.g006044	-	1.83362	Carbonyl reductase [NADPH] 1	PBS consistent, OS up
THIAR.g006490	-	1.83403	Limbic system-associated membrane protein, putative	PBS consistent, OS up
THIAR.g010193	-	1.83424	Cytochrome P450 9e2	PBS consistent, OS up
THIAR.g012831	-	1.84116	Membrane-bound alkaline phosphatase	PBS consistent, OS up
THIAR.g004747	-	1.8432	Multidrug resistance-associated protein 4	PBS consistent, OS up
THIAR.g005895	-	1.84816	Bromodomain-containing protein 9	PBS consistent, OS up
THIAR.g001160	-	1.86056	THAP domain-containing protein 4	PBS consistent, OS up
THIAR.g018468	-	1.86146	Adenylosuccinate lyase	PBS consistent, OS up
THIAR.g004532	-	1.86666	Cancer-related nucleoside-triphosphatase homolog	PBS consistent, OS up
THIAR.g012441	-	1.86714	Putative uncharacterized protein	PBS consistent, OS up
THIAR.g017146	-	1.86803	Trypsin CFT-1	PBS consistent, OS up
THIAR.g013593	-	1.87122	Acyl-CoA Delta(11) desaturase	PBS consistent, OS up
THIAR.g019010	-	1.87677	Uncharacterized protein	PBS consistent, OS up
THIAR.g012366	-	1.88118	Bifunctional ATP-dependent dihydroxyacetone kinase/FAD-AMP lyase (cyclizing)	PBS consistent, OS up
THIAR.g019930	-	1.89429	Probable ATP-dependent RNA helicase DDX5	PBS consistent, OS up
THIAR.g005997	-	1.89474	Cytochrome P450 9e2	PBS consistent, OS up
THIAR.g002442	-	1.89631	Cytochrome P450 6k1	PBS consistent, OS up
THIAR.g002201	-	1.89723	Putative secreted protein	PBS consistent, OS up
THIAR.g006136	-	1.91064	Synaptic vesicle glycoprotein 2B	PBS consistent, OS up
THIAR.g009041	-	1.92172	Diphthine synthase	PBS consistent, OS up
THIAR.g015728	-	1.92184	Slit homolog 1 protein	PBS consistent, OS up
THIAR.g008318	-	1.92246	Phosphoenolpyruvate carboxykinase [GTP]	PBS consistent, OS up
THIAR.g018214	-	1.92318	Putative uncharacterized protein ART2	PBS consistent, OS up
THIAR.g001151	-	1.92457	Serine protease gd	PBS consistent, OS up
THIAR.g001017	-	1.92691	Uncharacterized protein	PBS consistent, OS up
THIAR.g020212	-	1.92776	GH17191	PBS consistent, OS up
THIAR.g001189	-	1.92877	Serine protease snake	PBS consistent, OS up
THIAR.g019791	-	1.92938	Serine protease gd	PBS consistent, OS up
THIAR.g013572	-	1.93086	#N/A	PBS consistent, OS up
THIAR.g016917	-	1.93182	Takeout/JHBP like protein	PBS consistent, OS up
THIAR.g020114	-	1.94153	UDP-glucuronosyltransferase (Fragment)	PBS consistent, OS up
THIAR.g017245	-	1.94417	Tetraspanin-33	PBS consistent, OS up
THIAR.g002872	-	1.94786	Uncharacterized protein (Fragment)	PBS consistent, OS up
THIAR.g016316	-	1.95397	Fatty acid-binding protein, muscle	PBS consistent, OS up
THIAR.g008248	-	1.9576	Ras-like protein family member 11A	PBS consistent, OS up
THIAR.g001824	-	1.96079	#N/A	PBS consistent, OS up
THIAR.g013823	-	1.96191	Uncharacterized protein	PBS consistent, OS up
THIAR.g014895	-	1.96684	Uncharacterized protein	PBS consistent, OS up
THIAR.g016946	-	1.97117	Uncharacterized protein	PBS consistent, OS up
THIAR.g019902	-	1.97693	Glutathione S-transferase	PBS consistent, OS up
THIAR.g014894	-	1.97952	Protein bric-a-brac 2	PBS consistent, OS up
THIAR.g016758	-	1.98181	Esterase FE4	PBS consistent, OS up
THIAR.g000463	-	1.98431	Probable phosphoserine aminotransferase	PBS consistent, OS up
THIAR.g013852	-	1.98458	Uncharacterized protein (Fragment)	PBS consistent, OS up
THIAR.g003958	-	1.99452	CAD protein	PBS consistent, OS up
THIAR.g006067	-	1.99465	#N/A	PBS consistent, OS up
THIAR.g015608	-	1.99742	Hydroxylysine kinase	PBS consistent, OS up
THIAR.g015846	-	2.0026	Mitochondrial amidoxime-reducing component 1	PBS consistent, OS up
THIAR.g016948	-	2.00556	#N/A	PBS consistent, OS up
THIAR.g009080	-	2.00646	Fatty acid-binding protein, muscle	PBS consistent, OS up
THIAR.g001147	-	2.00907	#N/A	PBS consistent, OS up
THIAR.g018715	-	2.0108	#N/A	PBS consistent, OS up
THIAR.g007288	-	2.01192	#N/A	PBS consistent, OS up
THIAR.g008695	-	2.03077	FAM20C	PBS consistent, OS up
THIAR.g008599	-	2.03178	Putative uncharacterized protein (Fragment)	PBS consistent, OS up
THIAR.g017387	-	2.03481	Juvenile hormone-inducible protein	PBS consistent, OS up
THIAR.g001990	-	2.03568	Troponin C, isoform 3	PBS consistent, OS up
THIAR.g002128	-	2.04624	Uncharacterized protein (Fragment)	PBS consistent, OS up
THIAR.g001702	-	2.05197	#N/A	PBS consistent, OS up
THIAR.g008222	-	2.05495	Transmembrane protein 68	PBS consistent, OS up
THIAR.g014777	-	2.0558	Laccase-4	PBS consistent, OS up
THIAR.g008020	-	2.05798	Uncharacterized protein (Fragment)	PBS consistent, OS up
THIAR.g011821	-	2.06214	#N/A	PBS consistent, OS up
THIAR.g018292	-	2.07175	Putative lipoyltransferase 2, mitochondrial	PBS consistent, OS up
THIAR.g006859	-	2.0802	Synaptic vesicle glycoprotein 2C	PBS consistent, OS up
THIAR.g013462	-	2.08581	Serine protease easter	PBS consistent, OS up
THIAR.g001477	-	2.09104	Sulfide:quinone oxidoreductase, mitochondrial	PBS consistent, OS up
THIAR.g015857	-	2.09869	#N/A	PBS consistent, OS up
THIAR.g005034	-	2.099	Adult-specific cuticular protein ACP-20	PBS consistent, OS up
THIAR.g017544	-	2.11775	#N/A	PBS consistent, OS up
THIAR.g000459	-	2.12091	Prostaglandin reductase 1	PBS consistent, OS up
THIAR.g018097	-	2.12145	#N/A	PBS consistent, OS up
THIAR.g004680	-	2.12541	Juvenile hormone epoxide hydrolase 1	PBS consistent, OS up
THIAR.g005655	-	2.1318	#N/A	PBS consistent, OS up
THIAR.g006967	-	2.13305	Putative constitutive coactivator of peroxisome proliferator-activated receptor gamma	PBS consistent, OS up
THIAR.g015194	-	2.13509	Glutathione S-transferase 1	PBS consistent, OS up
THIAR.g018125	-	2.13541	Uncharacterized protein	PBS consistent, OS up
THIAR.g007481	-	2.14097	#N/A	PBS consistent, OS up
THIAR.g010490	-	2.14612	3-phosphoinositide-dependent protein kinase 1	PBS consistent, OS up
THIAR.g016098	-	2.14726	#N/A	PBS consistent, OS up
THIAR.g006368	-	2.1551	Membrane-associated transporter protein	PBS consistent, OS up
THIAR.g013133	-	2.15515	JH-inducible protein	PBS consistent, OS up
THIAR.g005406	-	2.16145	Krueppel-like factor 6	PBS consistent, OS up
THIAR.g000770	-	2.16412	Uncharacterized protein	PBS consistent, OS up
THIAR.g009584	-	2.16683	Beta-1,3-glucan-binding protein 1	PBS consistent, OS up
THIAR.g005174	-	2.16713	Mediator of RNA polymerase II transcription subunit 28	PBS consistent, OS up
THIAR.g012553	-	2.18458	von Willebrand factor D and EGF domain-containing protein	PBS consistent, OS up
THIAR.g009885	-	2.18862	Very long-chain specific acyl-CoA dehydrogenase, mitochondrial	PBS consistent, OS up
THIAR.g000174	-	2.19183	GTP-binding protein 2	PBS consistent, OS up
THIAR.g018217	-	2.19412	Prostaglandin reductase 1	PBS consistent, OS up
THIAR.g002131	-	2.19741	Calexcitin-1	PBS consistent, OS up
THIAR.g011708	-	2.19889	#N/A	PBS consistent, OS up
THIAR.g000114	-	2.20628	Sorbitol dehydrogenase	PBS consistent, OS up
THIAR.g010766	-	2.20978	#N/A	PBS consistent, OS up
THIAR.g011949	-	2.21921	Sorbitol dehydrogenase	PBS consistent, OS up
THIAR.g018418	-	2.22347	Endotoxin-binding protein-protease inhibitor	PBS consistent, OS up
THIAR.g000513	-	2.22754	Cytochrome P450 9e2	PBS consistent, OS up
THIAR.g004933	-	2.2278	Alpha-tocopherol transfer protein-like	PBS consistent, OS up
THIAR.g018098	-	2.22881	#N/A	PBS consistent, OS up
THIAR.g013015	-	2.23311	4-nitrophenylphosphatase	PBS consistent, OS up
THIAR.g002543	-	2.23383	60S acidic ribosomal protein P0	PBS consistent, OS up
THIAR.g014899	-	2.23468	#N/A	PBS consistent, OS up
THIAR.g012874	-	2.24252	Adenosine deaminase CECR1	PBS consistent, OS up
THIAR.g000362	-	2.24319	#N/A	PBS consistent, OS up
THIAR.g004382	-	2.24402	#N/A	PBS consistent, OS up
THIAR.g003894	-	2.2443	Cytochrome P450 4c3	PBS consistent, OS up
THIAR.g017934	-	2.26251	GG17847	PBS consistent, OS up
THIAR.g004681	-	2.27813	#N/A	PBS consistent, OS up
THIAR.g002933	-	2.28154	D-arabinitol dehydrogenase 1	PBS consistent, OS up
THIAR.g004606	-	2.28166	Peritrophin-1	PBS consistent, OS up
THIAR.g010410	-	2.29305	Plectin	PBS consistent, OS up
THIAR.g013589	-	2.29496	Speckle-type POZ protein	PBS consistent, OS up
THIAR.g017244	-	2.30432	Uncharacterized protein (Fragment)	PBS consistent, OS up
THIAR.g003844	-	2.30848	Glutathione S-transferase	PBS consistent, OS up
THIAR.g009047	-	2.31024	Myophilin	PBS consistent, OS up
THIAR.g015743	-	2.31072	Malic enzyme	PBS consistent, OS up
THIAR.g004126	-	2.31111	GH12012	PBS consistent, OS up
THIAR.g002422	-	2.31393	Protein yellow	PBS consistent, OS up
THIAR.g012862	-	2.3144	Cadherin-5	PBS consistent, OS up
THIAR.g004195	-	2.31567	Serine protease easter	PBS consistent, OS up
THIAR.g020440	-	2.31881	Probable 5-formyltetrahydrofolate cyclo-ligase	PBS consistent, OS up
THIAR.g004362	-	2.32138	Apolipoprotein D	PBS consistent, OS up
THIAR.g010587	-	2.33222	Transient receptor potential channel pyrexia	PBS consistent, OS up
THIAR.g001805	-	2.34205	ATP-citrate synthase	PBS consistent, OS up
THIAR.g007761	-	2.34552	Prostaglandin reductase 1	PBS consistent, OS up
THIAR.g011261	-	2.34691	#N/A	PBS consistent, OS up
THIAR.g002949	-	2.3484	Serine protease gd	PBS consistent, OS up
THIAR.g013425	-	2.34905	Uncharacterized protein	PBS consistent, OS up
THIAR.g018317	-	2.35766	Liver carboxylesterase 2	PBS consistent, OS up
THIAR.g002388	-	2.36194	Alkaline ceramidase	PBS consistent, OS up
THIAR.g014224	-	2.37358	TPA: multicopper oxidase 1	PBS consistent, OS up
THIAR.g005668	-	2.37776	Putative uncharacterized protein	PBS consistent, OS up
THIAR.g016493	-	2.38871	Polyhomeotic-like protein 2	PBS consistent, OS up
THIAR.g007863	-	2.39088	Acyl-CoA-binding protein homolog 1	PBS consistent, OS up
THIAR.g012544	-	2.39618	Serine protease 42	PBS consistent, OS up
THIAR.g017991	-	2.41262	Acyl-CoA Delta(11) desaturase	PBS consistent, OS up
THIAR.g013160	-	2.41532	Larval cuticle protein LCP-17	PBS consistent, OS up
THIAR.g007831	-	2.41745	Octopamine receptor beta-2R	PBS consistent, OS up
THIAR.g012474	-	2.42487	Probable isoaspartyl peptidase/L-asparaginase GA20639	PBS consistent, OS up
THIAR.g006443	-	2.42617	Synaptic vesicle glycoprotein 2B	PBS consistent, OS up
THIAR.g002162	-	2.43787	Organic cation/carnitine transporter 1	PBS consistent, OS up
THIAR.g016155	-	2.44145	Aldo-keto reductase AKR2E4	PBS consistent, OS up
THIAR.g002398	-	2.44572	Membrane alanyl aminopeptidase (Fragment)	PBS consistent, OS up
THIAR.g002127	-	2.45141	Uncharacterized protein (Fragment)	PBS consistent, OS up
THIAR.g003015	-	2.45798	GTP:AMP phosphotransferase AK3, mitochondrial	PBS consistent, OS up
THIAR.g013522	-	2.4613	#N/A	PBS consistent, OS up
THIAR.g008090	-	2.47116	Phosphatidylinositol 4,5-bisphosphate 3-kinase catalytic subunit beta isoform	PBS consistent, OS up
THIAR.g015881	-	2.4724	GTP cyclohydrolase 1	PBS consistent, OS up
THIAR.g011552	-	2.47375	Uncharacterized family 31 glucosidase KIAA1161	PBS consistent, OS up
THIAR.g004662	-	2.48921	Organic cation transporter protein	PBS consistent, OS up
THIAR.g019617	-	2.49425	Prostasin	PBS consistent, OS up
THIAR.g008598	-	2.49443	GH12012	PBS consistent, OS up
THIAR.g015588	-	2.4976	D-3-phosphoglycerate dehydrogenase	PBS consistent, OS up
THIAR.g001491	-	2.5036	Cytochrome P450 4B1	PBS consistent, OS up
THIAR.g016958	-	2.50421	Uncharacterized protein	PBS consistent, OS up
THIAR.g016724	-	2.5308	Uncharacterized protein (Fragment)	PBS consistent, OS up
THIAR.g015520	-	2.54608	Pastrel (Fragment)	PBS consistent, OS up
THIAR.g011295	-	2.5532	Cytochrome P450 9e2	PBS consistent, OS up
THIAR.g009832	-	2.55338	Peritrophin type-A domain protein 2	PBS consistent, OS up
THIAR.g005248	-	2.55836	Glutathione S-transferase D7	PBS consistent, OS up
THIAR.g011383	-	2.56528	Esterase FE4	PBS consistent, OS up
THIAR.g019568	-	2.57233	Putative odorant-binding protein A10	PBS consistent, OS up
THIAR.g011575	-	2.57346	#N/A	PBS consistent, OS up
THIAR.g010748	-	2.60303	Krueppel-like factor 6	PBS consistent, OS up
THIAR.g008585	-	2.60753	Neuroligin-4, Y-linked	PBS consistent, OS up
THIAR.g016752	-	2.60988	Gloverin	PBS consistent, OS up
THIAR.g018607	-	2.61406	Prostaglandin reductase 1	PBS consistent, OS up
THIAR.g001931	-	2.61715	Transposable element Tc1 transposase	PBS consistent, OS up
THIAR.g016900	-	2.62034	Histone H1B	PBS consistent, OS up
THIAR.g002979	-	2.62169	Venom serine protease Bi-VSP	PBS consistent, OS up
THIAR.g002993	-	2.62739	Protein 5NUC	PBS consistent, OS up
THIAR.g001627	-	2.64186	Peptidoglycan recognition protein	PBS consistent, OS up
THIAR.g015160	-	2.64336	Cytochrome P450 9e2	PBS consistent, OS up
THIAR.g009221	-	2.6699	Ecdysteroid UDP-glucosyltransferase	PBS consistent, OS up
THIAR.g009238	-	2.67439	Serine protease easter	PBS consistent, OS up
THIAR.g019889	-	2.67683	Uncharacterized protein (Fragment)	PBS consistent, OS up
THIAR.g018900	-	2.7012	Lysozyme 1	PBS consistent, OS up
THIAR.g010953	-	2.70156	L-threonine dehydratase catabolic TdcB	PBS consistent, OS up
THIAR.g015494	-	2.73771	Mitochondrial uncoupling protein 2	PBS consistent, OS up
THIAR.g006138	-	2.73786	Monocarboxylate transporter 9	PBS consistent, OS up
THIAR.g007921	-	2.77085	Collagenase	PBS consistent, OS up
THIAR.g017081	-	2.77214	Uncharacterized protein (Fragment)	PBS consistent, OS up
THIAR.g011320	-	2.77219	Attacin	PBS consistent, OS up
THIAR.g018220	-	2.78166	Uncharacterized protein (Fragment)	PBS consistent, OS up
THIAR.g014391	-	2.78521	Lipase 3	PBS consistent, OS up
THIAR.g018961	-	2.79303	Low density lipoprotein receptor adapter protein 1	PBS consistent, OS up
THIAR.g001927	-	2.81273	Caspase-7	PBS consistent, OS up
THIAR.g008157	-	2.83659	Peptidoglycan-recognition protein LB	PBS consistent, OS up
THIAR.g013211	-	2.85959	Attacin-A	PBS consistent, OS up
THIAR.g005277	-	2.86008	Putative uncharacterized protein	PBS consistent, OS up
THIAR.g008195	-	2.89578	Ejaculatory bulb-specific protein 3	PBS consistent, OS up
THIAR.g015318	-	2.89738	Leucine-rich repeat neuronal protein 1	PBS consistent, OS up
THIAR.g013370	-	2.91115	Synaptic vesicle glycoprotein 2C	PBS consistent, OS up
THIAR.g010330	-	2.91441	Aldo-keto reductase AKR2E4	PBS consistent, OS up
THIAR.g017100	-	2.92374	Fatty acyl-CoA reductase 1	PBS consistent, OS up
THIAR.g006862	-	2.94442	Synaptic vesicle glycoprotein 2B	PBS consistent, OS up
THIAR.g016773	-	2.9687	Carbonyl reductase [NADPH] 1	PBS consistent, OS up
THIAR.g000479	-	2.99436	SEC14	PBS consistent, OS up
THIAR.g010109	-	3.01008	Hemolymph lipopolysaccharide-binding protein	PBS consistent, OS up
THIAR.g007679	-	3.03877	Ecdysteroid UDP-glucosyltransferase	PBS consistent, OS up
THIAR.g017857	-	3.04201	Rhombotin-1	PBS consistent, OS up
THIAR.g007967	-	3.05055	Collagenase	PBS consistent, OS up
THIAR.g007680	-	3.05295	Cytochrome P450 6k1	PBS consistent, OS up
THIAR.g019782	-	3.05729	CG13813	PBS consistent, OS up
THIAR.g001070	-	3.05864	ABC transporter G family member 20	PBS consistent, OS up
THIAR.g008673	-	3.06409	Hemolymph lipopolysaccharide-binding protein	PBS consistent, OS up
THIAR.g009370	-	3.08943	JH-inducible protein	PBS consistent, OS up
THIAR.g020162	-	3.10593	Ankyrin-repeat containing protein-2	PBS consistent, OS up
THIAR.g003893	-	3.11193	Probable cytochrome P450 4ac2	PBS consistent, OS up
THIAR.g007875	-	3.13429	Cytochrome P450 4X1	PBS consistent, OS up
THIAR.g013369	-	3.14289	Synaptic vesicle glycoprotein 2A	PBS consistent, OS up
THIAR.g004621	-	3.15881	Aromatic-L-amino-acid decarboxylase	PBS consistent, OS up
THIAR.g004269	-	3.16205	Cytochrome P450 4d2	PBS consistent, OS up
THIAR.g008074	-	3.17472	Venom serine carboxypeptidase	PBS consistent, OS up
THIAR.g000888	-	3.18724	Endotoxin-binding protein-protease inhibitor	PBS consistent, OS up
THIAR.g006786	-	3.22211	Aromatic-L-amino-acid decarboxylase	PBS consistent, OS up
THIAR.g006297	-	3.23076	Vanin-like protein 2	PBS consistent, OS up
THIAR.g008217	-	3.23879	#N/A	PBS consistent, OS up
THIAR.g013728	-	3.24251	Larval cuticle protein LCP-30	PBS consistent, OS up
THIAR.g001393	-	3.25053	L-ascorbate oxidase	PBS consistent, OS up
THIAR.g007284	-	3.25641	#N/A	PBS consistent, OS up
THIAR.g010245	-	3.25685	ABC transporter G family member 23	PBS consistent, OS up
THIAR.g016083	-	3.27673	Protease inhibitor 6	PBS consistent, OS up
THIAR.g003399	-	3.28026	Uncharacterized protein	PBS consistent, OS up
THIAR.g004202	-	3.2871	Neurofilament heavy polypeptide	PBS consistent, OS up
THIAR.g007920	-	3.28765	Membrane alanyl aminopeptidase (Fragment)	PBS consistent, OS up
THIAR.g019611	-	3.29738	Transcription factor Adf-1	PBS consistent, OS up
THIAR.g017364	-	3.30166	#N/A	PBS consistent, OS up
THIAR.g020516	-	3.30261	Xaa-Pro aminopeptidase 1	PBS consistent, OS up
THIAR.g003522	-	3.31171	Venom carboxylesterase-6	PBS consistent, OS up
THIAR.g019330	-	3.31299	#N/A	PBS consistent, OS up
THIAR.g009810	-	3.33417	Trypsin-7	PBS consistent, OS up
THIAR.g009504	-	3.34992	Exonuclease 3'-5' domain-containing protein 2	PBS consistent, OS up
THIAR.g007185	-	3.35827	Putative uncharacterized protein	PBS consistent, OS up
THIAR.g012690	-	3.36741	#N/A	PBS consistent, OS up
THIAR.g014673	-	3.39735	Luciferin 4-monooxygenase	PBS consistent, OS up
THIAR.g018719	-	3.40711	Venom serine carboxypeptidase	PBS consistent, OS up
THIAR.g003135	-	3.43631	ATP-sensitive inward rectifier potassium channel 12	PBS consistent, OS up
THIAR.g000192	-	3.46076	Peptide methionine sulfoxide reductase	PBS consistent, OS up
THIAR.g010866	-	3.47833	Nuclear factor NF-kappa-B p110 subunit	PBS consistent, OS up
THIAR.g000869	-	3.53381	Uncharacterized protein	PBS consistent, OS up
THIAR.g007898	-	3.54194	BTB/POZ domain-containing protein 19 (Fragment)	PBS consistent, OS up
THIAR.g016755	-	3.54336	#N/A	PBS consistent, OS up
THIAR.g019323	-	3.54538	Dehydrogenase/reductase SDR family member 11	PBS consistent, OS up
THIAR.g010162	-	3.55188	Monocarboxylate transporter 9	PBS consistent, OS up
THIAR.g012571	-	3.5528	#N/A	PBS consistent, OS up
THIAR.g008024	-	3.66714	Putative nicotinic acetylcholine receptor alpha 10 subunit (Fragment)	PBS consistent, OS up
THIAR.g017303	-	3.67682	Alpha-amylase	PBS consistent, OS up
THIAR.g004705	-	3.69386	Solute carrier family 22 member 3	PBS consistent, OS up
THIAR.g000769	-	3.76875	#N/A	PBS consistent, OS up
THIAR.g008415	-	3.77397	#N/A	PBS consistent, OS up
THIAR.g019637	-	3.81902	Aldo-keto reductase AKR2E4	PBS consistent, OS up
THIAR.g013210	-	3.82717	Gloverin	PBS consistent, OS up
THIAR.g015968	-	3.85928	Probable cytochrome P450 304a1	PBS consistent, OS up
THIAR.g002461	-	3.93228	Attacin	PBS consistent, OS up
THIAR.g018210	-	3.93665	Aldo-keto reductase AKR2E4	PBS consistent, OS up
THIAR.g001738	-	3.95221	Fasciclin-2	PBS consistent, OS up
THIAR.g006804	-	4.00975	Attacin	PBS consistent, OS up
THIAR.g013737	-	4.0366	Cytochrome P450 3A9	PBS consistent, OS up
THIAR.g020392	-	4.10605	Antithrombin-III	PBS consistent, OS up
THIAR.g004143	-	4.18841	Carboxypeptidase B	PBS consistent, OS up
THIAR.g020412	-	4.2207	Alpha-amylase 1	PBS consistent, OS up
THIAR.g003895	-	4.23223	Facilitated trehalose transporter Tret1	PBS consistent, OS up
THIAR.g018760	-	4.24781	Putative uncharacterized protein	PBS consistent, OS up
THIAR.g016082	-	4.26254	Protease inhibitor 6	PBS consistent, OS up
THIAR.g005239	-	4.26659	Protein G12	PBS consistent, OS up
THIAR.g005293	-	4.27612	Circadian clock-controlled protein	PBS consistent, OS up
THIAR.g020407	-	4.44607	Serine protease easter	PBS consistent, OS up
THIAR.g020076	-	4.47203	Serine protease gd	PBS consistent, OS up
THIAR.g020065	-	4.48577	Histone H1B	PBS consistent, OS up
THIAR.g006415	-	4.49976	#N/A	PBS consistent, OS up
THIAR.g007283	-	4.52777	#N/A	PBS consistent, OS up
THIAR.g005499	-	4.57263	Probable maleylacetoacetate isomerase 2	PBS consistent, OS up
THIAR.g017338	-	4.57343	Lopap	PBS consistent, OS up
THIAR.g010970	-	4.72249	Putative fatbody protein 3Rev-G1 (Fragment)	PBS consistent, OS up
THIAR.g009792	-	4.75932	Cytochrome P450 4V2	PBS consistent, OS up
THIAR.g014705	-	4.88048	#N/A	PBS consistent, OS up
THIAR.g001971	-	5.12646	Protocadherin Fat 4	PBS consistent, OS up
THIAR.g001150	-	5.19065	Serine protease gd	PBS consistent, OS up
THIAR.g015606	-	5.19595	Chitin deacetylase 9	PBS consistent, OS up
THIAR.g009932	-	5.23335	Serine protease easter	PBS consistent, OS up
THIAR.g008618	-	5.25837	Allantoicase	PBS consistent, OS up
THIAR.g009301	-	5.28593	#N/A	PBS consistent, OS up
THIAR.g008372	-	5.59003	26S protease regulatory subunit 4	PBS consistent, OS up
THIAR.g002485	-	5.85014	Protocadherin-15	PBS consistent, OS up
THIAR.g016754	-	5.95971	#N/A	PBS consistent, OS up
THIAR.g014470	-	6.01945	#N/A	PBS consistent, OS up
THIAR.g017302	-	6.1073	Alpha-amylase 2	PBS consistent, OS up
THIAR.g011928	-	6.16884	Cytochrome P450 4V2	PBS consistent, OS up
THIAR.g017147	-	6.20815	Chymotrypsin-like elastase family member 2A	PBS consistent, OS up
THIAR.g020005	-	6.24162	Xaa-Pro aminopeptidase 1	PBS consistent, OS up
THIAR.g001894	-	6.25082	Membrane alanyl aminopeptidase (Fragment)	PBS consistent, OS up
THIAR.g009287	-	6.29389	Maltase A1	PBS consistent, OS up
THIAR.g012673	-	6.61202	Probable salivary secreted peptide	PBS consistent, OS up
THIAR.g016729	-	7.04391	Sucrose-6-phosphate hydrolase	PBS consistent, OS up
THIAR.g005675	-	7.12646	Sucrose-6-phosphate hydrolase	PBS consistent, OS up
THIAR.g017892	-	7.58464	Chymotrypsin	PBS consistent, OS up
THIAR.g019838	-	7.61257	Mite allergen Der f 3	PBS consistent, OS up
THIAR.g019801	-	7.76531	Juvenile hormone-inducible protein	PBS consistent, OS up
THIAR.g014204	-	8.11566	Aminopeptidase N	PBS consistent, OS up
THIAR.g007587	-	8.13838	Transposable element Tcb1 transposase	PBS consistent, OS up
THIAR.g014780	-	8.15455	Trypsin CFT-1	PBS consistent, OS up
THIAR.g001778	-	8.15532	Insulin-like growth factor-binding protein complex acid labile subunit	PBS consistent, OS up
THIAR.g008120	-	8.31101	Putative fatty acyl-CoA reductase CG5065	PBS consistent, OS up
THIAR.g004897	-	8.31577	Chymotrypsin-2	PBS consistent, OS up
THIAR.g015818	-	8.41481	Putative uncharacterized protein (Fragment)	PBS consistent, OS up
THIAR.g002441	-	9.22078	Chymotrypsin-C	PBS consistent, OS up
THIAR.g020040	-	9.24548	Trypsin, alkaline A	PBS consistent, OS up
THIAR.g016730	-	9.30252	Sucrose-6-phosphate hydrolase	PBS consistent, OS up
THIAR.g012606	-	9.52233	Protein G12	PBS consistent, OS up
THIAR.g019293	-	9.68143	Trypsin, alkaline B	PBS consistent, OS up
THIAR.g004386	-	9.68266	Trypsin CFT-1	PBS consistent, OS up
THIAR.g012677	-	9.83722	Probable salivary secreted peptide	PBS consistent, OS up
THIAR.g012674	-	10.4608	Probable salivary secreted peptide	PBS consistent, OS up
THIAR.g003525	-	11.2522	Protein G12	PBS consistent, OS up
THIAR.g009149	-	11.3092	#N/A	PBS consistent, OS up
THIAR.g010969	-	11.8584	Probable salivary secreted peptide	PBS consistent, OS up
THIAR.g010968	-	12.141	Probable salivary secreted peptide	PBS consistent, OS up
THIAR.g007418	-	12.9788	Putative uncharacterized protein	PBS consistent, OS up
THIAR.g001465	-	13.3088	Probable chitinase 3	PBS consistent, OS up
THIAR.g019787	-	13.6972	Protein G12	PBS consistent, OS up
THIAR.g000852	-2.79848	-	GH21213	PBS down, OS consistent
THIAR.g005153	-1.04607	-	Sterol O-acyltransferase 1	PBS down, OS consistent
THIAR.g005645	-2.82619	-	Putative uncharacterized protein	PBS down, OS consistent
THIAR.g001363	-2.21585	-	UDP-xylose and UDP-N-acetylglucosamine transporter	PBS down, OS consistent
THIAR.g006024	-2.68702	-	Malate dehydrogenase, mitochondrial	PBS down, OS consistent
THIAR.g017031	-1.56662	-	Aldo-keto reductase AKR2E4	PBS down, OS consistent
THIAR.g013678	-3.25064	-	Tubulin alpha chain, testis-specific	PBS down, OS consistent
THIAR.g014166	-1.50491	-	Organic cation transporter 1	PBS down, OS consistent
THIAR.g014674	-4.59849	-	UPF0605 protein CG18335	PBS down, OS consistent
THIAR.g006876	-2.30875	-	Larval cuticle protein 16/17	PBS down, OS consistent
THIAR.g003130	-1.02487	-	Aldo-keto reductase AKR2E4	PBS down, OS consistent
THIAR.g019169	-2.46374	-	Glutamate-rich protein 2	PBS down, OS consistent
THIAR.g003626	-1.90786	-	Histidine ammonia-lyase	PBS down, OS consistent
THIAR.g013179	-1.11462	-	Uncharacterized protein	PBS down, OS consistent
THIAR.g008914	-3.18218	-	Connectin	PBS down, OS consistent
THIAR.g016433	-2.42674	-	Serine protease inhibitor 3/4 (Fragment)	PBS down, OS consistent
THIAR.g003618	-1.44068	-	Zonadhesin	PBS down, OS consistent
THIAR.g015105	-1.00722	-	Bifunctional purine biosynthesis protein PURH	PBS down, OS consistent
THIAR.g001202	-2.60947	-	Uncharacterized protein (Fragment)	PBS down, OS consistent
THIAR.g013334	-2.12319	-	#N/A	PBS down, OS consistent
THIAR.g010729	-1.3878	-	#N/A	PBS down, OS consistent
THIAR.g000339	-1.22859	-	Aldo-keto reductase AKR2E4	PBS down, OS consistent
THIAR.g004357	-2.01643	-	#N/A	PBS down, OS consistent
THIAR.g000945	-1.5984	-	#N/A	PBS down, OS consistent
THIAR.g012776	-1.03385	-	10 kDa heat shock protein, mitochondrial	PBS down, OS consistent
THIAR.g008858	-3.60259	-	#N/A	PBS down, OS consistent
THIAR.g005315	-1.35707	-	Fatty acyl-CoA reductase 1	PBS down, OS consistent
THIAR.g012154	-2.39698	-	#N/A	PBS down, OS consistent
THIAR.g005587	-1.04441	-	tRNA methyltransferase 112 homolog	PBS down, OS consistent
THIAR.g011021	-1.7415	-	Larval cuticle protein 16/17	PBS down, OS consistent
THIAR.g017216	-1.85847	-	Tektin-1	PBS down, OS consistent
THIAR.g007447	-1.04685	-	Integrin beta-PS	PBS down, OS consistent
THIAR.g012198	-1.04727	-	Metalloproteinase inhibitor 3	PBS down, OS consistent
THIAR.g020068	-1.23838	-	Putative fatty acyl-CoA reductase CG5065	PBS down, OS consistent
THIAR.g019952	-1.25652	-	Cytochrome P450 9e2	PBS down, OS consistent
THIAR.g013255	-3.67188	-	Fez family zinc finger protein 1	PBS down, OS consistent
THIAR.g003042	-1.06853	-	Cuticle protein 18.6, isoform A	PBS down, OS consistent
THIAR.g010022	-1.59075	-	Peptidoglycan-recognition protein 2	PBS down, OS consistent
THIAR.g014998	-2.81485	-	UPF0501 protein KIAA1430 homolog	PBS down, OS consistent
THIAR.g007812	-2.89682	-	#N/A	PBS down, OS consistent
THIAR.g012692	-1.62418	-	Epoxide hydrolase 4	PBS down, OS consistent
THIAR.g005338	-1.48808	-	Uncharacterized protein	PBS down, OS consistent
THIAR.g012743	-1.09606	-	Kynurenine--oxoglutarate transaminase 3	PBS down, OS consistent
THIAR.g005998	-1.23654	-	Cytochrome P450 9e2	PBS down, OS consistent
THIAR.g008723	-2.47595	-	Uncharacterized protein	PBS down, OS consistent
THIAR.g010633	-1.39399	-	Sulfiredoxin-1	PBS down, OS consistent
THIAR.g016526	-1.59681	-	Ornithine aminotransferase, mitochondrial	PBS down, OS consistent
THIAR.g003177	-1.1656	-	Uncharacterized protein	PBS down, OS consistent
THIAR.g019951	-1.21072	-	Probable cytochrome P450 9f2	PBS down, OS consistent
THIAR.g003696	-2.28264	-	Cytochrome c oxidase subunit 6B	PBS down, OS consistent
THIAR.g019716	-4.57863	-	Trypsin Inhibitor-like, cysteine rich domain-containing protein	PBS down, OS consistent
THIAR.g014809	-1.29074	-	Aquaporin AQPcic	PBS down, OS consistent
THIAR.g013772	-1.05888	-	Nitric oxide synthase-like protein	PBS down, OS consistent
THIAR.g007497	-1.74178	-	#N/A	PBS down, OS consistent
THIAR.g016200	-2.30318	-	#N/A	PBS down, OS consistent
THIAR.g004976	-1.62488	-	Putative uncharacterized protein (Fragment)	PBS down, OS consistent
THIAR.g018284	-1.59752	-	Ornithine aminotransferase, mitochondrial	PBS down, OS consistent
THIAR.g007808	-3.62376	-	Uncharacterized protein	PBS down, OS consistent
THIAR.g007422	-15.2303	-	#N/A	PBS down, OS consistent
THIAR.g005907	-1.27317	-	Probable UDP-glucose 4-epimerase	PBS down, OS consistent
THIAR.g004517	-1.854	-	Dehydrogenase/reductase SDR family member 11	PBS down, OS consistent
THIAR.g009401	-1.23458	-	Afadin-and alpha-actinin-binding protein	PBS down, OS consistent
THIAR.g002199	-1.54441	-	#N/A	PBS down, OS consistent
THIAR.g002758	-1.2117	-	Bardet-Biedl syndrome 2 protein	PBS down, OS consistent
THIAR.g008397	-1.07364	-	Uncharacterized protein	PBS down, OS consistent
THIAR.g008515	-3.85825	-	Uncharacterized protein	PBS down, OS consistent
THIAR.g016935	-2.72869	-	Circadian clock-controlled protein	PBS down, OS consistent
THIAR.g013707	-1.74049	-	Katanin p60 ATPase-containing subunit A-like 2	PBS down, OS consistent
THIAR.g002222	-4.74039	-	Uncharacterized protein	PBS down, OS consistent
THIAR.g009367	-3.88113	-	Cytochrome P450 4C1	PBS down, OS consistent
THIAR.g005117	-1.09893	-	Major facilitator superfamily domain-containing protein 6	PBS down, OS consistent
THIAR.g002958	-1.07989	-	Aminomethyltransferase, mitochondrial	PBS down, OS consistent
THIAR.g008499	-1.01419	-	Probable methylcrotonoyl-CoA carboxylase beta chain, mitochondrial	PBS down, OS consistent
THIAR.g011860	-1.99876	-	Juvenile hormone-inducible protein	PBS down, OS consistent
THIAR.g019001	-1.4651	-	Putative acetyltransferase	PBS down, OS consistent
THIAR.g008968	-1.12936	-	Tan protein	PBS down, OS consistent
THIAR.g002460	-9.48863	-	Attacin	PBS down, OS consistent
THIAR.g003784	-1.4577	-	Ribose-phosphate pyrophosphokinase 1	PBS down, OS consistent
THIAR.g002614	-1.11135	-	Solute carrier family 10 member 6	PBS down, OS consistent
THIAR.g013045	-1.79321	-	Histone H2A	PBS down, OS consistent
THIAR.g003024	-1.5239	-	Alpha-aminoadipic semialdehyde synthase, mitochondrial	PBS down, OS consistent
THIAR.g014265	-2.67632	-	Ecdysteroid UDP-glucosyltransferase	PBS down, OS consistent
THIAR.g000121	-1.06022	-	Putative protease inhibitor 4	PBS down, OS consistent
THIAR.g016472	-1.09086	-	Peroxisomal N(1)-acetyl-spermine/spermidine oxidase	PBS down, OS consistent
THIAR.g004406	-1.21711	-	60S ribosomal protein L44	PBS down, OS consistent
THIAR.g013599	-1.03602	-	Putative inorganic phosphate cotransporter	PBS down, OS consistent
THIAR.g003003	-3.07124	-	Androgen-induced gene 1 protein	PBS down, OS consistent
THIAR.g016789	-2.19231	-	Uncharacterized protein	PBS down, OS consistent
THIAR.g007337	-1.01659	-	Aspartate aminotransferase, cytoplasmic	PBS down, OS consistent
THIAR.g004977	-1.2544	-	Putative uncharacterized protein (Fragment)	PBS down, OS consistent
THIAR.g012881	-1.62319	-	Short/branched chain specific acyl-CoA dehydrogenase, mitochondrial	PBS down, OS consistent
THIAR.g019927	-1.15605	-	Transferrin	PBS down, OS consistent
THIAR.g016262	-5.41461	-	Lipase member H	PBS down, OS consistent
THIAR.g004569	-1.09859	-	Hemicentin-1	PBS down, OS consistent
THIAR.g020152	-1.11284	-	Uncharacterized protein	PBS down, OS consistent
THIAR.g019605	-1.13882	-	Lipoamide acyltransferase component of branched-chain alpha-keto acid dehydrogenase complex, mitochondrial	PBS down, OS consistent
THIAR.g005314	-1.07993	-	Probable methylmalonate-semialdehyde dehydrogenase [acylating], mitochondrial	PBS down, OS consistent
THIAR.g007883	-6.53925	-	Cytosol aminopeptidase	PBS down, OS consistent
THIAR.g009962	-1.41341	-	Uncharacterized protein	PBS down, OS consistent
THIAR.g002615	-3.49797	-	Uncharacterized protein	PBS down, OS consistent
THIAR.g009622	-1.31239	-	Lipase member H-B	PBS down, OS consistent
THIAR.g015969	-1.94498	-	Cytochrome b5	PBS down, OS consistent
THIAR.g003979	-1.00433	-	Uncharacterized protein	PBS down, OS consistent
THIAR.g015495	-1.04279	-	Cytosolic carboxypeptidase 1	PBS down, OS consistent
THIAR.g018351	-1.34393	-	Brain protein I3	PBS down, OS consistent
THIAR.g008617	-1.30461	-	Dedicator of cytokinesis protein 1	PBS down, OS consistent
THIAR.g000887	-1.20808	-	Uncharacterized MFS-type transporter C09D4.1	PBS down, OS consistent
THIAR.g001234	-1.00269	-	Protein ovo	PBS down, OS consistent
THIAR.g005591	-1.30154	-	IQ domain-containing protein G	PBS down, OS consistent
THIAR.g001981	-1.35231	-	Probable hydroxyacid-oxoacid transhydrogenase, mitochondrial	PBS down, OS consistent
THIAR.g004666	-1.80094	-	#N/A	PBS down, OS consistent
THIAR.g000446	-2.27304	-	Arp2	PBS down, OS consistent
THIAR.g005017	-1.40912	-	Acetyl-coA carboxylase (Fragment)	PBS down, OS consistent
THIAR.g008937	-3.77887	-	Lactase-phlorizin hydrolase	PBS down, OS consistent
THIAR.g011392	-3.7403	1.00007	#N/A	PBS down, OS up
THIAR.g020308	-2.11546	1.0002	Neuroligin-4, Y-linked	PBS down, OS up
THIAR.g020390	-1.03327	1.12224	PE=2 SV=1	PBS down, OS up
THIAR.g003105	-1.05506	1.13579	Apolipoprotein D	PBS down, OS up
THIAR.g012625	-5.12285	1.14655	Alpha-tocopherol transfer protein-like	PBS down, OS up
THIAR.g019425	-1.3918	1.17883	235L_IIV6 Putative methyltransferase 235L	PBS down, OS up
THIAR.g008404	-1.53566	1.1812	Endocuticle structural glycoprotein SgAbd-2	PBS down, OS up
THIAR.g012675	-1.03831	1.18612	Probable salivary secreted peptide	PBS down, OS up
THIAR.g000970	-1.06486	1.19309	Succinate-semialdehyde dehydrogenase, mitochondrial	PBS down, OS up
THIAR.g013771	-3.9734	1.2464	Lactase-phlorizin hydrolase	PBS down, OS up
THIAR.g002892	-2.10741	1.25203	Cytosolic 10-formyltetrahydrofolate dehydrogenase	PBS down, OS up
THIAR.g003643	-1.33783	1.25908	Inositol oxygenase	PBS down, OS up
THIAR.g011553	-1.28623	1.26441	Uncharacterized family 31 glucosidase KIAA1161	PBS down, OS up
THIAR.g018918	-1.44535	1.27959	Putative ribosomal protein S6 kinase alpha-1	PBS down, OS up
THIAR.g007807	-3.10651	1.34739	#N/A	PBS down, OS up
THIAR.g012824	-1.29453	1.34822	Protein takeout, putative	PBS down, OS up
THIAR.g005013	-1.43756	1.36211	Cytochrome P450 6B7	PBS down, OS up
THIAR.g004024	-1.77667	1.36531	Fatty-acid amide hydrolase 2	PBS down, OS up
THIAR.g007841	-3.55425	1.37555	Fibroin heavy chain	PBS down, OS up
THIAR.g015560	-1.47855	1.38127	Facilitated trehalose transporter Tret1	PBS down, OS up
THIAR.g005292	-4.43611	1.45035	#N/A	PBS down, OS up
THIAR.g016982	-1.37913	1.45813	Headcase protein	PBS down, OS up
THIAR.g015711	-1.14163	1.47166	Dihydrolipoyllysine-residue succinyltransferase component of 2-oxoglutarate dehydrogenase complex, mitochondrial	PBS down, OS up
THIAR.g019552	-1.26575	1.47324	Hexokinase-2	PBS down, OS up
THIAR.g004022	-2.33766	1.48143	Serine--pyruvate aminotransferase, mitochondrial	PBS down, OS up
THIAR.g014266	-3.45892	1.53446	2-hydroxyacylsphingosine 1-beta-galactosyltransferase	PBS down, OS up
THIAR.g004862	-1.12143	1.55808	Solute carrier organic anion transporter family member 1C1	PBS down, OS up
THIAR.g010971	-1.35186	1.63492	Probable salivary secreted peptide	PBS down, OS up
THIAR.g010582	-1.3113	1.64274	#N/A	PBS down, OS up
THIAR.g007480	-1.38117	1.70495	Alpha-aminoadipic semialdehyde dehydrogenase	PBS down, OS up
THIAR.g007634	-1.3828	1.75952	Putative uncharacterized protein ART2	PBS down, OS up
THIAR.g006760	-1.3034	1.77253	N-acetylneuraminate lyase	PBS down, OS up
THIAR.g012648	-2.5422	1.7821	Xanthine dehydrogenase	PBS down, OS up
THIAR.g019458	-2.48415	1.8755	Alpha-tocopherol transfer protein	PBS down, OS up
THIAR.g009235	-2.04508	1.87841	Uncharacterized protein	PBS down, OS up
THIAR.g013249	-1.60576	1.93325	Juvenile hormone-inducible protein	PBS down, OS up
THIAR.g004909	-1.15595	1.94543	Monocarboxylate transporter 5	PBS down, OS up
THIAR.g006465	-1.69181	1.97286	#N/A	PBS down, OS up
THIAR.g010126	-2.36999	2.00551	#N/A	PBS down, OS up
THIAR.g005966	-1.14637	2.01149	Carbonic anhydrase 7	PBS down, OS up
THIAR.g012601	-1.09512	2.05475	Odorant binding protein	PBS down, OS up
THIAR.g014996	-1.08958	2.09581	Mitochondrial pyruvate carrier 2	PBS down, OS up
THIAR.g006354	-1.14002	2.09848	Organic cation/carnitine transporter 7	PBS down, OS up
THIAR.g008936	-4.46543	2.1059	Lactase-phlorizin hydrolase	PBS down, OS up
THIAR.g010202	-1.15526	2.15697	Toll-like receptor 13	PBS down, OS up
THIAR.g012350	-3.27861	2.21388	UPF0691 protein C9orf116	PBS down, OS up
THIAR.g010919	-2.1501	2.24802	Uncharacterized protein	PBS down, OS up
THIAR.g012052	-1.39687	2.27904	Luciferin 4-monooxygenase	PBS down, OS up
THIAR.g019715	-5.5802	2.29757	AAEL000317-PA	PBS down, OS up
THIAR.g002196	-1.85443	2.29822	Histone H3	PBS down, OS up
THIAR.g008798	-1.4524	2.30273	Glycine N-methyltransferase	PBS down, OS up
THIAR.g013284	-2.11232	2.31779	Uncharacterized protein	PBS down, OS up
THIAR.g004209	-1.29484	2.36715	Uricase	PBS down, OS up
THIAR.g003985	-2.05474	2.36912	Beta-1,3-glucan-binding protein	PBS down, OS up
THIAR.g002193	-1.37236	2.43138	Kallikrein-14	PBS down, OS up
THIAR.g006193	-1.51158	2.43453	UDP-glucuronosyltransferase 2B16 (Fragment)	PBS down, OS up
THIAR.g004015	-1.10346	2.44659	Organic cation transporter 1	PBS down, OS up
THIAR.g000820	-3.08298	2.47648	Troponin C, isoform 2	PBS down, OS up
THIAR.g014079	-2.11546	2.5143	Myrosinase 1	PBS down, OS up
THIAR.g000225	-1.436	2.56725	Cecropin-D	PBS down, OS up
THIAR.g003103	-1.90148	2.59527	Apolipoprotein D	PBS down, OS up
THIAR.g017174	-4.63868	2.70861	Cytochrome P450 4c3	PBS down, OS up
THIAR.g019901	-2.14791	2.71653	Glutathione S-transferase	PBS down, OS up
THIAR.g006103	-1.16647	2.72008	Putative inorganic phosphate cotransporter	PBS down, OS up
THIAR.g011494	-7.8608	2.75535	Uncharacterized protein	PBS down, OS up
THIAR.g015842	-1.06029	2.78217	Probable prefoldin subunit 6	PBS down, OS up
THIAR.g019541	-1.10376	2.80753	Organic cation transporter 1	PBS down, OS up
THIAR.g018644	-1.17858	2.88919	Neuropeptides capa receptor	PBS down, OS up
THIAR.g007862	-1.19423	2.90253	Lysozyme	PBS down, OS up
THIAR.g018250	-1.17378	2.90936	Enteropeptidase	PBS down, OS up
THIAR.g007547	-1.91216	2.98486	Trypsin 3A1	PBS down, OS up
THIAR.g010619	-1.02905	3.00344	Synaptic vesicle glycoprotein 2C	PBS down, OS up
THIAR.g020066	-1.43544	3.02193	Synaptic vesicle glycoprotein 2B	PBS down, OS up
THIAR.g006299	-1.49043	3.10712	Fatty acid synthase	PBS down, OS up
THIAR.g002618	-1.23946	3.11503	UPF0439 protein C9orf30-like protein (Fragment)	PBS down, OS up
THIAR.g011036	-1.77579	3.18441	Otopetrin	PBS down, OS up
THIAR.g003262	-2.30028	3.21688	Facilitated trehalose transporter Tret1	PBS down, OS up
THIAR.g009752	-9.96959	3.24039	#N/A	PBS down, OS up
THIAR.g017674	-1.69991	3.271	Facilitated trehalose transporter Tret1-2 homolog	PBS down, OS up
THIAR.g012652	-1.80724	3.28395	Uncharacterized protein	PBS down, OS up
THIAR.g019228	-1.37726	3.29364	Uncharacterized MFS-type transporter C09D4.1	PBS down, OS up
THIAR.g009109	-1.61767	3.33787	Nesprin-1	PBS down, OS up
THIAR.g006518	-2.24421	3.34838	Facilitated trehalose transporter Tret1	PBS down, OS up
THIAR.g003186	-6.19634	3.44488	Acyl-CoA Delta(11) desaturase	PBS down, OS up
THIAR.g008799	-1.50953	3.4499	Glycine N-methyltransferase	PBS down, OS up
THIAR.g015559	-1.22522	3.58182	Facilitated trehalose transporter Tret1	PBS down, OS up
THIAR.g008638	-1.06397	3.59452	Pancreatic lipase-related protein 2	PBS down, OS up
THIAR.g011493	-2.20058	3.65441	#N/A	PBS down, OS up
THIAR.g009220	-1.48933	3.66116	Cytochrome P450 6k1	PBS down, OS up
THIAR.g000060	-1.53912	3.74688	Cytochrome P450 6B7	PBS down, OS up
THIAR.g005223	-2.09535	3.74704	Cytochrome P450 4C1	PBS down, OS up
THIAR.g006586	-1.79213	3.74923	Protein G12	PBS down, OS up
THIAR.g008046	-2.29531	3.80078	Putative inorganic phosphate cotransporter	PBS down, OS up
THIAR.g018897	-1.16095	3.8755	Esterase E4	PBS down, OS up
THIAR.g014319	-2.02866	4.12308	Facilitated trehalose transporter Tret1	PBS down, OS up
THIAR.g018831	-1.36612	4.14479	#N/A	PBS down, OS up
THIAR.g006636	-1.8414	4.18177	Macrophage migration inhibitory factor	PBS down, OS up
THIAR.g006027	-1.58521	4.34654	Glucose dehydrogenase [FAD, quinone]	PBS down, OS up
THIAR.g011811	-1.24247	4.3637	Esterase E4	PBS down, OS up
THIAR.g011971	-1.99758	4.38901	Facilitated trehalose transporter Tret1	PBS down, OS up
THIAR.g016549	-3.47102	4.40243	#N/A	PBS down, OS up
THIAR.g014893	-8.66096	4.41523	Peritrophin-1	PBS down, OS up
THIAR.g020010	-3.9714	4.83615	Pancreatic triacylglycerol lipase (Fragment)	PBS down, OS up
THIAR.g016066	-1.82136	4.88056	Putative inorganic phosphate cotransporter	PBS down, OS up
THIAR.g003820	-4.4228	4.89204	Acyl-CoA Delta(11) desaturase	PBS down, OS up
THIAR.g009993	-1.18568	4.89804	Probable alpha-ketoglutarate-dependent hypophosphite dioxygenase	PBS down, OS up
THIAR.g000224	-9.01315	5.02016	Cecropin-B	PBS down, OS up
THIAR.g000399	-1.3118	5.04737	Cytochrome P450 6B7	PBS down, OS up
THIAR.g015721	-3.04188	5.10864	Luciferin 4-monooxygenase	PBS down, OS up
THIAR.g015364	-1.70934	5.40612	AAEL004188-PA (Fragment)	PBS down, OS up
THIAR.g000223	-2.79483	5.61915	Hyphancin-3E	PBS down, OS up
THIAR.g016633	-4.68604	5.74002	Pro-corazonin	PBS down, OS up
THIAR.g019820	-1.5362	5.86067	Sucrose-6-phosphate hydrolase	PBS down, OS up
THIAR.g013422	-2.69238	5.99297	Protein C20orf121, putative	PBS down, OS up
THIAR.g007285	-2.04057	6.00203	Proline-rich antimicrobial peptide 1	PBS down, OS up
THIAR.g003821	-1.50322	6.66565	Hyphancin-3E	PBS down, OS up
THIAR.g005975	-3.23546	6.72395	Collagen alpha-1(IV) chain	PBS down, OS up
THIAR.g003062	-2.87767	7.66814	Myrosinase 1	PBS down, OS up
THIAR.g004348	-5.42271	8.15576	#N/A	PBS down, OS up
THIAR.g012676	-2.24603	8.19042	Probable salivary secreted peptide	PBS down, OS up
THIAR.g020285	-4.7857	8.53719	Acyl-CoA Delta(11) desaturase	PBS down, OS up
THIAR.g006730	-3.04537	8.53729	#N/A	PBS down, OS up
THIAR.g016960	-1.95891	8.80493	Neurofilament heavy polypeptide	PBS down, OS up
THIAR.g009013	-1.22194	10.0709	Protein G12	PBS down, OS up
THIAR.g000826	-9.86476	10.9144	Ammonium transporter Rh type B	PBS down, OS up
THIAR.g013079	-3.28742	12.1353	Lipase member H	PBS down, OS up
THIAR.g013421	-3.99847	12.152	Protein C20orf121, putative	PBS down, OS up
THIAR.g014812	-1.5517	12.1768	Probable salivary secreted peptide	PBS down, OS up
THIAR.g014767	-2.57945	12.4562	#N/A	PBS down, OS up
THIAR.g019672	-6.85363	12.92	Trypsin, alkaline A	PBS down, OS up
THIAR.g010034	-10.1324	15.3894	#N/A	PBS down, OS up
THIAR.g010035	-13.2511	16.2802	#N/A	PBS down, OS up
THIAR.g016973	1.14774	-	ATP-binding cassette sub-family G member 5	PBS up, OS consistent
THIAR.g011217	1.25048	-	Protein takeout	PBS up, OS consistent
THIAR.g015690	1.66048	-	Probable cytochrome P450 303a1	PBS up, OS consistent
THIAR.g009696	1.01456	-	Clavesin-2	PBS up, OS consistent
THIAR.g002797	1.93642	-	ATP-binding cassette sub-family G member 8	PBS up, OS consistent
THIAR.g010945	2.92622	-	Cytochrome P450 18a1	PBS up, OS consistent
THIAR.g014670	1.27742	-	Protein CASC3	PBS up, OS consistent
THIAR.g017464	1.01952	-	InfB_0 protein	PBS up, OS consistent
THIAR.g013333	1.47199	-	GG11682	PBS up, OS consistent
THIAR.g017414	1.00931	-	Tubulin beta-3 chain	PBS up, OS consistent
THIAR.g013706	2.47275	-	Uncharacterized protein	PBS up, OS consistent
THIAR.g020482	1.33385	-	Lipid storage droplets surface-binding protein 1	PBS up, OS consistent
THIAR.g009182	1.21089	-	Apyrase	PBS up, OS consistent
THIAR.g012875	1.03621	-	Trafficking protein particle complex subunit 3	PBS up, OS consistent
THIAR.g001580	1.61372	-	b(0,+)-type amino acid transporter 1	PBS up, OS consistent
THIAR.g013099	1.29264	-	Protein Wnt-7b	PBS up, OS consistent
THIAR.g001244	4.13214	-	Alpha-amylase 2	PBS up, OS consistent
THIAR.g012355	1.04333	-	Putative uncharacterized protein	PBS up, OS consistent
THIAR.g006475	1.32559	-	Protein rhomboid	PBS up, OS consistent
THIAR.g005776	1.09906	-	Probable G-protein coupled receptor Mth-like 1	PBS up, OS consistent
THIAR.g002989	2.81939	-	Putative fatty acyl-CoA reductase CG5065	PBS up, OS consistent
THIAR.g000108	1.16443	-	Putative uncharacterized protein	PBS up, OS consistent
THIAR.g011877	1.40006	-	Serpin B3	PBS up, OS consistent
THIAR.g003702	2.58801	-	Phospholipase A2 isozymes PA3A/PA3B/PA5	PBS up, OS consistent
THIAR.g001973	1.14492	-	Putative uncharacterized protein	PBS up, OS consistent
THIAR.g004405	1.47636	-	Delta-like protein C	PBS up, OS consistent
THIAR.g003789	1.09218	-	Carnitine O-palmitoyltransferase 1, muscle isoform	PBS up, OS consistent
THIAR.g016167	1.10976	-	N-acetyl-gamma-glutamyl-phosphate reductase (Fragment)	PBS up, OS consistent
THIAR.g006605	1.0816	-	Actin, cytoplasmic A3a	PBS up, OS consistent
THIAR.g007855	1.38798	-	Acyl-CoA synthetase short-chain family member 3, mitochondrial	PBS up, OS consistent
THIAR.g010822	4.0011	-	Phospholipase A2	PBS up, OS consistent
THIAR.g020279	1.42303	-	Plasma kallikrein	PBS up, OS consistent
THIAR.g017936	1.39977	-	Fatty-acid amide hydrolase 2	PBS up, OS consistent
THIAR.g020269	1.13468	-	Uncharacterized protein (Fragment)	PBS up, OS consistent
THIAR.g014583	1.19565	-	Sodium-independent sulfate anion transporter	PBS up, OS consistent
THIAR.g007933	1.11684	-	Phosphatidylethanolamine-binding protein 4	PBS up, OS consistent
THIAR.g016320	1.00228	-	PDZ and LIM domain protein 7	PBS up, OS consistent
THIAR.g014932	1.07099	-	Fringe glycosyltransferase	PBS up, OS consistent
THIAR.g012610	1.13797	-	Uncharacterized protein	PBS up, OS consistent
THIAR.g001731	1.31887	-	Polyprenol reductase	PBS up, OS consistent
THIAR.g005529	1.14879	-	Fringe glycosyltransferase	PBS up, OS consistent
THIAR.g015594	1.31069	-	Disks large-associated protein 4	PBS up, OS consistent
THIAR.g010408	1.2129	-	Protocadherin-15	PBS up, OS consistent
THIAR.g012584	1.78655	-	#N/A	PBS up, OS consistent
THIAR.g005470	1.07625	-	Neuroglian	PBS up, OS consistent
THIAR.g011175	1.03727	-	Uncharacterized protein (Fragment)	PBS up, OS consistent
THIAR.g006542	2.02607	-	Uncharacterized protein (Fragment)	PBS up, OS consistent
THIAR.g006097	1.7085	-	Juvenile hormone-inducible protein	PBS up, OS consistent
THIAR.g014776	2.23461	-	Group 3 secretory phospholipase A2	PBS up, OS consistent
THIAR.g012337	2.00322	-	#N/A	PBS up, OS consistent
THIAR.g015096	1.0831	-	Putative uncharacterized protein	PBS up, OS consistent
THIAR.g011896	1.38435	-	Elongation of very long chain fatty acids protein 7	PBS up, OS consistent
THIAR.g018206	1.50846	-	Extracellular superoxide dismutase [Cu-Zn]	PBS up, OS consistent
THIAR.g015374	1.32164	-	Innexin inx1	PBS up, OS consistent
THIAR.g005471	1.35065	-	Neurogenic protein big brain	PBS up, OS consistent
THIAR.g020417	1.05142	-	Calcium and integrin-binding protein 1	PBS up, OS consistent
THIAR.g013429	1.88927	-	Allergen Cr-PI	PBS up, OS consistent
THIAR.g006156	1.04333	-	Protein phosphatase 1 regulatory subunit 12A	PBS up, OS consistent
THIAR.g002973	3.85783	-	Uncharacterized protein (Fragment)	PBS up, OS consistent
THIAR.g000232	1.09397	-	Filamin-A	PBS up, OS consistent
THIAR.g017397	1.02888	-	Protein lap4	PBS up, OS consistent
THIAR.g016923	1.70154	-	Leukocyte elastase inhibitor	PBS up, OS consistent
THIAR.g005465	1.36722	-	TOX high mobility group box family member 3	PBS up, OS consistent
THIAR.g003443	4.01717	-	#N/A	PBS up, OS consistent
THIAR.g019786	10.2845	-	Protein G12	PBS up, OS consistent
THIAR.g009994	1.38177	-	RE45222p	PBS up, OS consistent
THIAR.g004289	1.25725	-	Laccase-25	PBS up, OS consistent
THIAR.g006780	2.05716	-	Transmembrane protease serine 2	PBS up, OS consistent
THIAR.g013252	1.02062	-	Hemocytin	PBS up, OS consistent
THIAR.g004433	1.15557	-	Uncharacterized protein C14orf119	PBS up, OS consistent
THIAR.g006954	1.00661	-	#N/A	PBS up, OS consistent
THIAR.g004678	1.25001	-	Juvenile hormone epoxide hydrolase	PBS up, OS consistent
THIAR.g017720	1.03554	-	Bifunctional methylenetetrahydrofolate dehydrogenase/cyclohydrolase, mitochondrial	PBS up, OS consistent
THIAR.g015170	1.71577	-	Acid trehalase-like protein 1	PBS up, OS consistent
THIAR.g019548	1.23442	-	Beta-1,3-glucan-binding protein (Fragment)	PBS up, OS consistent
THIAR.g001842	2.05397	-	Fatty acid synthase	PBS up, OS consistent
THIAR.g019390	1.93171	-	Peroxiredoxin-6	PBS up, OS consistent
THIAR.g009091	1.0683	-	Zinc finger CCCH domain-containing protein 4	PBS up, OS consistent
THIAR.g019988	2.92966	-	#N/A	PBS up, OS consistent
THIAR.g020461	1.53436	-	Carboxypeptidase A1	PBS up, OS consistent
THIAR.g004849	1.55164	-	Scavenger receptor class B member 1	PBS up, OS consistent
THIAR.g005567	4.96136	-	Cytochrome b561 domain-containing protein 1	PBS up, OS consistent
THIAR.g014846	1.74696	-	Deoxycytidylate deaminase	PBS up, OS consistent
THIAR.g007247	2.28781	-	Cytochrome P450 6B2	PBS up, OS consistent
THIAR.g015044	2.31561	-	Venom serine protease 34	PBS up, OS consistent
THIAR.g013181	1.89341	-	Chitooligosaccharidolytic beta-N-acetylglucosaminidase	PBS up, OS consistent
THIAR.g016847	1.20732	-	Protein bowel	PBS up, OS consistent
THIAR.g016072	2.22095	-	Laminin subunit alpha	PBS up, OS consistent
THIAR.g014803	1.40595	-	Putative cuticle protein	PBS up, OS consistent
THIAR.g010119	1.12174	-	Uncharacterized protein	PBS up, OS consistent
THIAR.g011128	2.16331	-	B2 protein (Fragment)	PBS up, OS consistent
THIAR.g011250	1.55035	-	Serine protease snake	PBS up, OS consistent
THIAR.g016797	1.2408	-	Facilitated trehalose transporter Tret1	PBS up, OS consistent
THIAR.g017605	1.00373	-	Uncharacterized protein	PBS up, OS consistent
THIAR.g003966	1.36662	-	Acid trehalase-like protein 1	PBS up, OS consistent
THIAR.g016845	1.04627	-	Protein bowel	PBS up, OS consistent
THIAR.g010897	2.1478	-	Aminopeptidase N	PBS up, OS consistent
THIAR.g011572	1.18377	-	Angiotensin-converting enzyme	PBS up, OS consistent
THIAR.g017764	1.19811	-	Protein singed	PBS up, OS consistent
THIAR.g011825	1.93873	-	Collagen alpha-2(I) chain	PBS up, OS consistent
THIAR.g006481	1.40109	-	Acyl-CoA Delta(11) desaturase	PBS up, OS consistent
THIAR.g016396	1.80546	-	Uncharacterized protein	PBS up, OS consistent
THIAR.g008070	2.47182	-	Lysozyme c-1	PBS up, OS consistent
THIAR.g018427	1.37989	-	Juvenile hormone binding protein	PBS up, OS consistent
THIAR.g012182	1.11166	-	Uncharacterized protein (Fragment)	PBS up, OS consistent
THIAR.g010703	1.7916	-	Uncharacterized protein	PBS up, OS consistent
THIAR.g013337	1.10351	-	Glutamate receptor ionotropic, kainate 2	PBS up, OS consistent
THIAR.g015208	1.16261	-	Protein singed	PBS up, OS consistent
THIAR.g017909	1.53582	-	Transmembrane protein 53	PBS up, OS consistent
THIAR.g005084	1.70888	-	Collagen alpha-2(I) chain	PBS up, OS consistent
THIAR.g007036	1.37884	-	Putative inositol monophosphatase 3	PBS up, OS consistent
THIAR.g018586	1.11878	-	Caspase-3	PBS up, OS consistent
THIAR.g012847	1.20059	-	Nuclear factor interleukin-3-regulated protein	PBS up, OS consistent
THIAR.g015817	2.71	-	Putative uncharacterized protein (Fragment)	PBS up, OS consistent
THIAR.g003431	1.13071	-	Probable ATP-dependent RNA helicase DDX17	PBS up, OS consistent
THIAR.g006949	7.7854	-19.5422	Cuticle protein 7	PBS up, OS down
THIAR.g015704	7.81321	-18.8479	Osiris 9	PBS up, OS down
THIAR.g015701	7.05398	-18.8473	Osiris 9	PBS up, OS down
THIAR.g015699	3.60912	-18.4704	Putative uncharacterized protein	PBS up, OS down
THIAR.g016889	6.03235	-16.534	Basic phospholipase A2 PA-12A	PBS up, OS down
THIAR.g015992	6.84784	-16.2997	Uncharacterized protein (Fragment)	PBS up, OS down
THIAR.g005556	4.03515	-15.6705	Uncharacterized protein	PBS up, OS down
THIAR.g009881	5.09629	-15.361	Uncharacterized protein	PBS up, OS down
THIAR.g010985	9.1758	-14.922	Putative uncharacterized protein	PBS up, OS down
THIAR.g010590	2.03399	-14.6603	L-ascorbate oxidase	PBS up, OS down
THIAR.g012914	1.35295	-14.5539	#N/A	PBS up, OS down
THIAR.g007157	4.08666	-14.5184	Uncharacterized protein (Fragment)	PBS up, OS down
THIAR.g006801	3.62328	-14.2929	Putative uncharacterized protein	PBS up, OS down
THIAR.g008885	3.22705	-13.8248	Serine proteinase stubble	PBS up, OS down
THIAR.g000264	6.75866	-13.7945	Putative cuticle protein	PBS up, OS down
THIAR.g016399	7.58168	-13.6408	Trigger factor	PBS up, OS down
THIAR.g002085	4.87844	-13.325	Serine protease	PBS up, OS down
THIAR.g006653	1.04866	-13.2261	Uncharacterized protein	PBS up, OS down
THIAR.g015223	6.1807	-12.7799	Osiris 9	PBS up, OS down
THIAR.g007130	6.27316	-12.739	Osiris 9	PBS up, OS down
THIAR.g000900	7.90426	-12.5381	#N/A	PBS up, OS down
THIAR.g006091	4.04687	-12.522	Larval cuticle protein A1A	PBS up, OS down
THIAR.g016397	3.20118	-12.508	GG13248	PBS up, OS down
THIAR.g015702	2.13788	-12.4411	Osiris 9	PBS up, OS down
THIAR.g018727	5.76319	-12.4325	Pupal cuticle protein	PBS up, OS down
THIAR.g001344	2.09252	-11.6868	Pro-resilin	PBS up, OS down
THIAR.g000902	4.40186	-11.6677	Putative uncharacterized protein	PBS up, OS down
THIAR.g007572	3.60861	-11.0569	Cuticle protein	PBS up, OS down
THIAR.g005554	2.3918	-11.0538	Putative uncharacterized protein	PBS up, OS down
THIAR.g007576	3.13661	-11.0201	Cuticle protein	PBS up, OS down
THIAR.g007577	1.97566	-10.9463	Cuticle protein	PBS up, OS down
THIAR.g000309	4.9753	-10.9259	Putative uncharacterized protein	PBS up, OS down
THIAR.g006652	1.31921	-10.599	Uncharacterized protein	PBS up, OS down
THIAR.g005541	2.84419	-10.5412	#N/A	PBS up, OS down
THIAR.g018019	1.35017	-10.501	#N/A	PBS up, OS down
THIAR.g007129	6.04576	-10.4433	Osiris 9	PBS up, OS down
THIAR.g017377	5.15056	-10.3927	Protein piccolo	PBS up, OS down
THIAR.g013324	5.31645	-10.1065	Osiris7	PBS up, OS down
THIAR.g005559	2.48876	-10.0533	PA2H3_0 protein	PBS up, OS down
THIAR.g002440	3.02501	-9.98162	Uncharacterized protein	PBS up, OS down
THIAR.g001392	2.53792	-9.97837	Putative uncharacterized protein	PBS up, OS down
THIAR.g015644	2.02308	-9.66952	Putative uncharacterized protein	PBS up, OS down
THIAR.g007359	2.02246	-9.59663	Uncharacterized protein (Fragment)	PBS up, OS down
THIAR.g013812	3.03705	-9.55947	RNA-directed DNA polymerase from mobile element jockey	PBS up, OS down
THIAR.g010041	3.23491	-9.51736	Cuticle protein	PBS up, OS down
THIAR.g011610	3.59875	-9.5016	Astacin-like metalloendopeptidase	PBS up, OS down
THIAR.g007578	3.90043	-9.48089	Cuticle protein	PBS up, OS down
THIAR.g017350	3.79203	-9.1952	Transforming growth factor-beta-induced protein ig-h3	PBS up, OS down
THIAR.g000106	2.97268	-9.13473	Putative ubiquitin-protein ligase/hyperplastic discs protein (Fragment)	PBS up, OS down
THIAR.g003233	6.01743	-9.09895	Cuticle protein 2	PBS up, OS down
THIAR.g013616	1.47518	-8.90064	#N/A	PBS up, OS down
THIAR.g013807	3.95044	-8.59331	Cuticle protein	PBS up, OS down
THIAR.g019819	1.34009	-8.45282	Serine proteinase stubble	PBS up, OS down
THIAR.g009164	3.92193	-8.39768	Putative uncharacterized protein	PBS up, OS down
THIAR.g013956	5.7062	-8.28689	Uncharacterized protein	PBS up, OS down
THIAR.g001167	4.09708	-8.1181	Cuticlin-1	PBS up, OS down
THIAR.g009666	4.01553	-8.03709	Putative cuticle protein	PBS up, OS down
THIAR.g003236	2.72816	-7.9208	Cuticle protein	PBS up, OS down
THIAR.g018269	1.09536	-7.71422	Putative cuticle protein	PBS up, OS down
THIAR.g001166	4.55994	-7.66253	#N/A	PBS up, OS down
THIAR.g005342	2.35144	-7.42096	CG4702, isoform B	PBS up, OS down
THIAR.g003767	5.26059	-7.41652	Putative uncharacterized protein	PBS up, OS down
THIAR.g013011	1.19397	-7.33084	Phospholipase A1 member A	PBS up, OS down
THIAR.g007021	4.14949	-7.27342	GG23675	PBS up, OS down
THIAR.g010979	4.42167	-7.23298	Uncharacterized protein (Fragment)	PBS up, OS down
THIAR.g020165	2.96135	-7.17452	Osiris 20	PBS up, OS down
THIAR.g011961	5.54859	-7.16205	Uncharacterized protein (Fragment)	PBS up, OS down
THIAR.g016500	3.33916	-7.04213	UPF0261 protein YPO3839/y0391/YP_3209	PBS up, OS down
THIAR.g015349	2.16457	-6.89606	Similar to CG13847	PBS up, OS down
THIAR.g017189	1.35272	-6.83237	Cuticle protein	PBS up, OS down
THIAR.g019922	5.86604	-6.81281	Predicted protein	PBS up, OS down
THIAR.g003768	4.37839	-6.75127	Putative uncharacterized protein	PBS up, OS down
THIAR.g002471	2.34382	-6.70301	Amine sulfotransferase	PBS up, OS down
THIAR.g001761	1.58526	-6.63605	GG17824	PBS up, OS down
THIAR.g010405	1.28597	-6.30364	Uncharacterized protein	PBS up, OS down
THIAR.g012815	4.60048	-6.29066	Amine sulfotransferase	PBS up, OS down
THIAR.g005555	3.18948	-6.25961	Putative uncharacterized protein	PBS up, OS down
THIAR.g017541	1.75494	-6.16919	Uncharacterized protein	PBS up, OS down
THIAR.g014978	3.07534	-5.92174	Espin	PBS up, OS down
THIAR.g020241	3.38477	-5.84981	F-actin-capping protein subunit beta	PBS up, OS down
THIAR.g005662	1.0036	-5.68425	Endocuticle structural glycoprotein ABD-5	PBS up, OS down
THIAR.g010933	3.23679	-5.47625	Putative uncharacterized protein	PBS up, OS down
THIAR.g017802	1.55554	-5.3311	Cadherin-89D	PBS up, OS down
THIAR.g014195	2.51765	-5.32904	Cuticular protein analogous to peritrophins 1-F	PBS up, OS down
THIAR.g004349	3.20729	-5.2978	Proclotting enzyme	PBS up, OS down
THIAR.g010685	2.31929	-5.29566	UDP-glucuronosyltransferase 2A3	PBS up, OS down
THIAR.g020574	3.07719	-5.23289	Amine sulfotransferase	PBS up, OS down
THIAR.g010789	1.87024	-5.10339	Laccase-4	PBS up, OS down
THIAR.g004770	1.4252	-5.0562	Elongation of very long chain fatty acids protein 4	PBS up, OS down
THIAR.g009489	1.03719	-5.00912	Putative uncharacterized transposon-derived protein F52C9.6	PBS up, OS down
THIAR.g013559	3.40002	-4.99568	Uncharacterized protein	PBS up, OS down
THIAR.g020517	3.67101	-4.98273	DNA-directed RNA polymerase II subunit RPB1	PBS up, OS down
THIAR.g005222	1.29002	-4.96568	Forked	PBS up, OS down
THIAR.g016251	1.0964	-4.96489	Endocuticle structural protein SgAbd-6	PBS up, OS down
THIAR.g010788	1.12468	-4.93313	Laccase-7	PBS up, OS down
THIAR.g015185	8.26434	-4.87959	Putative uncharacterized protein	PBS up, OS down
THIAR.g006602	3.22509	-4.816	Epidermal retinol dehydrogenase 2	PBS up, OS down
THIAR.g007700	1.44628	-4.81024	Putative uncharacterized protein	PBS up, OS down
THIAR.g017067	4.24144	-4.79916	Trypsin-3	PBS up, OS down
THIAR.g001138	2.74877	-4.79258	Uncharacterized protein	PBS up, OS down
THIAR.g009831	4.7233	-4.75904	Peritrophin type-A domain protein 2	PBS up, OS down
THIAR.g019212	3.03887	-4.73825	Uncharacterized protein (Fragment)	PBS up, OS down
THIAR.g015744	1.53588	-4.70999	Uncharacterized protein (Fragment)	PBS up, OS down
THIAR.g006577	1.73557	-4.69567	Probable chitinase 3	PBS up, OS down
THIAR.g008962	1.62836	-4.58355	#N/A	PBS up, OS down
THIAR.g017964	1.21884	-4.43272	Putative uncharacterized protein (Fragment)	PBS up, OS down
THIAR.g006185	1.98573	-4.29623	Zinc finger protein 683	PBS up, OS down
THIAR.g004641	3.88082	-4.23717	Clavesin-1	PBS up, OS down
THIAR.g004400	1.14503	-4.1163	Chorion peroxidase	PBS up, OS down
THIAR.g007199	2.18423	-4.06026	Probable cytochrome P450 301a1, mitochondrial	PBS up, OS down
THIAR.g000518	1.69161	-4.01611	Protein lethal(2)essential for life	PBS up, OS down
THIAR.g013426	3.52717	-3.92433	#N/A	PBS up, OS down
THIAR.g013257	3.84057	-3.91799	Uncharacterized protein (Fragment)	PBS up, OS down
THIAR.g015019	2.79086	-3.86888	Decaprenyl-diphosphate synthase subunit 1	PBS up, OS down
THIAR.g020210	1.16767	-3.82152	GG23497	PBS up, OS down
THIAR.g004582	1.29507	-3.75743	Pancreatic triacylglycerol lipase	PBS up, OS down
THIAR.g001821	2.62937	-3.75319	Cuticlin-1	PBS up, OS down
THIAR.g018985	2.04565	-3.73584	Osiris 19	PBS up, OS down
THIAR.g016078	3.09882	-3.68467	Cadherin-23	PBS up, OS down
THIAR.g013502	1.66945	-3.6153	Chitin synthase 3	PBS up, OS down
THIAR.g001674	1.0635	-3.5157	Predicted protein	PBS up, OS down
THIAR.g003517	3.0236	-3.42592	Dual oxidase	PBS up, OS down
THIAR.g013721	1.51596	-3.41256	Protein unc-93 homolog A	PBS up, OS down
THIAR.g019216	1.49713	-3.40534	Endochitinase	PBS up, OS down
THIAR.g003761	1.33542	-3.39844	Progestin and adipoQ receptor family member 3	PBS up, OS down
THIAR.g011545	2.18856	-3.33281	Miniature	PBS up, OS down
THIAR.g020164	2.00465	-3.33163	Osiris 19	PBS up, OS down
THIAR.g005533	1.62523	-3.32969	Endochitinase	PBS up, OS down
THIAR.g010005	1.731	-3.32767	Uncharacterized protein	PBS up, OS down
THIAR.g006213	2.87387	-3.31289	Putative uncharacterized protein	PBS up, OS down
THIAR.g010955	2.50545	-3.312	Acyl-CoA desaturase (Fragment)	PBS up, OS down
THIAR.g007133	1.10011	-3.30376	Uncharacterized protein	PBS up, OS down
THIAR.g013294	2.77797	-3.29916	Cadherin-23	PBS up, OS down
THIAR.g010768	1.71923	-3.29225	Collagen alpha-2(XI) chain	PBS up, OS down
THIAR.g002826	1.56226	-3.27819	Patched domain-containing protein 3	PBS up, OS down
THIAR.g001062	2.70762	-3.27627	Cuticle protein 18.6, isoform B	PBS up, OS down
THIAR.g007540	3.06957	-3.24716	Lactoylglutathione lyase	PBS up, OS down
THIAR.g005880	3.51647	-3.23709	Uncharacterized protein	PBS up, OS down
THIAR.g019504	2.18971	-3.22278	Endocuticle structural glycoprotein SgAbd-2	PBS up, OS down
THIAR.g000819	1.99936	-3.22166	Protein Skeletor, isoforms D/E	PBS up, OS down
THIAR.g018516	1.62882	-3.18929	Singles bar	PBS up, OS down
THIAR.g000001	1.48949	-3.16415	Putative uncharacterized protein	PBS up, OS down
THIAR.g006034	1.58897	-3.15245	Protein yellow	PBS up, OS down
THIAR.g004939	1.29688	-3.12135	Protocadherin Fat 4	PBS up, OS down
THIAR.g016395	2.30445	-3.07816	Zinc transporter ZIP4	PBS up, OS down
THIAR.g003929	1.68955	-3.02765	Uncharacterized protein (Fragment)	PBS up, OS down
THIAR.g004021	2.81173	-2.93454	Dual oxidase	PBS up, OS down
THIAR.g005451	2.08318	-2.92481	Embryonic stem cell-specific 5-hydroxymethylcytosine-binding protein	PBS up, OS down
THIAR.g003234	1.18085	-2.88438	Cuticle protein 2	PBS up, OS down
THIAR.g019144	3.55591	-2.85039	GH18389	PBS up, OS down
THIAR.g003923	1.29725	-2.83801	63 kDa sperm flagellar membrane protein	PBS up, OS down
THIAR.g013937	1.26672	-2.77413	AAEL012573-PA	PBS up, OS down
THIAR.g013659	1.96126	-2.76873	Protein yellow	PBS up, OS down
THIAR.g019375	1.0389	-2.7609	Probable cytochrome P450 304a1	PBS up, OS down
THIAR.g014795	1.92791	-2.72503	AAEL013566-PB	PBS up, OS down
THIAR.g007475	1.80371	-2.69304	Myosin heavy chain 95F	PBS up, OS down
THIAR.g012615	1.06882	-2.64564	Uncharacterized protein	PBS up, OS down
THIAR.g010464	2.5302	-2.63877	Putative uncharacterized protein	PBS up, OS down
THIAR.g006417	2.85273	-2.62327	Uncharacterized protein	PBS up, OS down
THIAR.g010556	2.06694	-2.51453	Tyrosine 3-monooxygenase	PBS up, OS down
THIAR.g000255	1.70198	-2.51076	Putative uncharacterized protein	PBS up, OS down
THIAR.g020462	1.53003	-2.31975	Autotransporter beta-domain protein	PBS up, OS down
THIAR.g000784	1.92341	-2.30363	GG24688	PBS up, OS down
THIAR.g010700	1.742	-2.27195	Decaprenyl-diphosphate synthase subunit 2	PBS up, OS down
THIAR.g002413	2.6427	-2.21748	Chondroitin proteoglycan 1	PBS up, OS down
THIAR.g002841	1.62205	-2.09316	Decaprenyl-diphosphate synthase subunit 2	PBS up, OS down
THIAR.g010627	1.645	-2.09204	Clavesin-2	PBS up, OS down
THIAR.g003839	2.06691	-2.08036	Myrosinase 1	PBS up, OS down
THIAR.g001557	3.1917	-2.05487	Uncharacterized protein	PBS up, OS down
THIAR.g013384	2.26559	-2.00323	Thyroglobulin	PBS up, OS down
THIAR.g011101	1.32585	-1.95018	GH11933	PBS up, OS down
THIAR.g019424	1.39773	-1.94809	Neprilysin-2	PBS up, OS down
THIAR.g013729	1.56499	-1.94726	Uncharacterized protein	PBS up, OS down
THIAR.g001046	2.23621	-1.93099	Uncharacterized protein (Fragment)	PBS up, OS down
THIAR.g000971	1.10983	-1.90629	Uncharacterized protein (Fragment)	PBS up, OS down
THIAR.g006064	1.73191	-1.88851	Probable cytochrome P450 6a14	PBS up, OS down
THIAR.g005190	2.25948	-1.87248	#N/A	PBS up, OS down
THIAR.g003547	1.68481	-1.86109	Protein takeout	PBS up, OS down
THIAR.g006237	3.08535	-1.81757	Sushi, von Willebrand factor type A, EGF and pentraxin domain-containing protein 1	PBS up, OS down
THIAR.g006648	1.48514	-1.80455	Serine protease gd	PBS up, OS down
THIAR.g004553	1.2563	-1.76913	Uncharacterized protein (Fragment)	PBS up, OS down
THIAR.g013380	1.31663	-1.75201	Tyrosine kinase receptor Cad96Ca	PBS up, OS down
THIAR.g005665	2.3303	-1.73456	MutS protein-like protein 5	PBS up, OS down
THIAR.g000140	2.74357	-1.71583	Apolipoprotein D	PBS up, OS down
THIAR.g016420	1.69111	-1.70931	Deoxycytidylate deaminase	PBS up, OS down
THIAR.g015542	1.24879	-1.70611	Putative uncharacterized protein	PBS up, OS down
THIAR.g012670	1.22302	-1.70159	REPAT30	PBS up, OS down
THIAR.g014650	1.27957	-1.69723	Long-chain-fatty-acid--CoA ligase, putative	PBS up, OS down
THIAR.g013077	1.17805	-1.68193	Protein disconnected	PBS up, OS down
THIAR.g015658	1.80429	-1.67022	Pro-interleukin-16	PBS up, OS down
THIAR.g005588	1.12122	-1.60199	Programmed cell death protein 5	PBS up, OS down
THIAR.g001227	3.62764	-1.57711	Kynurenine formamidase (Fragment)	PBS up, OS down
THIAR.g004950	2.78481	-1.55112	Uncharacterized protein (Fragment)	PBS up, OS down
THIAR.g000531	3.44292	-1.5458	Elongation of very long chain fatty acids protein AAEL008004	PBS up, OS down
THIAR.g003231	5.36739	-1.52494	#N/A	PBS up, OS down
THIAR.g000921	1.83954	-1.51246	Probable cytochrome P450 301a1, mitochondrial	PBS up, OS down
THIAR.g001740	1.01493	-1.50224	Uncharacterized protein (Fragment)	PBS up, OS down
THIAR.g001407	2.96528	-1.48944	Lipase member H	PBS up, OS down
THIAR.g014929	1.08026	-1.4668	Uncharacterized protein	PBS up, OS down
THIAR.g007301	1.61624	-1.45528	Retinol dehydrogenase 14	PBS up, OS down
THIAR.g000056	3.28388	-1.41465	Uncharacterized protein (Fragment)	PBS up, OS down
THIAR.g000511	1.41829	-1.39584	Myosuppressin (Fragment)	PBS up, OS down
THIAR.g013098	2.50814	-1.35411	Protein lethal(3)malignant blood neoplasm 1	PBS up, OS down
THIAR.g001467	1.08827	-1.30856	Cationic amino acid transporter 3	PBS up, OS down
THIAR.g017871	1.03131	-1.30463	Juvenile hormone esterase	PBS up, OS down
THIAR.g008752	1.13351	-1.30308	Ejaculatory bulb-specific protein 3	PBS up, OS down
THIAR.g019863	1.31557	-1.29921	G-protein coupled receptor 126	PBS up, OS down
THIAR.g013359	1.08615	-1.27816	Probable G-protein coupled receptor Mth-like 1	PBS up, OS down
THIAR.g007992	1.33116	-1.23614	Probable cytochrome P450 303a1	PBS up, OS down
THIAR.g018293	1.64524	-1.22375	Uncharacterized protein (Fragment)	PBS up, OS down
THIAR.g018178	1.77606	-1.22201	Testisin	PBS up, OS down
THIAR.g018452	2.01058	-1.21355	Alpha-2-macroglobulin	PBS up, OS down
THIAR.g000352	1.08368	-1.1968	Ubiquitin-conjugating enzyme E2 R2	PBS up, OS down
THIAR.g013175	1.15885	-1.14435	Seminal fluid protein HACP044 (Fragment)	PBS up, OS down
THIAR.g000768	1.49569	-1.1443	Uncharacterized protein (Fragment)	PBS up, OS down
THIAR.g003567	1.22587	-1.0532	Carboxypeptidase B	PBS up, OS down
THIAR.g008887	1.13934	-1.01621	Putative nephrin	PBS up, OS down
THIAR.g005272	3.82484	-1.00696	Serine proteinase stubble	PBS up, OS down
THIAR.g003668	1.04405	-1.00559	Sorting nexin-14	PBS up, OS down
*Only FDR<0.05 and log2ratio>1 were shown

## Sheet: Pathway enrichment
Table S8b. Pathway enrichment of gene with different tendency
	Term	Corrected P-Value
Enhance effects
	Metabolic pathways	1.22e-14
	Ascorbate and aldarate metabolism	2.24e-07
	Methane metabolism	1.44e-07
	Metabolism of xenobiotics by cytochrome P450	3.442e-06
	PPAR signaling pathway	3.12e-06
	Chemical carcinogenesis	2.41e-06
	Insect hormone biosynthesis	7.48e-06
	Glycolysis / Gluconeogenesis	0.000748
	Galactose metabolism	0.000355
	Glycine, serine and threonine metabolism	0.0001748
	Starch and sucrose metabolism	0.0002748
	Pentose and glucuronate interconversions	0.000748
	Biosynthesis of amino acids	0.000648
Maintain
	Metabolic pathways	8.24e-06
	Fatty acid metabolism	2.23e-05
	Fat digestion and absorption	0.000123
Suppress effects
	-	-
